# Supplementary material for: Inbreeding patterns and genetic diversity under selection in Teha sheep
Source: Front Genet. 2025 Jun 27;16:1576125. doi: 10.3389/fgene.2025.1576125 (PMC12245786; doi:10.3389/fgene.2025.1576125)
Supplement: Supplementary file 1 [file DataSheet1.zip]

Archive with 36 entries (34 files):
- Raw data/
- Raw data/filtered_data.txt
- Raw data/Genetic diversity.R
- Raw data/Genetic diversity.txt
- Raw data/HOM&HAT/
- Raw data/HOM&HAT/code.txt
- Raw data/HOM&HAT/Descriptive statistics.R
- Raw data/HOM&HAT/fhat_output.hh
- Raw data/HOM&HAT/fhat_output.ibc
- Raw data/HOM&HAT/fhat_output.log
- Raw data/HOM&HAT/fhat_output.nosex
- Raw data/HOM&HAT/fhat_output1.hh
- Raw data/HOM&HAT/fhat_output1.ibc
- Raw data/HOM&HAT/fhat_output1.log
- Raw data/HOM&HAT/fhat_output1.nosex
- Raw data/HOM&HAT/HOM&HAT.R
- Raw data/HOM&HAT/hom_output.het
- Raw data/HOM&HAT/hom_output.hh
- Raw data/HOM&HAT/hom_output.log
- Raw data/HOM&HAT/hom_output.nosex
- Raw data/HOM&HAT/hom_output1.het
- Raw data/HOM&HAT/hom_output1.hh
- Raw data/HOM&HAT/hom_output1.log
- Raw data/HOM&HAT/hom_output1.nosex
- Raw data/HOM&HAT/merged_data.csv
- Raw data/HOM&HAT/merged_data_output.csv
- Raw data/HOM&HAT/VennDiagram.2024-11-27_17-46-20.53512.log
- Raw data/HOM&HAT/VennDiagram.2024-11-27_17-46-41.92525.log
- Raw data/HOM&HAT/Violin diagram.pdf
- Raw data/HOM&HAT/Violin diagram.png
- Raw data/LDBlock.txt
- Raw data/pedigree.txt
- Raw data/ROH.R
- Raw data/tk1347.bed
- Raw data/tk1347.bim
- Raw data/tk1347.fam
