# Supplementary material for: Inbreeding patterns and genetic diversity under selection in Teha sheep
Source: Front Genet. 2025 Jun 27;16:1576125. doi: 10.3389/fgene.2025.1576125 (PMC12245786; doi:10.3389/fgene.2025.1576125)
Supplement: Supplementary file 1 [file DataSheet1.zip › Raw data/filtered_data.txt]

Animal	Fped
1	0
359481	0
652018000002312	0
652018000002328	0
652018000002352	0
652018000002455	0
652018000002321	0
652018000002021	0
900201600019361	0
900201600021604	0
900201600021171	0
900201600021182	0
900201600019678	0
220170577001893	0
900201600021243	0
220170577001095	0
900201600019406	0
900201600021842	0
900201600019963	0
900201600021600	0
900201600019411	0
900201600019695	0
220170577001310	0
900201600019088	0
220170577001324	0
220170577001388	0
220170577001497	0
220170577001572	0
220170577001579	0
220170577001630	0
220170577001710	0
220170577001890	0
220170577001898	0
220170577002010	0
220176529012120	0
652018000000277	0
652018000000287	0
652018000000294	0
652018000000492	0
652018000000531	0
652018000000559	0
652018000000650	0
652018000001019	0
652018000002356	0
652018000002385	0
652018000002528	0
652018000002584	0
652018000002721	0
652018000002729	0
652018000002792	0
652019000001101	0
652019000001304	0
652019000001448	0
652019000001661	0
652019000001720	0
652019000002364	0
652019000002392	0
652018000000448	0
652018000000365	0
652018000000357	0
652018000000841	0
652019000001023	0
652019000001497	0
652020000002025	0
652020000000458	0
220170577001461	0
652018000002315	0
652018000002360	0
220170577002208	0
652018000000386	0
652018000002314	0
652018000002118	0
OVI565	0
OVI564	0
OVI563	0
652018000002101	0
652018000002208	0
OVI566	0
652-2312	0
652018000002498	0
74109	0
652019000002120	0
652019000002118	0
B003	0
B001	0
652018000002359	0
259	0
652019000001216	0
900201600021530	0
900201600021332	0
900201600021548	0
900201600021703	0
900201600021662	0
900201600019966	0
900201600021953	0
900201600019872	0
220170577001183	0
900201600021025	0
900201600021222	0
900201600021980	0
900201600019078	0
900201600019041	0
900201600019077	0
900201600021865	0
900201600019073	0
900201600021019	0
220170577001378	0
900201600021346	0
900201600019549	0
900201600021448	0
900201600019525	0
220176529012357	0
900201600019207	0
900201600019551	0
900201600019561	0
900201600019998	0
900201600019546	0
900201600019095	0
900201600019712	0
900201600019083	0
900201600021352	0
900201600021356	0
220170577001739	0
900201600019038	0
900201600021258	0
900201600019040	0
900201600021702	0
900201600019906	0
900201600021179	0
900201600019711	0
220170577001886	0
220170577001637	0
900038000359995	0
220170577001619	0
652018000002738	0
900201600021524	0
900201600019562	0
900201600021216	0
900201600021706	0
652019000002459	0
900201600019092	0
900201600019115	0
900201600021305	0
900201600019086	0
900201600021345	0
900201600019967	0
900201600021351	0
900201600021619	0
900201600021324	0
900201600019202	0
900201600021623	0
900201600021323	0
900201600019278	0
900201600021701	0
900201600019030	0
900201600021531	0
900201600021325	0
900201600021629	0
900201600021621	0
900201600021521	0
900201600019021	0
900201600019196	0
900201600021116	0
900201600019413	0
900201600019051	0
900201600019218	0
900201600019377	0
900201600019368	0
900201600019477	0
900201600019578	0
900201600019401	0
900201600021872	0
900201600019190	0
900201600021870	0
900201600021918	0
900201600021149	0
900201600021774	0
900201600021275	0
900201600021098	0
900038000360006	0
900201600021262	0
900201600021076	0
900201600021074	0
900201600021914	0
900201600021223	0
900201600019503	0
900201600019487	0
220170577002005	0
900201600021341	0
900201600019703	0
220170577002019	0
900038000350047	0
220170577001663	0
900201600021063	0
900201600021322	0
900201600019435	0
900201600021831	0
900201600019304	0
900201600021315	0
900201600021259	0
900201600021598	0
900201600021255	0
900201600021091	0
900201600019931	0
220170577001459	0
220170577001003	0
220170577001197	0
900201600019176	0
900201600021112	0
900201600021878	0
900201600021269	0
900201600021023	0
900201600022000	0
900201600021209	0
900201600021901	0
900201600019670	0
900201600021450	0
900201600021664	0
900201600019579	0
900201600021070	0
900201600021821	0
900201600019080	0
900201600019532	0
900201600019987	0
220170577001885	0
220170577001353	0
220170577001404	0
900201600019706	0
900201600019718	0
900201600021586	0
900201600021458	0
900201600021654	0
900201600019787	0
900201600021676	0
900201600021705	0
900201600021882	0
652018000000432	0
220170577001563	0
220170577001560	0
652018000000857	0
900201600021427	0
900201600019719	0
900201600021596	0
652018000000705	0
652018000000866	0
220170577001198	0
220170577001862	0
652018000000987	0
652019000001900	0
220170577001614	0
900201600019188	0
220170577001587	0
900201600019016	0
900201600019102	0
900201600021589	0
652018000002465	0
220170577001662	0
652018000002626	0
652018000000503	0
652018000000276	0
652020000002419	0
900038000359438	0
900201600019005	0
900201600019087	0
900201600019110	0
900201600019168	0
900201600019180	0
900201600019276	0
900201600019293	0
900201600019673	0
900201600019686	0
900201600019704	0
900201600019713	0
900201600019752	0
900201600019759	0
900201600019822	0
900201600019840	0
900201600021347	0
900201600021412	0
652019000001206	0
652020000000708	0
652018000001200	0
652019000001170	0
652021000001007	0
652021000001861	0
652021000000627	0
652018000000286	0
652018000000292	0
652018000000305	0
652018000000317	0
652018000000333	0
652018000000343	0
652018000000361	0
652018000000362	0
652018000000405	0
652018000000436	0
652018000000451	0
652018000000460	0
652018000000518	0
652018000000530	0
652018000000532	0
652018000000567	0
652018000000595	0
652018000000607	0
652018000000609	0
652018000000612	0
652018000000614	0
652018000000628	0
652018000000631	0
652018000000638	0
652018000000647	0
652018000000679	0
652018000000683	0
652018000000697	0
652018000000701	0
652018000000707	0
652018000000710	0
652018000000736	0
652018000000738	0
652018000000762	0
652018000000783	0
652018000000786	0
652018000000789	0
652018000000796	0
652018000000810	0
652018000000816	0
652018000000820	0
652018000000852	0
652018000000855	0
652018000000869	0
652018000000884	0
652018000000895	0
652018000000908	0
652018000000958	0
652018000000971	0
652018000000973	0
652018000001025	0
652018000001032	0
652018000001039	0
652018000001062	0
652018000001063	0
652018000001070	0
652018000001088	0
652018000001155	0
652018000001177	0
652018000001180	0
652018000001190	0
652018000001193	0
652019000000757	0
652019000000787	0
652019000000813	0
652019000000851	0
652019000000870	0
652019000000888	0
652019000000912	0
652019000000936	0
652019000000939	0
652019000000952	0
652019000000965	0
652019000000969	0
652019000001009	0
652019000001018	0
652019000001061	0
652019000001117	0
652019000001118	0
652019000001155	0
652019000001163	0
652019000001165	0
652019000001173	0
652019000001185	0
652019000001199	0
652019000001210	0
652019000001225	0
652019000001242	0
652019000001262	0
652019000001272	0
652019000001275	0
652019000001292	0
652019000001330	0
652019000001337	0
652019000001345	0
652019000001354	0
652019000001357	0
652019000001359	0
652019000001381	0
652019000001409	0
652019000001418	0
652019000001420	0
652019000001489	0
652019000001581	0
652019000001584	0
652019000001594	0
652019000001602	0
652019000001654	0
652019000001680	0
652019000001718	0
652019000001740	0
652019000001749	0
652019000001757	0
652019000001763	0
652019000001797	0
652019000001798	0
652019000001800	0
652019000001801	0
652019000001831	0
652019000001844	0
652019000001847	0
652019000001852	0
652019000001855	0
652019000001864	0
652019000001879	0
652019000001880	0
652019000001910	0
652019000001923	0
652019000001936	0
652019000002163	0
652020000000029	0
652020000000033	0
652020000000110	0
652020000000121	0
652020000000150	0
652020000000160	0
652020000000245	0
652020000000248	0
652020000000390	0
652020000000440	0
652020000000473	0
652020000000542	0
652020000000569	0
652020000000626	0
652020000000635	0
652020000000651	0
652020000000664	0
652020000000679	0
652020000000697	0
652020000000715	0
652020000000754	0
652020000000837	0
652020000000869	0
652020000000872	0
652020000002011	0
652020000002032	0
652020000002038	0
652020000002050	0
652020000002073	0
652020000002152	0
652020000002194	0
652020000002281	0
652020000002322	0
652020000002360	0
652020000002396	0
652020000002441	0
652020000002484	0
652020000002678	0
652021000000001	0
652021000000063	0
652021000000252	0
652021000000279	0
652021000000286	0
652021000000306	0
652021000000347	0
652021000000377	0
652021000000524	0
652021000000750	0
652021000000799	0
652021000000806	0
652021000000972	0
652021000001099	0
652021000001216	0
652021000001480	0
652021000001502	0
652021000001606	0
652021000001708	0
652021000001742	0
652021000001748	0
652021000001827	0
652022000000059	0
652022000000063	0
652022000001536	0
652018000000729	0
652018000000366	0
652019000000976	0
652019000000978	0
652019000001062	0
652019000001260	0
652020000000316	0
652020000000496	0
652020000000471	0
652020000000056	0
652020000000857	0
652021000000086	0
652021000000237	0
652021000000273	0
652021000000351	0
652021000000358	0
652021000000387	0
652021000000436	0
652021000000511	0
652021000000545	0
652021000000589	0
652021000000942	0
652021000001041	0
652021000001717	0
652021000001799	0
652021000001844	0
652021000001863	0
652021000001960	0
359475	0
359485	0
2344	0
652018000002105	0
652-02128	0
652-2108	0
74113	0
74003	0
652019000002101	0
652019000002105	0
652020000002025/652019000001023	0
652020000000458/652019000002120	0
652020000002921	0
652020000002993	0
er06494	0
652021000001446	0
B-1	0
652021000002921	0
B-5	0
652021000001454	0
B-12	0
B-15	0
652021000001747	0
652021000001484	0
652021000000488	0
652021000001738	0
652020000000458/652020000000056	0
900201600021105	0
900201600021021	0
900201600021795	0
900201600021785	0
900201600021337	0
900201600021540	0
900201600019432	0
900201600021628	0
900201600021310	0
900201600021062	0
900201600019539	0
900201600021528	0
900201600021675	0
900201600021532	0
900201600021846	0
900201600021729	0
900201600021622	0
900201600019577	0
900201600021309	0
900201600021748	0
900201600019473	0
900201600019058	0
900201600021759	0
900201600019989	0
900201600021482	0
900201600019886	0
900201600021823	0
900201600019674	0
900201600019997	0
900201600019418	0
900201600019994	0
900201600021033	0
900201600019076	0
900201600021755	0
900201600021498	0
900201600021974	0
900201600021044	0
900201600021900	0
900201600019903	0
900201600021766	0
900201600019798	0
900201600019220	0
900201600021855	0
900201600021442	0
900201600021125	0
900201600021907	0
900201600021123	0
900201600019409	0
900201600021266	0
900201600021187	0
900201600021154	0
900201600021173	0
900201600021962	0
900201600021142	0
900201600021189	0
900201600021982	0
900201600021034	0
900201600019521	0
900201600021027	0
900201600021022	0
900201600021002	0
900201600021357	0
900201600019001	0
900201600019490	0
900201600019544	0
900201600019428	0
220170577001689	0
900201600019970	0
900201600019094	0
900201600021164	0
900201600019469	0
900201600019075	0
900201600021861	0
900201600019015	0
900201600021177	0
900201600019669	0
900201600019184	0
900201600021526	0
900201600019006	0
900201600019715	0
900201600019068	0
220170577001864	0
900201600019493	0
900201600019836	0
900201600019009	0
900201600019440	0
900201600021311	0
900201600019472	0
220170577001856	0
220170577001585	0
220170577001867	0
220170577001896	0
220170577001617	0
220170577001038	0
220170577001691	0
220170577001737	0
220170577001181	0
220170577002209	0
900201600021557	0
900201600021712	0
900201600021250	0
900201600021226	0
900201600019858	0
900201600021626	0
900201600019026	0
900201600021552	0
900201600021031	0
900201600021956	0
900201600021787	0
900201600021028	0
900201600021711	0
900201600019213	0
900201600019319	0
900201600021100	0
900201600021097	0
900201600019423	0
900201600019265	0
900201600021547	0
900201600019443	0
900201600021605	0
900201600019571	0
900201600021536	0
900201600021630	0
900201600019881	0
900201600021032	0
900201600019022	0
900201600019424	0
900201600019302	0
900201600021333	0
900201600021710	0
900201600019564	0
220170577001042	0
900038000359970	0
220176529019198	0
900201600019742	0
220170577001425	0
220170577001374	0
220176529012358	0
220170577001403	0
220170577001040	0
220170577001082	0
220170577001330	0
220170577001302	0
220176529019167	0
900201600021541	0
220170577001441	0
220170577001158	0
220170577001165	0
900201600019172	0
900201600021856	0
900201600019402	0
900201600021036	0
220176529022381	0
900201600019252	0
900201600021945	0
900201600021192	0
900201600021986	0
900201600021890	0
900201600021959	0
900201600019904	0
900201600021948	0
900201600021217	0
900201600021024	0
900201600021656	0
900201600021079	0
900201600021190	0
900201600021643	0
900201600021732	0
900201600021056	0
220176529021996	0
900201600021893	0
220176529012204	0
220170577001264	0
900201600021046	0
900201600019664	0
220170577001415	0
900201600019506	0
900201600021152	0
900201600021193	0
900201600019887	0
900201600021006	0
900201600019363	0
900201600021730	0
900201600021895	0
900201600021858	0
900201600019569	0
900201600021751	0
900201600019530	0
900038000359981	0
900201600021066	0
900201600021453	0
900201600019311	0
900201600019548	0
900201600019369	0
900201600021839	0
900201600019187	0
900201600019264	0
900201600019308	0
900201600019049	0
900201600021101	0
900201600019043	0
900201600019313	0
900201600019204	0
900201600019574	0
900201600019183	0
900201600019050	0
220170577001716	0
220170577002017	0
900201600019612	0
900201600019957	0
220170577011086	0
220170577001090	0
220176529012364	0
652018000002562	0
220170577001142	0
900201600019167	0
220170577001301	0
900201600019158	0
220170577001453	0
900201600019284	0
220170577001448	0
220170577001188	0
220170577001402	0
900201600019298	0
652018000002634	0
900201600019820	0
652018000002703	0
220170577001248	0
220176529012385	0
220170577001385	0
220170577001335	0
900201600019267	0
900201600019668	0
900201600021314	0
900201600019104	0
900201600021318	0
900201600019481	0
900201600019112	0
900201600019671	0
900201600019486	0
900201600012867	0
900201600019500	0
900201600019478	0
900201600019441	0
900201600012134	0
652018000002717	0
900201600019834	0
220170577001566	0
900201600019498	0
900201600021359	0
900201600019084	0
900201600021178	0
900201600021594	0
900201600019111	0
652018000002555	0
652018000002607	0
900201600021439	0
900201600019318	0
900201600019784	0
900201600021483	0
900201600021799	0
900201600021534	0
900201600021089	0
900201600021553	0
900201600019576	0
900201600019449	0
900201600019211	0
900201600021408	0
900201600019471	0
900201600021495	0
900201600019315	0
900201600021335	0
900201600021130	0
900201600021485	0
220170577001216	0
220176529012035	0
900201600021996	0
900201600021108	0
900201600021007	0
900201600019303	0
900201600019883	0
900201600019557	0
900201600021329	0
900201600019533	0
900201600021758	0
900201600021826	0
900201600021099	0
900201600021661	0
900201600019568	0
900201600019801	0
900201600019268	0
900201600021854	0
900201600019847	0
900201600021828	0
900201600019263	0
900201600019558	0
900201600021492	0
900201600019853	0
900201600021331	0
900201600021708	0
900201600021639	0
652018000002457	0
652018000002628	0
652018000002759	0
900201600019620	0
220170577001668	0
220170577001707	0
220170577002012	0
220170577001680	0
220170577001685	0
652018000001614	0
220170577001877	0
220170577001717	0
652018000002018	0
220170577001562	0
220170577002033	0
220170577001745	0
220170577001555	0
220170577002620	0
220170577001570	0
652018000002393	0
900201600019835	0
652018000002480	0
652019000002474	0
220170577001872	0
652018000002614	0
900201600019008	0
900201600021001	0
652018000002382	0
652018000002361	0
652018000002701	0
652018000002650	0
900201600019097	0
900201600019705	0
652018000002778	0
220170577002028	0
652018000002642	0
900201600019716	0
900201600019975	0
900201600019093	0
652019000002482	0
220170577001878	0
652019000002432	0
900201600019968	0
652018000002552	0
652018000004211	0
220170577001879	0
900201600019485	0
652018000001355	0
900201600019017	0
220176529012026	0
652018000002743	0
652018000002527	0
652018000002560	0
652018000002478	0
652018000002499	0
652018000001662	0
652021900000934	0
900201600019977	0
220170577001624	0
652018000002545	0
220170577001046	0
220170577001633	0
652018000002749	0
220170577001687	0
652018000002533	0
900201600019120	0
220170577001704	0
220170577001647	0
652018000002549	0
220170577001677	0
652018000002799	0
220170577001869	0
900201600019663	0
900201600019153	0
220170577001694	0
652018000002712	0
220170577001554	0
220170577001627	0
220170577001715	0
220170577001051	0
220170577001598	0
220170577001884	0
220170577001859	0
652018000002595	0
900201600021366	0
900201600019609	0
900201600021550	0
900201600019802	0
900201600019879	0
900201600019056	0
220170577001895	0
220176529012132	0
900201600019233	0
900201600019796	0
900201600019826	0
652018000002475	0
652019000002351	0
900201600019940	0
900201600019164	0
900201600019236	0
900201600019988	0
900201600019067	0
900201600021423	0
900201600021433	0
900201600021721	0
900201600019039	0
900201600019273	0
652019000002241	0
900201600019157	0
900201600021014	0
900201600019023	0
220170577001178	0
900201600019730	0
900201600019239	0
220170577002018	0
220170577001037	0
220170577001094	0
652018000002766	0
220176529012383	0
652018000002605	0
220176529012396	0
220170577001164	0
652018000001090	0
652018000002471	0
220170577001675	0
652018000002730	0
900201600019286	0
652018000002782	0
652018000002600	0
220170577001100	0
652018000002763	0
652018000002544	0
652018000002540	0
220170577001126	0
220176529012101	0
220170577001086	0
220170577001500	0
220170577001020	0
220170577001491	0
652018000002487	0
652019000002249	0
652019000002387	0
652019000002430	0
652019000002449	0
652019000002270	0
652019000002370	0
652019000002368	0
652019000002343	0
652019000002222	0
652018000002554	0
900201600019556	0
900201600019661	0
652018000002375	0
900201600019002	0
220176529012351	0
652018000002622	0
220170577001632	0
220170577001684	0
652019000002436	0
652019000000031	0
652019000002247	0
652019000002315	0
652019000002246	0
220170577001013	0
652020000000960	0
652018000002728	0
652018000002542	0
652018000002718	0
220170577001285	0
652018000002522	0
652018000002451	0
220170577000192	0
652020000002848	0
615099268868280	0
652020000002218	0
652018000002503	0
220170577001062	0
220170577001479	0
652018000002452	0
652020000002603	0
652020000002267	0
652020000002851	0
652020000002942	0
652021000000885	0
652020000002956	0
652020000002810	0
652020000002286	0
652020000002840	0
652020000002911	0
652018000002618	0
652018000002534	0
220170577002025	0
220170577001852	0
220170577001746	0
220170577002011	0
220170577001601	0
900201600019483	0
220170577001732	0
652020000002638	0
220170577001889	0
652018000002641	0
652018000002511	0
220170577002047	0
220170577001674	0
220170577001743	0
652020000002642	0
220170577001589	0
220170577002020	0
2019-06196	0
652018000000285	0
652019000002761	0
652018000002476	0
652018000002377	0
652019000002340	0
652019000000207	0
652018000002460	0
652019000002303	0
652018000002761	0
652018000002586	0
652020000002844	0
220170577002045	0
220170577001648	0
220170577001629	0
220170577001695	0
220170577001882	0
900201600019827	0
220170577001703	0
652020000000948	0
652020000002979	0
652020000000961	0
652020000002641	0
652020000002937	0
652020000002846	0
652020000002866	0
652020000002860	0
652020000002881	0
652020000002989	0
652020000001670	0
220170577001177	0
900201600019916	0
220170577001355	0
652020000006578	0
652022000000664	0
900201600019300	0
652020000002945	0
6520190000002390	0
220170577001232	0
652019000002455	0
220170577001434	0
652018000002416	0
652019000002347	0
652019000002394	0
900201600021344	0
220170577001369	0
220170577001653	0
652018000002541	0
652019000002395	0
652018000001716	0
652018000002376	0
900201600019676	0
652020000000947	0
652020000002920	0
er2020-0557	0
220170577001891	0
652020000002992	0
220170577001734	0
652019000002472	0
652019000002259	0
652019000003296	0
652019000002496	0
220170577002032	0
652018000002623	0
900201600021947	0
652018000002596	0
220176529012493	0
220-21190（900有）	0
652020000000093	0
900201600019846	0
900201600019491	0
652022000000394	0
652022000000575	0
652022000000607	0
652022000000613	0
652022000000618	0
652022000000621	0
652022000000622	0
652022000000625	0
652022000000629	0
652022000000630	0
652022000000637	0
652022000000639	0
652022000000640	0
652022000000660	0
652022000000687	0
652022000000752	0
652022000000836	0
652022000000856	0
652022000001147	0
652022000001172	0
652022000001227	0
652022000001242	0
652022000001249	0
652022000001250	0
652022000001257	0
652022000001284	0
652022000001287	0
652022000001294	0
652022000001331	0
652022000001355	0
652022000001362	0
652022000001363	0
652022000001373	0
652022000001397	0
652022000001413	0
652022000001418	0
652022000001421	0
652022000001427	0
652022000001435	0
652022000001440	0
652022000001552	0
652022000001555	0
652022000001613	0
652022000001682	0
652022000001865	0
652022000002029	0
652022000002152	0
652022000002211	0
652022000002238	0
652022000002240	0
652022000002248	0
652022000002257	0
652022000002274	0
652022000002287	0
652022000002288	0
652022000002296	0
652022000002307	0
652022000002385	0
220170577001011	0
220170577001012	0
220170577001026	0
220170577001053	0
220170577001072	0
220170577001075	0
220170577001087	0
220170577001089	0
220170577001092	0
220170577001110	0
220170577001120	0
220170577001135	0
220170577001170	0
220170577001180	0
220170577001326	0
220170577001345	0
220170577001356	0
220170577001365	0
220170577001390	0
220170577001400	0
220170577001429	0
220170577001438	0
220170577001450	0
220170577001469	0
220170577001565	0
220170577001568	0
220170577001569	0
220170577001577	0
220170577001580	0
220170577001590	0
220170577001594	0
220170577001608	0
220170577001620	0
220170577001640	0
220170577001643	0
220170577001650	0
220170577001657	0
220170577001667	0
220170577001670	0
220170577001676	0
220170577001682	0
220170577001690	0
220170577001693	0
220170577001723	0
220170577001727	0
220170577001730	0
220170577001738	0
220170577001740	0
220170577001744	0
220170577001851	0
220170577001854	0
220170577001860	0
220170577001866	0
220170577001870	0
220170577001873	0
220170577001900	0
220170577002001	0
220170577002003	0
220170577002007	0
220170577002016	0
220170577002022	0
220170577002024	0
220170577002030	0
220170577002037	0
220170577002038	0
220170577002040	0
220170577002046	0
220170577002049	0
220170577002050	0
220172900012351	0
220176529001126	0
220176529001142	0
220176529001193	0
220176529001249	0
220176529001566	0
220176529001622	0
220176529001698	0
220176529002006	0
220176529004692	0
220176529012102	0
220176529012146	0
220176529012356	0
220176529012360	0
220176529012363	0
220176529012389	0
220176529012394	0
220176529012397	0
220176562902034	0
265202100000030	0
520200000020606	0
615099268868208	0
620200000000968	0
652018000000185	0
652018000000236	0
652018000000262	0
652018000000265	0
652018000000272	0
652018000000351	0
652018000000372	0
652018000000396	0
652018000000403	0
652018000000418	0
652018000000419	0
652018000000421	0
652018000000437	0
652018000000445	0
652018000000459	0
652018000000466	0
652018000000468	0
652018000000493	0
652018000000504	0
652018000000508	0
652018000000510	0
652018000000516	0
652018000000539	0
652018000000544	0
652018000000547	0
652018000000555	0
652018000000558	0
652018000000577	0
652018000000584	0
652018000000589	0
652018000000592	0
652018000000597	0
652018000000604	0
652018000000605	0
652018000000637	0
652018000000642	0
652018000000653	0
652018000000663	0
652018000000673	0
652018000000682	0
652018000000719	0
652018000000723	0
652018000000724	0
652018000000748	0
652018000000750	0
652018000000753	0
652018000000754	0
652018000000763	0
652018000000773	0
652018000000779	0
652018000000787	0
652018000000795	0
652018000000814	0
652018000000826	0
652018000000834	0
652018000000856	0
652018000000860	0
652018000000877	0
652018000000881	0
652018000000886	0
652018000000891	0
652018000000909	0
652018000000921	0
652018000000932	0
652018000000935	0
652018000000937	0
652018000000940	0
652018000000965	0
652018000000969	0
652018000000970	0
652018000000972	0
652018000000993	0
652018000001001	0
652018000001037	0
652018000001044	0
652018000001046	0
652018000001054	0
652018000001055	0
652018000001076	0
652018000001086	0
652018000001162	0
652018000001204	0
652018000001211	0
652018000001215	0
652018000002150	0
652018000002357	0
652018000002358	0
652018000002365	0
652018000002367	0
652018000002369	0
652018000002374	0
652018000002378	0
652018000002379	0
652018000002381	0
652018000002383	0
652018000002386	0
652018000002387	0
652018000002390	0
652018000002391	0
652018000002394	0
652018000002406	0
652018000002411	0
652018000002422	0
652018000002453	0
652018000002461	0
652018000002462	0
652018000002463	0
652018000002468	0
652018000002469	0
652018000002470	0
652018000002474	0
652018000002483	0
652018000002486	0
652018000002491	0
652018000002496	0
652018000002497	0
652018000002501	0
652018000002502	0
652018000002505	0
652018000002508	0
652018000002512	0
652018000002513	0
652018000002514	0
652018000002521	0
652018000002523	0
652018000002531	0
652018000002532	0
652018000002535	0
652018000002550	0
652018000002564	0
652018000002569	0
652018000002575	0
652018000002576	0
652018000002579	0
652018000002580	0
652018000002585	0
652018000002591	0
652018000002594	0
652018000002601	0
652018000002602	0
652018000002606	0
652018000002608	0
652018000002611	0
652018000002612	0
652018000002613	0
652018000002616	0
652018000002619	0
652018000002624	0
652018000002625	0
652018000002629	0
652018000002630	0
652018000002633	0
652018000002640	0
652018000002643	0
652018000002645	0
652018000002646	0
652018000002647	0
652018000002648	0
652018000002702	0
652018000002707	0
652018000002709	0
652018000002710	0
652018000002716	0
652018000002720	0
652018000002726	0
652018000002727	0
652018000002731	0
652018000002733	0
652018000002734	0
652018000002735	0
652018000002736	0
652018000002737	0
652018000002741	0
652018000002742	0
652018000002744	0
652018000002750	0
652018000002752	0
652018000002754	0
652018000002756	0
652018000002760	0
652018000002768	0
652018000002769	0
652018000002770	0
652018000002775	0
652018000002781	0
652018000002784	0
652018000002786	0
652018000002787	0
652018000002788	0
652018000002789	0
652018000002793	0
652018000002795	0
652018000002798	0
652018000002800	0
652019000000759	0
652019000000760	0
652019000000763	0
652019000000779	0
652019000000781	0
652019000000782	0
652019000000785	0
652019000000786	0
652019000000789	0
652019000000800	0
652019000000805	0
652019000000814	0
652019000000816	0
652019000000824	0
652019000000827	0
652019000000828	0
652019000000846	0
652019000000849	0
652019000000853	0
652019000000866	0
652019000000871	0
652019000000875	0
652019000000876	0
652019000000879	0
652019000000890	0
652019000000893	0
652019000000910	0
652019000000913	0
652019000000920	0
652019000000926	0
652019000000934	0
652019000000942	0
652019000000986	0
652019000000996	0
652019000001010	0
652019000001011	0
652019000001012	0
652019000001025	0
652019000001040	0
652019000001056	0
652019000001059	0
652019000001065	0
652019000001078	0
652019000001082	0
652019000001087	0
652019000001092	0
652019000001097	0
652019000001103	0
652019000001115	0
652019000001121	0
652019000001133	0
652019000001152	0
652019000001153	0
652019000001162	0
652019000001168	0
652019000001169	0
652019000001175	0
652019000001182	0
652019000001183	0
652019000001194	0
652019000001195	0
652019000001209	0
652019000001218	0
652019000001220	0
652019000001224	0
652019000001228	0
652019000001231	0
652019000001233	0
652019000001239	0
652019000001241	0
652019000001243	0
652019000001248	0
652019000001253	0
652019000001256	0
652019000001257	0
652019000001259	0
652019000001270	0
652019000001271	0
652019000001278	0
652019000001280	0
652019000001289	0
652019000001291	0
652019000001293	0
652019000001295	0
652019000001298	0
652019000001299	0
652019000001307	0
652019000001313	0
652019000001321	0
652019000001325	0
652019000001331	0
652019000001333	0
652019000001344	0
652019000001351	0
652019000001361	0
652019000001364	0
652019000001370	0
652019000001372	0
652019000001377	0
652019000001384	0
652019000001388	0
652019000001394	0
652019000001396	0
652019000001410	0
652019000001415	0
652019000001426	0
652019000001465	0
652019000001467	0
652019000001473	0
652019000001474	0
652019000001479	0
652019000001493	0
652019000001494	0
652019000001511	0
652019000001523	0
652019000001524	0
652019000001537	0
652019000001545	0
652019000001552	0
652019000001553	0
652019000001556	0
652019000001557	0
652019000001559	0
652019000001562	0
652019000001565	0
652019000001566	0
652019000001569	0
652019000001573	0
652019000001574	0
652019000001586	0
652019000001587	0
652019000001590	0
652019000001591	0
652019000001593	0
652019000001598	0
652019000001609	0
652019000001614	0
652019000001622	0
652019000001639	0
652019000001642	0
652019000001645	0
652019000001655	0
652019000001656	0
652019000001658	0
652019000001660	0
652019000001662	0
652019000001666	0
652019000001667	0
652019000001668	0
652019000001675	0
652019000001693	0
652019000001694	0
652019000001700	0
652019000001702	0
652019000001706	0
652019000001707	0
652019000001716	0
652019000001719	0
652019000001728	0
652019000001732	0
652019000001734	0
652019000001741	0
652019000001767	0
652019000001771	0
652019000001778	0
652019000001783	0
652019000001784	0
652019000001795	0
652019000001808	0
652019000001812	0
652019000001820	0
652019000001824	0
652019000001827	0
652019000001838	0
652019000001850	0
652019000001865	0
652019000001866	0
652019000001878	0
652019000001886	0
652019000001888	0
652019000001892	0
652019000001893	0
652019000001896	0
652019000001905	0
652019000001909	0
652019000001928	0
652019000001942	0
652019000001944	0
652019000002156	0
652019000002161	0
652019000002197	0
652019000002201	0
652019000002202	0
652019000002203	0
652019000002204	0
652019000002205	0
652019000002206	0
652019000002207	0
652019000002208	0
652019000002210	0
652019000002211	0
652019000002213	0
652019000002214	0
652019000002215	0
652019000002217	0
652019000002220	0
652019000002221	0
652019000002223	0
652019000002225	0
652019000002227	0
652019000002229	0
652019000002230	0
652019000002231	0
652019000002235	0
652019000002238	0
652019000002248	0
652019000002250	0
652019000002251	0
652019000002254	0
652019000002258	0
652019000002268	0
652019000002269	0
652019000002273	0
652019000002274	0
652019000002279	0
652019000002281	0
652019000002282	0
652019000002284	0
652019000002285	0
652019000002287	0
652019000002288	0
652019000002289	0
652019000002290	0
652019000002292	0
652019000002293	0
652019000002294	0
652019000002295	0
652019000002299	0
652019000002301	0
652019000002302	0
652019000002304	0
652019000002305	0
652019000002306	0
652019000002308	0
652019000002309	0
652019000002310	0
652019000002311	0
652019000002312	0
652019000002313	0
652019000002314	0
652019000002316	0
652019000002320	0
652019000002321	0
652019000002322	0
652019000002323	0
652019000002325	0
652019000002327	0
652019000002328	0
652019000002331	0
652019000002333	0
652019000002335	0
652019000002336	0
652019000002337	0
652019000002338	0
652019000002339	0
652019000002341	0
652019000002342	0
652019000002344	0
652019000002348	0
652019000002349	0
652019000002350	0
652019000002352	0
652019000002353	0
652019000002354	0
652019000002355	0
652019000002357	0
652019000002358	0
652019000002361	0
652019000002362	0
652019000002365	0
652019000002369	0
652019000002371	0
652019000002373	0
652019000002374	0
652019000002375	0
652019000002376	0
652019000002377	0
652019000002378	0
652019000002379	0
652019000002380	0
652019000002381	0
652019000002382	0
652019000002383	0
652019000002385	0
652019000002388	0
652019000002389	0
652019000002393	0
652019000002396	0
652019000002397	0
652019000002399	0
652019000002400	0
652019000002404	0
652019000002405	0
652019000002406	0
652019000002407	0
652019000002410	0
652019000002414	0
652019000002416	0
652019000002417	0
652019000002419	0
652019000002420	0
652019000002421	0
652019000002422	0
652019000002423	0
652019000002424	0
652019000002425	0
652019000002428	0
652019000002429	0
652019000002431	0
652019000002434	0
652019000002438	0
652019000002439	0
652019000002442	0
652019000002443	0
652019000002444	0
652019000002446	0
652019000002447	0
652019000002448	0
652019000002451	0
652019000002452	0
652019000002453	0
652019000002457	0
652019000002460	0
652019000002461	0
652019000002462	0
652019000002465	0
652019000002466	0
652019000002467	0
652019000002468	0
652019000002469	0
652019000002471	0
652019000002473	0
652019000002475	0
652019000002483	0
652019000002487	0
652019000002488	0
652019000002489	0
652019000002491	0
652019000002492	0
652019000002493	0
652019000002497	0
652019000002499	0
652019000002500	0
652019000002586	0
652019000002628	0
652020000000010	0
652020000000011	0
652020000000012	0
652020000000026	0
652020000000031	0
652020000000032	0
652020000000047	0
652020000000068	0
652020000000069	0
652020000000076	0
652020000000078	0
652020000000083	0
652020000000084	0
652020000000085	0
652020000000089	0
652020000000138	0
652020000000169	0
652020000000173	0
652020000000175	0
652020000000176	0
652020000000181	0
652020000000188	0
652020000000190	0
652020000000194	0
652020000000196	0
652020000000208	0
652020000000217	0
652020000000221	0
652020000000226	0
652020000000236	0
652020000000240	0
652020000000241	0
652020000000243	0
652020000000247	0
652020000000250	0
652020000000261	0
652020000000262	0
652020000000266	0
652020000000274	0
652020000000277	0
652020000000280	0
652020000000285	0
652020000000295	0
652020000000296	0
652020000000298	0
652020000000299	0
652020000000301	0
652020000000324	0
652020000000327	0
652020000000328	0
652020000000333	0
652020000000337	0
652020000000349	0
652020000000356	0
652020000000362	0
652020000000367	0
652020000000368	0
652020000000372	0
652020000000384	0
652020000000395	0
652020000000398	0
652020000000404	0
652020000000405	0
652020000000408	0
652020000000413	0
652020000000414	0
652020000000419	0
652020000000428	0
652020000000429	0
652020000000430	0
652020000000446	0
652020000000448	0
652020000000460	0
652020000000463	0
652020000000465	0
652020000000469	0
652020000000475	0
652020000000488	0
652020000000492	0
652020000000500	0
652020000000501	0
652020000000525	0
652020000000550	0
652020000000553	0
652020000000581	0
652020000000583	0
652020000000588	0
652020000000593	0
652020000000594	0
652020000000596	0
652020000000607	0
652020000000614	0
652020000000618	0
652020000000634	0
652020000000639	0
652020000000643	0
652020000000645	0
652020000000649	0
652020000000660	0
652020000000667	0
652020000000668	0
652020000000670	0
652020000000671	0
652020000000674	0
652020000000678	0
652020000000684	0
652020000000693	0
652020000000695	0
652020000000698	0
652020000000707	0
652020000000712	0
652020000000723	0
652020000000724	0
652020000000728	0
652020000000730	0
652020000000731	0
652020000000741	0
652020000000757	0
652020000000769	0
652020000000770	0
652020000000771	0
652020000000779	0
652020000000783	0
652020000000786	0
652020000000799	0
652020000000800	0
652020000000806	0
652020000000808	0
652020000000812	0
652020000000817	0
652020000000819	0
652020000000824	0
652020000000828	0
652020000000833	0
652020000000835	0
652020000000836	0
652020000000839	0
652020000000840	0
652020000000848	0
652020000000852	0
652020000000853	0
652020000000855	0
652020000000860	0
652020000000861	0
652020000000870	0
652020000000871	0
652020000000883	0
652020000000886	0
652020000000887	0
652020000000888	0
652020000000895	0
652020000000897	0
652020000000898	0
652020000000902	0
652020000000903	0
652020000000908	0
652020000000909	0
652020000000911	0
652020000000914	0
652020000000915	0
652020000000922	0
652020000000929	0
652020000000936	0
652020000000938	0
652020000000945	0
652020000000946	0
652020000000950	0
652020000000956	0
652020000000957	0
652020000000966	0
652020000000967	0
652020000000968	0
652020000000971	0
652020000000972	0
652020000000974	0
652020000000975	0
652020000000978	0
652020000000980	0
652020000000988	0
652020000000991	0
652020000000995	0
652020000000996	0
652020000001000	0
652020000001094	0
652020000001130	0
652020000001203	0
[truncated: 1,734 more rows]
