# Supplementary material for: Inbreeding patterns and genetic diversity under selection in Teha sheep
Source: Front Genet. 2025 Jun 27;16:1576125. doi: 10.3389/fgene.2025.1576125 (PMC12245786; doi:10.3389/fgene.2025.1576125)
Supplement: Supplementary file 1 [file DataSheet1.zip › Raw data/Genetic diversity.R]

library(ggplot2)
# He和Ho计算
file_path <- "hardy_output.hwe"
data <- read.table(file_path, header=TRUE)

# 计算“O（HET）”和“E（HET）”的平均值
o_het_mean <- mean(data$O.HET., na.rm=TRUE)
e_het_mean <- mean(data$E.HET., na.rm=TRUE)

cat("观察杂合度平均值（O(HET)）:", o_het_mean, "\n")
cat("期望杂合度平均值（E(HET)）:", e_het_mean, "\n")

############
#########
# PIC值计算
file_path <- "allele_freq_for_pic.frq"
data <- read.table(file_path, header=TRUE)

# 计算每个SNP的PIC值
data$PIC <- 1 - (data$MAF^2 + (1 - data$MAF)^2)

# 计算PIC值的平均值
pic_mean <- mean(data$PIC, na.rm=TRUE)

# 打印PIC平均值
cat("PIC平均值:", pic_mean, "\n")

# 假设数据已经读取并且包含每个SNP的PIC列
# 使用 cut() 函数对 PIC 值进行分组
data$PIC_group <- cut(data$PIC, breaks=c(0, 0.15, 0.30, 0.45, 0.60), labels=c("0-0.15", "0.15-0.30", "0.30-0.45", "0.45-0.60"))

# 计算每个分组中的 SNP 数量
pic_distribution <- table(data$PIC_group)

# 将每个区间中的SNP数目转换为比例
total_snps <- 56297
pic_proportion <- pic_distribution / total_snps

# 打印比例
print(pic_proportion)

# 绘制PIC分布的柱状图，以比例为纵坐标
library(ggplot2)

ggplot(data.frame(pic_proportion), aes(x=Var1, y=Freq)) +
  geom_bar(stat="identity", fill="blue") +
  theme_minimal() +
  labs(x="PIC", y="Proportion") +
  scale_y_continuous(labels = scales::percent)

##########
############
#################
# 读取LD文件
file_path <- "ld_output.ld"
ld_data <- read.table(file_path, header=TRUE)

# 计算每对SNP的Ne值
ld_data$Ne <- 1 / (4 * ld_data$R2)

# 计算有效群体大小的平均值
ne_mean <- mean(ld_data$Ne, na.rm=TRUE)

# 打印平均值
cat("有效群体大小的平均值 (Ne):", ne_mean, "\n")

##########
############
#################
# 读取 MAF 文件
maf_file <- "maf_output.frq"
maf_data <- read.table(maf_file, header = TRUE)

# 计算 MAF 大于 0.05 的 SNP 数量
polymorphic_snps <- nrow(subset(maf_data, MAF > 0.05))

# 计算标记总数
total_snps <- nrow(maf_data)

# 计算 PN 值
pn <- polymorphic_snps / total_snps
cat("多态性标记比例 (PN):", pn, "\n")
# 计算 MAF 的平均值
maf_mean <- mean(maf_data$MAF, na.rm = TRUE)
cat("MAF 的平均值:", maf_mean, "\n")
# 计算期望杂合度（He）
maf_data$He <- 2 * maf_data$MAF * (1 - maf_data$MAF)

# 计算有效等位基因数量
maf_data$Ne_effective <- 1 / (1 - maf_data$He)

# 计算有效等位基因的平均值
mean_ne_effective <- mean(maf_data$Ne_effective, na.rm = TRUE)
cat("有效等位基因的平均数量:", mean_ne_effective, "\n")


########
#############
################
# 读取LD 文件
file_path <- "ld_output.ld"
ld_data <- read.table(file_path, header=TRUE)

# 计算每对 SNP 的 Ne 值
ld_data$Ne <- 1 / (4 * ld_data$R2)

# 对 Ne 设置最大值上限
ne_max <- 1372
ld_data$Ne[ld_data$Ne > ne_max] <- ne_max

# 计算有效群体大小的平均值
ne_mean <- mean(ld_data$Ne, na.rm=TRUE)

# 打印平均值
cat("有效群体大小的平均值 (Ne):", ne_mean, "\n")
