# Supplementary material for: Inbreeding patterns and genetic diversity under selection in Teha sheep
Source: Front Genet. 2025 Jun 27;16:1576125. doi: 10.3389/fgene.2025.1576125 (PMC12245786; doi:10.3389/fgene.2025.1576125)
Supplement: Supplementary file 1 [file DataSheet1.zip › Raw data/Genetic diversity.txt]

1. 等位基因频率和基因型频率
plink --bfile /home/user/work/zong-plink/Genetic_diversity/QC_filtered --freq --out allele_freq
2. 多态性信息含量（PIC）
plink --bfile /home/user/work/zong-plink/Genetic_diversity/QC_filtered --freq --out allele_freq_for_pic
3. 观察杂合度（Ho）和期望杂合度（He）
plink --bfile /home/user/work/zong-plink/Genetic_diversity/QC_filtered --hardy --out hardy_output
4. 有效群体大小（Ne）
plink --bfile /home/user/work/zong-plink/Genetic_diversity/QC_filtered --ld-window-r2 0 --r2 --ld-window 1000 --out ld_output
5. 多态性标记比例（PN）
plink --bfile /home/user/work/zong-plink/Genetic_diversity/QC_filtered --freq --maf 0.05 --out maf_output
6. 亲缘关系分析
plink --bfile /home/user/work/zong-plink/Genetic_diversity/QC_filtered --genome --out kinship
