# Supplementary material for: Inbreeding patterns and genetic diversity under selection in Teha sheep
Source: Front Genet. 2025 Jun 27;16:1576125. doi: 10.3389/fgene.2025.1576125 (PMC12245786; doi:10.3389/fgene.2025.1576125)
Supplement: Supplementary file 1 [file DataSheet1.zip › Raw data/HOM&HAT/Descriptive statistics.R]

# 加载必要的库
library(dplyr)

# 读取数据文件并指定文件路径
file_path <- "filtered_data.txt"  # 修改为你的实际文件路径

# 读取数据文件
filtered_data <- read.table(file_path, header = TRUE, stringsAsFactors = FALSE)

# 确保 Fped 列存在
if ("Fped" %in% colnames(filtered_data)) {
  # 计算 Fped 的描述性统计量
  Fped_stats <- filtered_data %>%
    summarise(
      Max_Fped = max(Fped, na.rm = TRUE),         # 最大值
      Min_Fped = min(Fped, na.rm = TRUE),         # 最小值
      Mean_Fped = mean(Fped, na.rm = TRUE),       # 均值
      SD_Fped = sd(Fped, na.rm = TRUE),           # 标准差
      Median_Fped = median(Fped, na.rm = TRUE),   # 中位数
      P1_Fped = quantile(Fped, 0.01, na.rm = TRUE),  # P1 百分位数
      P99_Fped = quantile(Fped, 0.99, na.rm = TRUE)  # P99 百分位数
    )
  
  # 查看结果
  print(Fped_stats)
} else {
  # 如果数据中没有 Fped 列，提示错误
  print("Error: 'Fped' column is missing in the data.")
}
# 计算 Fped 的变异系数 (CV)
CV_Fped <- (sd(filtered_data$Fped, na.rm = TRUE) / mean(filtered_data$Fped, na.rm = TRUE)) * 100

# 输出变异系数
print(paste("变异系数 (CV) 为: ", round(CV_Fped, 2), "%"))


hom_data  <- read.table("hom_output.het", header = TRUE)
stats <- hom_data %>%
  summarise(
    # F 近交系数的统计量
    Max_F = max(F, na.rm = TRUE),                     # 最大值
    Min_F = min(F, na.rm = TRUE),                     # 最小值
    Mean_F = mean(F, na.rm = TRUE),                   # 均值
    SD_F = sd(F, na.rm = TRUE),                       # 标准差
    Median_F = median(F, na.rm = TRUE),               # 中位数
    CV = (sd(F, na.rm = TRUE) / mean(F, na.rm = TRUE)) * 100,
    P1_F = quantile(F, 0.01, na.rm = TRUE),           # P1 百分位数
    P99_F = quantile(F, 0.99, na.rm = TRUE)           # P99 百分位数
  )

# 查看结果
print(stats)

Fhat_data  <- read.table("fhat_output.ibc", header = TRUE)
stats_Fhat <- Fhat_data %>%
  summarise(
    # Fhat1 的统计量
    Max_Fhat1 = max(Fhat1, na.rm = TRUE),           # 最大值
    Min_Fhat1 = min(Fhat1, na.rm = TRUE),           # 最小值
    Mean_Fhat1 = mean(Fhat1, na.rm = TRUE),         # 均值
    SD_Fhat1 = sd(Fhat1, na.rm = TRUE),             # 标准差
    Median_Fhat1 = median(Fhat1, na.rm = TRUE),     # 中位数
    CV1 = (sd(Fhat1, na.rm = TRUE) / mean(Fhat1, na.rm = TRUE)) * 100,
    P1_Fhat1 = quantile(Fhat1, 0.01, na.rm = TRUE), # P1 百分位数
    P99_Fhat1 = quantile(Fhat1, 0.99, na.rm = TRUE),# P99 百分位数
    
    # Fhat2 的统计量
    Max_Fhat2 = max(Fhat2, na.rm = TRUE),           # 最大值
    Min_Fhat2 = min(Fhat2, na.rm = TRUE),           # 最小值
    Mean_Fhat2 = mean(Fhat2, na.rm = TRUE),         # 均值
    SD_Fhat2 = sd(Fhat2, na.rm = TRUE),             # 标准差
    Median_Fhat2 = median(Fhat2, na.rm = TRUE),     # 中位数
    CV2 = (sd(Fhat2, na.rm = TRUE) / mean(Fhat2, na.rm = TRUE)) * 100,
    P1_Fhat2 = quantile(Fhat2, 0.01, na.rm = TRUE), # P1 百分位数
    P99_Fhat2 = quantile(Fhat2, 0.99, na.rm = TRUE),# P99 百分位数
    
    # Fhat3 的统计量
    Max_Fhat3 = max(Fhat3, na.rm = TRUE),           # 最大值
    Min_Fhat3 = min(Fhat3, na.rm = TRUE),           # 最小值
    Mean_Fhat3 = mean(Fhat3, na.rm = TRUE),         # 均值
    SD_Fhat3 = sd(Fhat3, na.rm = TRUE),             # 标准差
    Median_Fhat3 = median(Fhat3, na.rm = TRUE),     # 中位数
    CV3 = (sd(Fhat3, na.rm = TRUE) / mean(Fhat3, na.rm = TRUE)) * 100,
    P1_Fhat3 = quantile(Fhat3, 0.01, na.rm = TRUE), # P1 百分位数
    P99_Fhat3 = quantile(Fhat3, 0.99, na.rm = TRUE) # P99 百分位数
  )

# 查看计算结果
print(stats_Fhat)
