# Supplementary material for: Inbreeding patterns and genetic diversity under selection in Teha sheep
Source: Front Genet. 2025 Jun 27;16:1576125. doi: 10.3389/fgene.2025.1576125 (PMC12245786; doi:10.3389/fgene.2025.1576125)
Supplement: Supplementary file 1 [file DataSheet1.zip › Raw data/HOM&HAT/fhat_output.ibc]

FID	IID	NOMISS	Fhat1	Fhat2	Fhat3
tk_18-1200	tk_18-1200	59010	-0.145703	-0.0617532	-0.0819266
tk_18-2315	tk_18-2315	59009	-0.169345	0.149445	0.0117754
tk_18-2360	tk_18-2360	59001	-0.177094	0.172659	0.0195788
tk_19-0834	tk_19-0834	59025	-0.159257	-0.011947	-0.0636961
tk_19-1023	tk_19-1023	59018	-0.223738	0.112305	-0.0338587
tk_19-1062	tk_19-1062	59033	-0.120359	-0.0204845	-0.0485694
tk_19-1170	tk_19-1170	59002	-0.145033	-0.0488103	-0.0751171
tk_19-1206	tk_19-1206	59033	-0.124215	-0.0658589	-0.0731168
tk_19-1260	tk_19-1260	59039	-0.147255	-0.0579821	-0.0808363
tk_19-1790	tk_19-1790	59024	-0.0946777	-0.0828389	-0.0669112
tk_19-2101	tk_19-2101	58985	-0.142766	0.196294	0.0486171
tk_19-2105	tk_19-2105	59028	-0.134666	0.191252	0.0501047
tk_19-2118	tk_19-2118	59022	-0.192788	0.185803	0.0183551
tk_20-0007	tk_20-0007	58997	-0.135774	0.0474101	-0.0223163
tk_20-0051	tk_20-0051	58989	-0.138947	0.0127786	-0.0412159
tk_20-0056	tk_20-0056	59013	-0.0706463	-0.0151703	-0.0210063
tk_20-0060	tk_20-0060	59048	-0.0229096	-0.0492678	-0.0142505
tk_20-0161	tk_20-0161	59031	-0.10465	0.00812174	-0.0264451
tk_20-0187	tk_20-0187	58991	-0.0341642	0.00251998	0.00598632
tk_20-0235	tk_20-0235	59029	-0.0222781	-0.0537868	-0.0162042
tk_20-0350	tk_20-0350	59003	-0.0499875	-0.0201651	-0.013196
tk_20-0383	tk_20-0383	59005	-0.0448755	-0.0419439	-0.0215811
tk_20-0458	tk_20-0458	59007	-0.184309	0.0833523	-0.0286844
tk_20-0471	tk_20-0471	58985	-0.0724397	-0.0161128	-0.0224995
tk_20-0496	tk_20-0496	58973	-0.0176131	-0.0429586	-0.00851317
tk_20-0510	tk_20-0510	59016	-0.164269	0.0613423	-0.0296048
tk_20-0531	tk_20-0531	59014	-0.0462199	-0.0465137	-0.0245584
tk_20-0708	tk_20-0708	58990	0.078706	-0.14238	-0.0100623
tk_20-2025	tk_20-2025	59044	-0.227846	0.0678974	-0.0581432
tk_20-2141	tk_20-2141	59009	-0.111151	0.0287516	-0.0193301
tk_20-2235	tk_20-2235	59016	-0.151009	0.0556538	-0.0258615
tk_20-2921	tk_20-2921	59008	-0.118431	-0.0147141	-0.0447875
tk_20-2934	tk_20-2934	58989	-0.037954	0.0532082	0.0294024
tk_21-1444	tk_21-1444	58994	0.0874293	-0.0396273	0.0457507
tk_21-1446	tk_21-1446	59010	0.00262226	0.0271042	0.0367239
tk_21-1454	tk_21-1454	58998	-0.017945	0.0156843	0.0206839
tk_21-1455	tk_21-1455	59018	0.123646	-0.0831155	0.0421144
tk_21-1482	tk_21-1482	58997	0.0260435	-0.00322045	0.0332601
tk_21-1484	tk_21-1484	58973	0.071749	-0.00985794	0.0526758
tk_21-1492	tk_21-1492	59016	0.0540878	-0.0151576	0.0413321
tk_21-1493	tk_21-1493	59013	0.100254	-0.031619	0.0561435
tk_21-1747	tk_21-1747	59005	-0.0563048	0.0448866	0.0161365
tk_21-1769	tk_21-1769	58982	0.103518	-0.0611276	0.0429476
tk_652021000000001	tk_652021000000001	58996	-0.0520596	0.000517146	-0.00392227
tk_652021000000002	tk_652021000000002	58971	0.000307183	-0.113097	-0.0345876
tk_652021000000003	tk_652021000000003	59006	-0.0838656	0.056264	0.00806138
tk_652021000000004	tk_652021000000004	59023	-0.0548633	-0.0233369	-0.0172527
tk_652021000000005	tk_652021000000005	59009	-0.0770425	0.00391595	-0.0147446
tk_652021000000012	tk_652021000000012	58998	0.00336807	-0.122965	-0.0379504
tk_652021000000014	tk_652021000000014	59016	-0.0440698	-0.0769475	-0.0386671
tk_652021000000017	tk_652021000000017	58967	-0.0476515	-0.0373572	-0.0207125
tk_652021000000019	tk_652021000000019	58964	-0.0120492	-0.0186032	0.00646679
tk_652021000000024	tk_652021000000024	59003	-0.103377	-0.0265307	-0.0431415
tk_652021000000025	tk_652021000000025	58959	0.00937547	-0.00650046	0.0232747
tk_652021000000027	tk_652021000000027	59017	0.0075026	-0.00856976	0.0213076
tk_652021000000028	tk_652021000000028	59015	-0.0232032	-0.0403801	-0.00989892
tk_652021000000030	tk_652021000000030	59009	0.0699754	-0.122953	-0.00462751
tk_652021000000031	tk_652021000000031	59059	-0.0676505	-0.0340301	-0.0289554
tk_652021000000032	tk_652021000000032	59031	-0.0508222	0.0125932	0.00275536
tk_652021000000033	tk_652021000000033	59027	-0.0365848	-0.0321097	-0.0124844
tk_652021000000034	tk_652021000000034	58996	-0.0345105	0.00658049	0.00787544
tk_652021000000037	tk_652021000000037	58916	0.0459063	-0.134502	-0.0224787
tk_652021000000038	tk_652021000000038	58994	-0.0890724	0.0304499	-0.0074785
tk_652021000000040	tk_652021000000040	59013	-0.0758167	0.0680209	0.0179532
tk_652021000000042	tk_652021000000042	59026	-0.0841338	0.0320273	-0.00419844
tk_652021000000045	tk_652021000000045	58937	-0.0982242	0.0035857	-0.0255078
tk_652021000000046	tk_652021000000046	59027	-0.00624778	-0.0370859	0.000212972
tk_652021000000047	tk_652021000000047	58990	-0.0643157	0.0313027	0.0053277
tk_652021000000049	tk_652021000000049	58952	0.108644	-0.146075	0.00301394
tk_652021000000052	tk_652021000000052	58978	0.0462612	-0.0634349	0.0133027
tk_652021000000053	tk_652021000000053	58976	-0.0613269	0.022617	0.00250983
tk_652021000000054	tk_652021000000054	58991	0.0601712	-0.115389	-0.00581754
tk_652021000000059	tk_652021000000059	58961	-0.0279229	0.0585871	0.0370923
tk_652021000000060	tk_652021000000060	58900	-0.0450763	0.0124111	0.00546706
tk_652021000000061	tk_652021000000061	58969	0.0951873	-0.121189	0.00883274
tk_652021000000063	tk_652021000000063	59003	-0.109336	0.0730551	0.00369742
tk_652021000000064	tk_652021000000064	58984	-0.113564	0.0188678	-0.0255117
tk_652021000000065	tk_652021000000065	59013	0.050538	-0.11277	-0.00922246
tk_652021000000066	tk_652021000000066	59023	0.0319569	0.054783	0.0652174
tk_652021000000068	tk_652021000000068	58971	-0.00578505	-0.0858759	-0.0240486
tk_652021000000069	tk_652021000000069	59024	-0.0179497	-0.00145403	0.012196
tk_652021000000070	tk_652021000000070	59041	0.0600807	-0.126564	-0.0113671
tk_652021000000071	tk_652021000000071	58952	0.0252486	-0.0876082	-0.00933999
tk_652021000000073	tk_652021000000073	58995	-0.0918645	-0.0075725	-0.0278522
tk_652021000000074	tk_652021000000074	59005	0.0449553	-0.118891	-0.0151391
tk_652021000000075	tk_652021000000075	58964	-0.0133192	-0.0147433	0.00777865
tk_652021000000076	tk_652021000000076	59038	-0.0200205	-0.0660395	-0.0211712
tk_652021000000081	tk_652021000000081	58842	0.0567859	0.0650238	0.0826325
tk_652021000000082	tk_652021000000082	59017	-0.0911675	-0.0421829	-0.0448255
tk_652021000000086	tk_652021000000086	58951	0.0909965	-0.129893	0.00235816
tk_652021000000088	tk_652021000000088	59002	0.0663144	-0.0571404	0.0265015
tk_652021000000089	tk_652021000000089	59002	-0.022269	0.0268195	0.0240881
tk_652021000000095	tk_652021000000095	58964	-0.126399	0.0514692	-0.0156465
tk_652021000000097	tk_652021000000097	58989	-0.0928555	0.0348846	-0.00717625
tk_652021000000100	tk_652021000000100	59041	0.12301	-0.206358	-0.0197908
tk_652021000000101	tk_652021000000101	58982	-0.089237	-0.00400853	-0.0247432
tk_652021000000106	tk_652021000000106	58971	-0.04825	0.0417162	0.0185744
tk_652021000000110	tk_652021000000110	58969	-0.0575683	0.0527596	0.0194037
tk_652021000000111	tk_652021000000111	59001	-0.0598521	-0.0278897	-0.0220493
tk_652021000000113	tk_652021000000113	59009	0.00230433	-0.0463865	-0.000154616
tk_652021000000118	tk_652021000000118	58967	-0.013884	-0.0318018	-0.00105102
tk_652021000000121	tk_652021000000121	59006	-0.0578469	-0.0166708	-0.0154052
tk_652021000000122	tk_652021000000122	59033	-0.00198295	-0.0716678	-0.0150156
tk_652021000000123	tk_652021000000123	59000	-0.0590577	0.0130399	-0.00118686
tk_652021000000126	tk_652021000000126	59011	0.0309877	-0.0400451	0.0173486
tk_652021000000128	tk_652021000000128	58965	-0.032241	-0.00477639	0.00330087
tk_652021000000130	tk_652021000000130	59016	0.0988753	-0.103823	0.0193421
tk_652021000000131	tk_652021000000131	58834	0.10907	-0.155941	-0.00173007
tk_652021000000133	tk_652021000000133	59001	-0.0331659	-0.0166463	-0.00302508
tk_652021000000136	tk_652021000000136	58967	0.162939	0.21847	0.212556
tk_652021000000139	tk_652021000000139	59015	-0.0246134	-0.0163034	0.00140889
tk_652021000000143	tk_652021000000143	58986	0.0374622	-0.112667	-0.0157158
tk_652021000000147	tk_652021000000147	59013	-0.0433193	0.0152056	0.0077858
tk_652021000000150	tk_652021000000150	58991	-0.0817837	0.0623424	0.0121047
tk_652021000000152	tk_652021000000152	58988	-0.0366186	0.0492949	0.0281561
tk_652021000000153	tk_652021000000153	58992	-0.076334	0.0225795	-0.00500989
tk_652021000000164	tk_652021000000164	58952	-0.0414864	-0.0170697	-0.00740429
tk_652021000000165	tk_652021000000165	59007	-0.0139396	-0.099995	-0.035097
tk_652021000000167	tk_652021000000167	59015	-0.0810892	-0.0247179	-0.0310193
tk_652021000000169	tk_652021000000169	58996	-0.0428715	0.0448788	0.0228526
tk_652021000000171	tk_652021000000171	58808	-0.0211512	-0.0389251	-0.0081789
tk_652021000000175	tk_652021000000175	59033	0.028988	-0.0238039	0.0244527
tk_652021000000179	tk_652021000000179	59000	-0.0449708	0.0167654	0.00775324
tk_652021000000185	tk_652021000000185	59034	-0.0159149	-0.0607356	-0.016465
tk_652021000000187	tk_652021000000187	58942	-0.0260691	0.000625603	0.00911329
tk_652021000000188	tk_652021000000188	58996	0.00723216	-0.0476664	0.00163182
tk_652021000000189	tk_652021000000189	58937	-0.00159381	-0.114283	-0.0362459
tk_652021000000191	tk_652021000000191	59006	0.00444749	-0.131397	-0.0416128
tk_652021000000194	tk_652021000000194	59011	-0.0452663	-0.0323028	-0.0169412
tk_652021000000196	tk_652021000000196	58982	0.0412492	-0.132009	-0.0235174
tk_652021000000202	tk_652021000000202	59026	-0.00926371	-0.0512583	-0.00835541
tk_652021000000206	tk_652021000000206	59028	0.0583119	-0.13245	-0.0151981
tk_652021000000208	tk_652021000000208	59027	0.0715028	-0.10419	0.00544319
tk_652021000000219	tk_652021000000219	58979	-0.0720708	-0.0180557	-0.023225
tk_652021000000220	tk_652021000000220	59044	-0.0339964	0.0336784	0.021723
tk_652021000000224	tk_652021000000224	58972	-0.0127564	-0.0215037	0.004643
tk_652021000000226	tk_652021000000226	58974	-0.0627894	0.0221144	0.00146872
tk_652021000000233	tk_652021000000233	59015	-0.0535186	0.0480299	0.0191822
tk_652021000000247	tk_652021000000247	59034	-0.0778715	-0.00686136	-0.0205061
tk_652021000000251	tk_652021000000251	59000	-0.042204	-0.0342833	-0.0163962
tk_652021000000252	tk_652021000000252	59025	0.0491799	-0.0797149	0.00662154
tk_652021000000256	tk_652021000000256	58932	0.0984998	-0.0813196	0.0304034
tk_652021000000264	tk_652021000000264	58965	0.0745803	-0.0524974	0.032834
tk_652021000000266	tk_652021000000266	59018	-0.00177841	-0.0119127	0.0149868
tk_652021000000269	tk_652021000000269	59030	-0.0448839	-0.0268526	-0.0139811
tk_652021000000273	tk_652021000000273	59007	-0.0317141	-0.0441384	-0.0160983
tk_652021000000282	tk_652021000000282	58992	0.0361224	-0.0646429	0.00765799
tk_652021000000287	tk_652021000000287	58970	0.00334353	-0.0294582	0.00876732
tk_652021000000288	tk_652021000000288	58993	-0.0444593	0.00250423	0.000872502
tk_652021000000289	tk_652021000000289	59054	-0.07295	-0.0103737	-0.0197836
tk_652021000000292	tk_652021000000292	58923	-0.0413402	-0.0499692	-0.0239569
tk_652021000000293	tk_652021000000293	58955	-0.036599	0.092336	0.0496393
tk_652021000000300	tk_652021000000300	59002	0.00725416	-0.0475417	0.00173683
tk_652021000000307	tk_652021000000307	58208	-0.0453596	-0.0178508	-0.00968382
tk_652021000000308	tk_652021000000308	58979	-0.104851	0.108939	0.0239331
tk_652021000000311	tk_652021000000311	59002	-0.134722	0.0265714	-0.0322201
tk_652021000000312	tk_652021000000312	59007	-0.0442989	-0.0187489	-0.00966206
tk_652021000000319	tk_652021000000319	59005	0.0135453	0.0487897	0.0530555
tk_652021000000328	tk_652021000000328	59015	-0.0731597	0.00941257	-0.00998928
tk_652021000000333	tk_652021000000333	58986	0.0232882	-0.0460056	0.0105363
tk_652021000000336	tk_652021000000336	59035	-0.0993567	0.014654	-0.0204406
tk_652021000000341	tk_652021000000341	59020	-0.14629	0.0663912	-0.0181011
tk_652021000000346	tk_652021000000346	59024	-0.157525	0.0477371	-0.0330128
tk_652021000000361	tk_652021000000361	59043	-0.138833	0.0575818	-0.0187434
tk_652021000000365	tk_652021000000365	59007	-0.0413773	0.0289088	0.0156699
tk_652021000000366	tk_652021000000366	59013	-0.15658	0.116579	0.00179125
tk_652021000000376	tk_652021000000376	58983	-0.0393454	-0.00582701	-0.00080025
tk_652021000000377	tk_652021000000377	59017	-0.0321864	0.0237042	0.0175831
tk_652021000000378	tk_652021000000378	59009	-0.0451666	-0.024263	-0.0128791
tk_652021000000379	tk_652021000000379	59042	-0.145621	0.0162038	-0.0428175
tk_652021000000383	tk_652021000000383	59010	-0.117245	-0.0280051	-0.0508068
tk_652021000000393	tk_652021000000393	59039	-0.0328182	-0.00880835	0.00103669
tk_652021000000396	tk_652021000000396	59018	-0.0183696	-0.00453619	0.0103795
tk_652021000000397	tk_652021000000397	59012	-0.023753	0.0137058	0.0168364
tk_652021000000398	tk_652021000000398	59041	-0.0830097	-0.0929853	-0.0660636
tk_652021000000401	tk_652021000000401	58965	0.0425931	0.224359	0.155294
tk_652021000000423	tk_652021000000423	58986	-0.00579695	0.0158946	0.0269523
tk_652021000000436	tk_652021000000436	59009	-0.11442	0.111673	0.0204793
tk_652021000000437	tk_652021000000437	59022	-0.0815613	0.0513839	0.00670821
tk_652021000000445	tk_652021000000445	59016	-0.137418	0.0653356	-0.0141573
tk_652021000000485	tk_652021000000485	59018	-0.0116312	0.00672049	0.0194278
tk_652021000000495	tk_652021000000495	59023	-0.0370903	-0.000437725	0.00306648
tk_652021000000508	tk_652021000000508	59022	-0.118631	0.0378693	-0.0185246
tk_652021000000513	tk_652021000000513	58938	-0.0075272	0.0275835	0.0318138
tk_652021000000533	tk_652021000000533	59030	0.0212239	-0.0573469	0.00377482
tk_652021000000540	tk_652021000000540	58991	-0.00723518	0.0157989	0.0260903
tk_652021000000542	tk_652021000000542	59000	-0.0416493	0.0314629	0.0167797
tk_652021000000545	tk_652021000000545	59005	-0.0193918	0.0870426	0.0556964
tk_652021000000562	tk_652021000000562	59007	-0.0318318	-0.0159955	-0.00209421
tk_652021000000564	tk_652021000000564	59051	-0.0689156	-0.0107861	-0.0179376
tk_652021000000566	tk_652021000000566	58998	0.00500231	-0.107699	-0.029568
tk_652021000000572	tk_652021000000572	59012	-0.00978064	0.119819	0.0769554
tk_652021000000585	tk_652021000000585	58967	-0.00549514	0.0859067	0.0620061
tk_652021000000594	tk_652021000000594	59017	0.0350537	-0.0395062	0.019581
tk_652021000000601	tk_652021000000601	58989	0.0419421	-0.0499603	0.0177916
tk_652021000000602	tk_652021000000602	59032	-0.0469108	-0.0106632	-0.00698526
tk_652021000000604	tk_652021000000604	59020	-0.0910576	0.0520057	0.00238185
tk_652021000000607	tk_652021000000607	58936	-0.0729764	0.00878335	-0.0102169
tk_652021000000610	tk_652021000000610	59018	-0.0919938	0.04422	-0.0020376
tk_652021000000612	tk_652021000000612	58971	-0.0996064	0.0354725	-0.0101918
tk_652021000000614	tk_652021000000614	58969	-0.038183	0.0256019	0.0155938
tk_652021000000615	tk_652021000000615	59019	-0.00405686	-0.0278555	0.00590117
tk_652021000000617	tk_652021000000617	58992	-0.10817	0.0439533	-0.010258
tk_652021000000618	tk_652021000000618	59025	-0.121469	0.0492212	-0.014235
tk_652021000000619	tk_652021000000619	58953	0.00504923	-0.0212008	0.0137891
tk_652021000000620	tk_652021000000620	59012	-0.0615111	0.017101	-0.000395942
tk_652021000000621	tk_652021000000621	58999	-0.0825632	0.00315099	-0.0179176
tk_652021000000622	tk_652021000000622	59015	-0.0128792	-0.0428906	-0.00604301
tk_652021000000623	tk_652021000000623	59009	-0.0836778	0.0455756	0.00281846
tk_652021000000624	tk_652021000000624	59002	-0.119469	0.0673544	-0.00423603
tk_652021000000625	tk_652021000000625	59010	-0.0587353	0.00800662	-0.00347823
tk_652021000000627	tk_652021000000627	58998	-0.123201	0.0316092	-0.0239817
tk_652021000000631	tk_652021000000631	59033	-0.11546	0.0523402	-0.00965679
tk_652021000000633	tk_652021000000633	59041	-0.101107	0.0406082	-0.00839185
tk_652021000000634	tk_652021000000634	58979	-0.0419458	-0.00350571	-0.000878991
tk_652021000000636	tk_652021000000636	58982	-0.0180172	0.0108904	0.0183246
tk_652021000000637	tk_652021000000637	59016	-0.0352406	-0.0294092	-0.0103987
tk_652021000000638	tk_652021000000638	59012	-0.0110847	-0.0340831	-0.000791733
tk_652021000000639	tk_652021000000639	59027	-0.0555738	0.0116144	-0.00011686
tk_652021000000645	tk_652021000000645	58984	-0.0835732	0.0153075	-0.0122879
tk_652021000000646	tk_652021000000646	59008	-0.141786	0.073132	-0.0125161
tk_652021000000647	tk_652021000000647	58894	-0.026253	-0.0403409	-0.0114017
tk_652021000000649	tk_652021000000649	59012	-0.125797	0.0737612	-0.0041238
tk_652021000000651	tk_652021000000651	59019	-0.0153433	-0.027855	0.00024973
tk_652021000000656	tk_652021000000656	58279	-0.0163306	-0.0159593	0.00566392
tk_652021000000657	tk_652021000000657	59006	-0.0730251	0.0218836	-0.00371706
tk_652021000000658	tk_652021000000658	58880	-0.0788037	0.0300528	-0.00250041
tk_652021000000659	tk_652021000000659	59001	-0.0423407	-0.0383095	-0.0184611
tk_652021000000661	tk_652021000000661	58982	-0.0721559	-0.0204257	-0.0244366
tk_652021000000662	tk_652021000000662	58931	-0.0297209	0.0293864	0.0216294
tk_652021000000663	tk_652021000000663	59005	-0.0846862	0.0224285	-0.00920698
tk_652021000000665	tk_652021000000665	59012	-0.0607576	0.00268187	-0.00716096
tk_652021000000668	tk_652021000000668	59008	-0.108511	0.0594736	-0.00267423
tk_652021000000669	tk_652021000000669	58991	-0.0472252	0.0152507	0.00584661
tk_652021000000670	tk_652021000000670	59000	-0.0121094	-0.0474508	-0.00792418
tk_652021000000671	tk_652021000000671	59020	-0.0900076	0.034852	-0.00571231
tk_652021000000673	tk_652021000000673	58998	-0.0441945	0.019739	0.00955265
tk_652021000000677	tk_652021000000677	59033	-0.0413838	-0.0293397	-0.0134926
tk_652021000000678	tk_652021000000678	58990	-0.0710127	0.035845	0.00422494
tk_652021000000679	tk_652021000000679	58447	-0.0301281	-0.0417385	-0.0141614
tk_652021000000680	tk_652021000000680	58995	-0.145412	0.0954853	-0.00310563
tk_652021000000684	tk_652021000000684	59013	-0.0593149	0.0113033	-0.00215465
tk_652021000000686	tk_652021000000686	59007	-0.0817256	0.0898591	0.0259709
tk_652021000000689	tk_652021000000689	58957	-0.0567222	0.0263067	0.00662168
tk_652021000000690	tk_652021000000690	59033	-0.0772103	0.0292017	-0.00219447
tk_652021000000694	tk_652021000000694	58846	-0.0451593	-0.0163925	-0.00892223
tk_652021000000696	tk_652021000000696	59008	-0.0391024	-0.00712483	-0.00124368
tk_652021000000698	tk_652021000000698	58943	0.0620204	0.12225	0.113936
tk_652021000000705	tk_652021000000705	59026	-0.11726	0.0201698	-0.0266821
tk_652021000000707	tk_652021000000707	58991	-0.00622011	-0.0227613	0.00737704
tk_652021000000710	tk_652021000000710	58954	0.0378336	0.0161319	0.0488048
tk_652021000000712	tk_652021000000712	59008	-0.012148	-0.00518866	0.0131846
tk_652021000000713	tk_652021000000713	58972	-0.105043	0.00649297	-0.0274
tk_652021000000716	tk_652021000000716	59019	0.0309789	-0.0616787	0.006499
tk_652021000000718	tk_652021000000718	58979	0.0525984	0.0485631	0.0723851
tk_652021000000722	tk_652021000000722	58897	-0.117287	0.0311315	-0.0212687
tk_652021000000726	tk_652021000000726	59021	-0.045202	0.0311333	0.0148562
tk_652021000000731	tk_652021000000731	59016	-0.0818273	-0.0196945	-0.0288855
tk_652021000000745	tk_652021000000745	58977	-0.0656451	0.0381416	0.00805338
tk_652021000000748	tk_652021000000748	58998	-0.00275778	-0.00979381	0.0155639
tk_652021000000750	tk_652021000000750	58979	-0.103457	0.0571525	-0.00131399
tk_652021000000756	tk_652021000000756	58928	-0.11085	0.0406972	-0.0131513
tk_652021000000757	tk_652021000000757	58579	-0.107736	0.0277522	-0.0181836
tk_652021000000762	tk_652021000000762	59024	-0.108024	0.0812456	0.00847502
tk_652021000000764	tk_652021000000764	58976	0.0780677	-0.0649236	0.0283691
tk_652021000000769	tk_652021000000769	58996	-0.0932156	0.0462742	-0.00160479
tk_652021000000770	tk_652021000000770	58997	-0.0582381	0.0855026	0.0355147
tk_652021000000772	tk_652021000000772	58969	0.0315174	0.151347	0.113316
tk_652021000000773	tk_652021000000773	58966	0.0526269	-0.0596554	0.0182271
tk_652021000000776	tk_652021000000776	59020	-0.00564923	-0.0434871	-0.00277895
tk_652021000000778	tk_652021000000778	58964	-0.0693486	0.0197845	-0.00305695
tk_652021000000779	tk_652021000000779	58965	-0.0522477	-0.000716116	-0.00466386
tk_652021000000780	tk_652021000000780	59015	-0.0995869	0.0100123	-0.0229115
tk_652021000000786	tk_652021000000786	59005	-0.021932	0.0330725	0.0274583
tk_652021000000788	tk_652021000000788	59005	0.0417494	-0.0292251	0.0280908
tk_652021000000793	tk_652021000000793	59017	-0.107026	0.03579	-0.0137685
tk_652021000000795	tk_652021000000795	58977	-0.069786	0.0603749	0.0171929
tk_652021000000796	tk_652021000000796	58999	-0.0225288	0.0146648	0.0178141
tk_652021000000799	tk_652021000000799	58962	-0.0741947	-0.00187348	-0.0162913
tk_652021000000800	tk_652021000000800	59030	0.0099539	-0.05563	-0.00098478
tk_652021000000802	tk_652021000000802	59059	-0.128852	0.0235865	-0.0307054
tk_652021000000821	tk_652021000000821	59021	-0.0710302	0.0152616	-0.00604463
tk_652021000000836	tk_652021000000836	59025	-0.0192721	-0.068325	-0.0219603
tk_652021000000838	tk_652021000000838	59015	-0.00929541	0.00341394	0.0188588
tk_652021000000840	tk_652021000000840	59002	-0.0935576	0.0457515	-0.00204788
tk_652021000000855	tk_652021000000855	59000	-0.0329885	0.074423	0.0425054
tk_652021000000863	tk_652021000000863	58950	-0.0256044	0.0164983	0.0172536
tk_652021000000864	tk_652021000000864	59008	-0.00619596	-0.0150344	0.0112463
tk_652021000000868	tk_652021000000868	59015	-0.0227046	-0.038767	-0.00897863
tk_652021000000871	tk_652021000000871	59021	-0.0272318	0.0231231	0.0197345
tk_652021000000881	tk_652021000000881	59014	-0.0636265	0.0674011	0.0237211
tk_652021000000883	tk_652021000000883	58831	-0.118855	0.0406914	-0.0172482
tk_652021000000888	tk_652021000000888	59009	-0.0495503	0.0323043	0.0132042
tk_652021000000889	tk_652021000000889	59030	-0.151444	0.0331179	-0.0373351
tk_652021000000891	tk_652021000000891	59015	0.00601491	-0.0172299	0.0162768
tk_652021000000894	tk_652021000000894	59033	-0.106322	0.0290531	-0.0167571
tk_652021000000898	tk_652021000000898	59026	0.0342453	-0.0203397	0.0287313
tk_652021000000902	tk_652021000000902	59028	-0.0926376	0.0287611	-0.0100249
tk_652021000000904	tk_652021000000904	59039	-0.0266271	0.00346044	0.0103174
tk_652021000000906	tk_652021000000906	59041	-0.0215127	-0.0756751	-0.0267023
tk_652021000000908	tk_652021000000908	58990	-0.0284953	-0.0616957	-0.0232104
tk_652021000000910	tk_652021000000910	58973	-0.00325046	-0.0782097	-0.0188726
tk_652021000000912	tk_652021000000912	59040	-0.108406	0.0782117	0.00676073
tk_652021000000913	tk_652021000000913	59023	0.0262567	-0.0764203	-0.00317509
tk_652021000000914	tk_652021000000914	58999	0.00713721	-0.0782433	-0.0137052
tk_652021000000917	tk_652021000000917	59011	-0.023276	-0.0474954	-0.0135254
tk_652021000000920	tk_652021000000920	58988	0.0562202	-0.0769538	0.0114597
tk_652021000000925	tk_652021000000925	59030	0.0237231	-0.0526895	0.00737856
tk_652021000000928	tk_652021000000928	59023	-0.145885	0.0653614	-0.0184141
tk_652021000000930	tk_652021000000930	58931	0.341995	-0.142471	0.121482
tk_652021000000948	tk_652021000000948	58622	-0.0169399	-0.0194398	0.00356821
tk_652021000000951	tk_652021000000951	58999	-0.120699	0.0376321	-0.019694
tk_652021000000953	tk_652021000000953	59016	-0.125888	0.0731908	-0.00452411
tk_652021000000955	tk_652021000000955	59027	-0.11503	-0.00538382	-0.0383354
tk_652021000000957	tk_652021000000957	58974	-0.119303	0.0381706	-0.0187091
tk_652021000000962	tk_652021000000962	59034	-0.0269052	-0.00505896	0.00586124
tk_652021000000964	tk_652021000000964	58939	-0.111452	0.0138137	-0.0270001
tk_652021000000968	tk_652021000000968	59015	-0.154573	0.0871088	-0.0118648
tk_652021000000970	tk_652021000000970	59028	-0.0176888	-0.0876878	-0.0308089
tk_652021000000972	tk_652021000000972	59012	-0.0256139	-0.06494	-0.023434
tk_652021000000974	tk_652021000000974	58965	0.098782	-0.0770826	0.0327186
tk_652021000000975	tk_652021000000975	59038	-0.145801	0.0195077	-0.0413134
tk_652021000000976	tk_652021000000976	59032	-0.0849541	0.0304507	-0.00545843
tk_652021000000979	tk_652021000000979	59032	-0.00207381	-0.0488938	-0.0036397
tk_652021000000984	tk_652021000000984	59019	-0.109362	0.058491	-0.00361213
tk_652021000000989	tk_652021000000989	58995	-0.103003	0.0428488	-0.00821926
tk_652021000000991	tk_652021000000991	58957	-0.0311768	-0.0903698	-0.0389608
tk_652021000000994	tk_652021000000994	58989	-0.0770039	-0.0668368	-0.0500858
tk_652021000001001	tk_652021000001001	59017	-0.0443941	-0.029902	-0.0152391
tk_652021000001004	tk_652021000001004	59030	-0.109967	0.0459916	-0.0100499
tk_652021000001005	tk_652021000001005	59014	-0.00948542	-0.0875244	-0.0265864
tk_652021000001010	tk_652021000001010	58963	-0.0597284	-0.00288308	-0.00946155
tk_652021000001013	tk_652021000001013	58892	-0.144681	0.0928926	-0.00402364
tk_652021000001024	tk_652021000001024	58994	-0.0838383	-0.0896717	-0.0649477
tk_652021000001025	tk_652021000001025	59027	-0.120555	0.0505633	-0.0131582
tk_652021000001034	tk_652021000001034	59028	0.0380656	-0.0607153	0.0105377
tk_652021000001041	tk_652021000001041	59028	-0.0517402	0.0183535	0.00516916
tk_652021000001053	tk_652021000001053	58456	0.0267016	-0.118542	-0.0240659
tk_652021000001054	tk_652021000001054	59013	-0.0283358	-0.0714574	-0.0280539
tk_652021000001055	tk_652021000001055	59018	-0.0364262	-0.0382472	-0.0154197
tk_652021000001064	tk_652021000001064	58983	0.0104872	-0.0523971	0.000915782
tk_652021000001074	tk_652021000001074	59033	-0.114182	0.0228453	-0.0237739
tk_652021000001088	tk_652021000001088	58974	-0.0551832	0.0177714	0.00315969
tk_652021000001090	tk_652021000001090	59041	-0.133406	0.0429062	-0.0233331
tk_652021000001111	tk_652021000001111	59020	-0.0503877	-0.026374	-0.01649
tk_652021000001143	tk_652021000001143	59002	-0.00539712	-0.0942926	-0.0279812
tk_652021000001144	tk_652021000001144	59021	-0.0594759	-0.0397656	-0.0278658
tk_652021000001148	tk_652021000001148	59035	-0.0604935	0.00688174	-0.00493752
tk_652021000001154	tk_652021000001154	59014	0.0126794	0.000786636	0.0286092
tk_652021000001157	tk_652021000001157	58946	-0.0715225	0.0307607	0.00147807
tk_652021000001179	tk_652021000001179	59022	-0.0843699	-0.00231456	-0.0215198
tk_652021000001200	tk_652021000001200	59043	-0.0375404	-0.0240814	-0.0089201
tk_652021000001202	tk_652021000001202	59023	-0.0583153	-0.036401	-0.0254768
tk_652021000001210	tk_652021000001210	58990	-0.0167994	-0.0745585	-0.0238786
tk_652021000001211	tk_652021000001211	59013	0.0173602	-0.100908	-0.0198721
tk_652021000001213	tk_652021000001213	58989	0.0289999	0.00568865	0.0392382
tk_652021000001218	tk_652021000001218	59015	-0.0225597	-0.100267	-0.0394867
tk_652021000001221	tk_652021000001221	59030	-0.0714946	-0.0186879	-0.0231871
tk_652021000001227	tk_652021000001227	59034	-0.100831	0.0425244	-0.00733547
tk_652021000001228	tk_652021000001228	59003	-0.11796	-0.0350563	-0.0546789
tk_652021000001232	tk_652021000001232	58969	-0.0731585	-0.0605277	-0.0449248
tk_652021000001234	tk_652021000001234	58984	-0.0389516	-0.0726379	-0.033899
tk_652021000001240	tk_652021000001240	59031	-0.0340711	-0.0591941	-0.0247119
tk_652021000001241	tk_652021000001241	59036	-0.0536576	-0.018721	-0.0142789
tk_652021000001247	tk_652021000001247	58971	-0.0295528	-0.0710925	-0.0285492
tk_652021000001248	tk_652021000001248	59015	-0.0293658	0.137719	0.0760947
tk_652021000001249	tk_652021000001249	59021	-0.0515159	-0.0875778	-0.0476225
tk_652021000001251	tk_652021000001251	59004	0.000137931	-0.0693608	-0.0127485
tk_652021000001252	tk_652021000001252	58995	-0.0173904	-0.0627149	-0.0182287
tk_652021000001258	tk_652021000001258	58995	-0.031616	0.0296695	0.0207913
tk_652021000001259	tk_652021000001259	59033	0.0127803	-0.0457751	0.00533785
tk_652021000001261	tk_652021000001261	58981	-0.101318	0.0366762	-0.0104238
tk_652021000001262	tk_652021000001262	59035	0.011909	-0.0595837	-0.00199435
tk_652021000001267	tk_652021000001267	59018	-0.0137184	-0.0691909	-0.0196223
tk_652021000001269	tk_652021000001269	59002	-0.0172238	-0.0815838	-0.0275401
tk_652021000001278	tk_652021000001278	59041	-0.0518447	-0.0373789	-0.0227371
tk_652021000001281	tk_652021000001281	59008	-0.0682353	0.000675557	-0.0119015
tk_652021000001285	tk_652021000001285	58979	-0.032601	-0.0891773	-0.0390848
tk_652021000001289	tk_652021000001289	59037	-0.0679714	-0.103119	-0.0636863
tk_652021000001290	tk_652021000001290	59041	0.0133452	-0.080041	-0.0114987
tk_652021000001291	tk_652021000001291	59018	-0.0490359	-0.0708896	-0.0380711
tk_652021000001295	tk_652021000001295	59044	-0.121999	0.0653993	-0.00642654
tk_652021000001297	tk_652021000001297	59020	-0.144913	0.0183427	-0.0414198
tk_652021000001298	tk_652021000001298	58993	-0.0366205	-0.076435	-0.0346268
tk_652021000001301	tk_652021000001301	58873	-0.0448408	-0.0566669	-0.0288083
tk_652021000001307	tk_652021000001307	58884	0.03216	-0.0544327	0.0105843
tk_652021000001309	tk_652021000001309	58974	0.00565193	-0.0188461	0.015243
tk_652021000001310	tk_652021000001310	59018	0.022037	-0.056053	0.00482434
tk_652021000001319	tk_652021000001319	53374	-0.100187	-0.16078	-0.106258
tk_652021000001320	tk_652021000001320	59011	-0.121062	0.0145329	-0.0313958
tk_652021000001324	tk_652021000001324	59015	-0.0252873	-0.0818418	-0.0317057
tk_652021000001325	tk_652021000001325	58983	-0.0486225	-0.020474	-0.012703
tk_652021000001326	tk_652021000001326	59014	-0.0323234	0.0187835	0.0150553
tk_652021000001328	tk_652021000001328	59019	0.00849313	-0.0592704	-0.00348891
tk_652021000001334	tk_652021000001334	59029	-0.148764	0.0647402	-0.0202004
tk_652021000001336	tk_652021000001336	59010	-0.0176652	-0.0801928	-0.027009
tk_652021000001342	tk_652021000001342	59028	0.0176787	-0.0777227	-0.00817643
tk_652021000001344	tk_652021000001344	59002	0.0646281	-0.0929663	0.00764375
tk_652021000001346	tk_652021000001346	58982	-0.0308374	-0.0734151	-0.0302382
tk_652021000001349	tk_652021000001349	59032	-0.0731835	-0.0107731	-0.0201342
tk_652021000001350	tk_652021000001350	59037	-0.00968856	-0.0837724	-0.0248798
tk_652021000001353	tk_652021000001353	59003	-0.0152874	-0.0612314	-0.0163792
tk_652021000001366	tk_652021000001366	59006	-0.050427	-0.0360659	-0.0214097
tk_652021000001374	tk_652021000001374	59025	-0.113175	0.0767424	0.00369791
tk_652021000001376	tk_652021000001376	58974	-0.00909049	-0.0864529	-0.0259655
tk_652021000001381	tk_652021000001381	59019	0.0475572	-0.131748	-0.0203144
tk_652021000001388	tk_652021000001388	59021	-0.0747837	-0.0643734	-0.0476626
tk_652021000001391	tk_652021000001391	59014	0.0813136	-0.0791002	0.0229235
tk_652021000001392	tk_652021000001392	58996	0.00882917	-0.0764734	-0.0119986
tk_652021000001397	tk_652021000001397	58975	0.0288727	-0.0773818	-0.00238089
tk_652021000001402	tk_652021000001402	56945	-0.0954592	-0.155437	-0.102751
tk_652021000001430	tk_652021000001430	59034	-0.0118591	-0.0844724	-0.0263054
tk_652021000001435	tk_652021000001435	59000	0.0216201	-0.0257641	0.0197924
tk_652021000001437	tk_652021000001437	59019	-0.0217934	-0.0417402	-0.00985864
tk_652021000001441	tk_652021000001441	58998	-0.138952	0.0690221	-0.0131592
tk_652021000001461	tk_652021000001461	59005	-0.0083949	-0.085172	-0.0249124
tk_652021000001471	tk_652021000001471	58951	-0.00690604	-0.0856569	-0.0244498
tk_652021000001502	tk_652021000001502	59039	-0.132129	0.0183688	-0.0350301
tk_652021000001504	tk_652021000001504	59000	-0.14447	0.0697305	-0.0155899
tk_652021000001505	tk_652021000001505	58993	-0.121246	0.0757626	-0.000925771
tk_652021000001508	tk_652021000001508	58976	-0.0850488	0.100266	0.0294563
tk_652021000001510	tk_652021000001510	59025	-0.098481	0.0520479	-0.00131061
tk_652021000001511	tk_652021000001511	58897	-0.123679	0.0571631	-0.0115423
tk_652021000001513	tk_652021000001513	59000	-0.182766	0.051631	-0.0437537
tk_652021000001514	tk_652021000001514	59011	0.0278455	-0.0710662	0.000224599
tk_652021000001516	tk_652021000001516	59042	-0.124914	0.00489434	-0.0381101
tk_652021000001517	tk_652021000001517	58955	-0.100533	0.0281744	-0.0143577
tk_652021000001522	tk_652021000001522	59007	-0.118328	0.0205387	-0.0270329
tk_652021000001523	tk_652021000001523	58996	-0.0785009	0.0862858	0.025699
tk_652021000001528	tk_652021000001528	59017	-0.101217	-0.0329829	-0.0452246
tk_652021000001529	tk_652021000001529	59048	-0.144723	0.0782421	-0.0113767
tk_652021000001536	tk_652021000001536	58962	-0.145121	0.044605	-0.0285322
tk_652021000001538	tk_652021000001538	58890	-0.104	0.0306793	-0.0148231
tk_652021000001540	tk_652021000001540	58968	-0.108115	-0.01434	-0.039419
tk_652021000001542	tk_652021000001542	59024	-0.136058	0.00527345	-0.043503
tk_652021000001543	tk_652021000001543	58366	-0.0327384	-0.0367749	-0.0128774
tk_652021000001549	tk_652021000001549	59003	-0.118331	0.0463326	-0.0141527
tk_652021000001550	tk_652021000001550	59006	-0.13844	0.0381006	-0.0283246
tk_652021000001552	tk_652021000001552	58990	-0.10809	0.0260919	-0.0191904
tk_652021000001553	tk_652021000001553	59018	-0.150615	0.0850433	-0.0109961
tk_652021000001554	tk_652021000001554	58780	0.0183416	0.14243	0.102103
tk_652021000001561	tk_652021000001561	59024	-0.0911615	0.0145147	-0.0164933
tk_652021000001564	tk_652021000001564	58979	0.0187962	-0.0279433	0.0172054
tk_652021000001566	tk_652021000001566	59016	-0.120837	0.0868721	0.00489298
tk_652021000001567	tk_652021000001567	58977	-0.0709949	0.0144582	-0.00646323
tk_652021000001575	tk_652021000001575	59023	-0.114622	0.0540486	-0.00844755
tk_652021000001579	tk_652021000001579	58977	-0.123144	0.0154075	-0.0320972
tk_652021000001582	tk_652021000001582	59014	-0.0946169	0.0638951	0.00646447
tk_652021000001593	tk_652021000001593	59021	-0.120182	0.0339331	-0.021217
tk_652021000001596	tk_652021000001596	59038	-0.155887	0.0927404	-0.00969745
tk_652021000001600	tk_652021000001600	59001	-0.0867875	0.0715469	0.0142183
tk_652021000001601	tk_652021000001601	59039	-0.014872	-0.0273389	0.000693728
tk_652021000001606	tk_652021000001606	59039	-0.0203174	-0.014413	0.00451867
tk_652021000001612	tk_652021000001612	59029	-0.165419	0.0954675	-0.0131222
tk_652021000001621	tk_652021000001621	58998	-0.125802	0.0313063	-0.0253997
tk_652021000001625	tk_652021000001625	58996	-0.0992674	0.0639339	0.00422455
tk_652021000001627	tk_652021000001627	59003	-0.147868	0.0841281	-0.0100574
tk_652021000001635	tk_652021000001635	58959	-0.0513052	0.0207114	0.00648095
tk_652021000001636	tk_652021000001636	58975	-0.12333	0.0536711	-0.0130236
tk_652021000001640	tk_652021000001640	58945	0.0294332	-0.0607642	0.00615991
tk_652021000001671	tk_652021000001671	58416	-0.141127	0.0256942	-0.0361386
tk_652021000001675	tk_652021000001675	59000	-0.0830254	0.030951	-0.00420668
tk_652021000001677	tk_652021000001677	58976	0.064249	-0.0537365	0.0269939
tk_652021000001679	tk_652021000001679	58950	0.00559188	-0.0459785	0.0016642
tk_652021000001681	tk_652021000001681	59018	-0.0910713	0.0383075	-0.00452415
tk_652021000001692	tk_652021000001692	58966	-0.142809	0.0517357	-0.0236766
tk_652021000001697	tk_652021000001697	58958	0.00506723	0.000270202	0.0245233
tk_652021000001740	tk_652021000001740	59022	-0.0719796	0.0128278	-0.00774506
tk_652021000001742	tk_652021000001742	59004	-0.00381861	-0.0353479	0.00222037
tk_652021000001773	tk_652021000001773	58965	-0.0595779	0.031467	0.00767781
tk_652021000001779	tk_652021000001779	53601	-0.178774	-0.115535	-0.12306
tk_652021000001782	tk_652021000001782	57874	-0.0833777	-0.020838	-0.0297316
tk_652021000001793	tk_652021000001793	58899	-0.0431411	-0.0113942	-0.0054252
tk_652021000001801	tk_652021000001801	59036	-0.00606608	-0.0595205	-0.0109507
tk_652021000001803	tk_652021000001803	59024	-0.151174	0.0575313	-0.0250165
tk_652021000001804	tk_652021000001804	59018	-0.156226	0.0968757	-0.00783426
tk_652021000001806	tk_652021000001806	58987	0.0258125	-0.0995562	-0.0150535
tk_652021000001807	tk_652021000001807	59058	-0.0998494	-0.00028882	-0.0282008
tk_652021000001810	tk_652021000001810	59024	0.0324713	-0.0421244	0.0170459
tk_652021000001814	tk_652021000001814	59034	-0.0449287	-0.0985167	-0.0498793
tk_652021000001823	tk_652021000001823	59000	0.0229665	-0.0119257	0.027334
tk_652021000001825	tk_652021000001825	59003	-0.109055	0.0851136	0.00988405
tk_652021000001827	tk_652021000001827	59035	-0.154701	0.0678388	-0.0215542
tk_652021000001830	tk_652021000001830	59039	-0.140348	0.00898997	-0.0437614
tk_652021000001832	tk_652021000001832	58992	-0.0333851	-0.0453964	-0.0175065
tk_652021000001835	tk_652021000001835	59003	-0.015945	-0.058412	-0.0153491
tk_652021000001836	tk_652021000001836	59019	-0.107602	0.0907182	0.0134242
tk_652021000001840	tk_652021000001840	59015	-0.0499827	0.00139336	-0.00244429
tk_652021000001841	tk_652021000001841	59000	-0.105141	0.0155022	-0.0229633
tk_652021000001844	tk_652021000001844	59016	-0.104669	0.0262264	-0.0174304
tk_652021000001845	tk_652021000001845	59049	-0.0923371	0.0898855	0.0206543
tk_652021000001850	tk_652021000001850	59018	0.0618945	-0.0519585	0.026758
tk_652021000001854	tk_652021000001854	59032	-0.0843055	-0.037362	-0.0389558
tk_652021000001855	tk_652021000001855	59025	-0.0108583	-0.02593	0.0034356
tk_652021000001856	tk_652021000001856	59022	-0.0512817	-0.00469796	-0.00614204
tk_652021000001861	tk_652021000001861	59012	-0.0215258	-0.0238905	-0.000907537
tk_652021000001865	tk_652021000001865	59041	-0.0658896	0.0126654	-0.00474597
tk_652021000001866	tk_652021000001866	59024	-0.035273	-0.00774356	0.000304865
tk_652021000001868	tk_652021000001868	59036	0.0122402	-0.128569	-0.0363133
tk_652021000001870	tk_652021000001870	59013	-0.0488373	-0.0671647	-0.0361923
tk_652021000001872	tk_652021000001872	59026	0.0104659	-0.0416763	0.00629192
tk_652021000001873	tk_652021000001873	59015	-0.0625678	0.125758	0.0534453
tk_652021000001874	tk_652021000001874	59005	-0.126909	0.0637182	-0.00974973
tk_652021000001875	tk_652021000001875	59008	-0.0394883	0.000523702	0.00231135
tk_652021000001879	tk_652021000001879	59010	-0.00546381	-0.0135815	0.012355
tk_652021000001881	tk_652021000001881	59006	0.190415	-0.144166	0.0449362
tk_652021000001882	tk_652021000001882	58996	0.0167867	-0.0393368	0.0105654
tk_652021000001884	tk_652021000001884	58768	-0.00376098	-0.0215822	0.00921109
tk_652021000001885	tk_652021000001885	59043	-0.130381	0.031158	-0.0277461
tk_652021000001888	tk_652021000001888	59006	0.0226678	-0.0929584	-0.0132747
tk_652021000001891	tk_652021000001891	58437	-0.121427	0.0451589	-0.0162727
tk_652021000001892	tk_652021000001892	59020	-0.135587	0.00201642	-0.0449367
tk_652021000001898	tk_652021000001898	59048	0.0396468	0.0513692	0.0673631
tk_652021000001899	tk_652021000001899	59030	-0.0964546	0.0290858	-0.0117972
tk_652021000001902	tk_652021000001902	59040	-0.0317868	-0.0247516	-0.00638575
tk_652021000001910	tk_652021000001910	59046	-0.149918	0.0288779	-0.0386725
tk_652021000001912	tk_652021000001912	59018	-0.0607636	-0.00566469	-0.0114157
tk_652021000001916	tk_652021000001916	59027	-0.0304057	-0.00460871	0.00438107
tk_652021000001918	tk_652021000001918	58986	0.123037	-0.0821909	0.0422335
tk_652021000001919	tk_652021000001919	59021	-0.0184064	-0.0287282	-0.00168524
tk_652021000001927	tk_652021000001927	59025	0.0203221	-0.0623469	0.00085124
tk_652021000001931	tk_652021000001931	59012	-0.00202084	-0.0389673	0.00134893
tk_652021000001936	tk_652021000001936	59020	-0.125071	0.0353907	-0.023034
tk_652021000001942	tk_652021000001942	59010	0.00573056	-0.0384697	0.00545725
tk_652021000001943	tk_652021000001943	59003	-0.0183193	-0.013639	0.00582483
tk_652021000001944	tk_652021000001944	58995	0.140939	0.00741502	0.0959415
tk_652021000001945	tk_652021000001945	59011	-0.0827126	0.0168264	-0.0111675
tk_652021000001946	tk_652021000001946	58996	0.0322008	-0.0333182	0.0213157
tk_652021000001947	tk_652021000001947	59009	-0.0277617	0.0707939	0.0433433
tk_652021000001955	tk_652021000001955	59016	-0.0821927	-0.00128146	-0.0198701
tk_652021000001956	tk_652021000001956	59029	0.0253304	-0.0340887	0.0174322
tk_652021000001968	tk_652021000001968	59027	-0.0923072	0.0114444	-0.0185939
tk_652021000001969	tk_652021000001969	59026	0.0476486	-0.0812886	0.00499238
tk_652021000001971	tk_652021000001971	59019	0.0500863	-0.0157451	0.0390195
tk_652021000001972	tk_652021000001972	58991	0.0595551	-0.0395477	0.0317782
tk_652021000001973	tk_652021000001973	59011	-0.0294854	-0.12769	-0.0567021
tk_652021000001975	tk_652021000001975	59036	-0.0640435	-0.00381519	-0.0120529
tk_652021000001976	tk_652021000001976	59008	0.031039	0.050353	0.062532
tk_652021000001978	tk_652021000001978	59007	-0.0293312	0.0127835	0.0136388
tk_652021000001980	tk_652021000001980	59006	0.0433099	-0.0302456	0.028318
tk_652021000001981	tk_652021000001981	59010	0.00518097	-0.0158379	0.0165238
tk_652021000001982	tk_652021000001982	58863	0.0305656	-0.111148	-0.0183335
tk_652021000001983	tk_652021000001983	59015	0.0299673	-0.0344078	0.0195878
tk_652021000001988	tk_652021000001988	58940	0.0294404	-0.0839601	-0.00544957
tk_652021000001991	tk_652021000001991	59006	0.0501636	-0.101555	-0.00385884
tk_652021000001993	tk_652021000001993	58999	-0.103968	0.0109726	-0.0246498
tk_652021000001994	tk_652021000001994	58625	-0.0385879	-0.0106985	-0.00280951
TK_652022000000004	TK_652022000000004	59028	-0.0999212	0.0297112	-0.0131578
TK_652022000000006	TK_652022000000006	58823	-0.131518	0.0567171	-0.0155042
TK_652022000000007	TK_652022000000007	59017	0.0046962	-0.0733797	-0.0124498
TK_652022000000010	TK_652022000000010	58949	0.00886533	-0.0371146	0.00777567
TK_652022000000012	TK_652022000000012	58950	0.0298984	-0.03146	0.0210767
TK_652022000000013	TK_652022000000013	59012	-0.071052	-0.012948	-0.0201315
TK_652022000000016	TK_652022000000016	59052	-0.0190845	-0.025319	-0.000271962
TK_652022000000017	TK_652022000000017	59017	-0.0715846	-0.000981947	-0.0144252
TK_652022000000018	TK_652022000000018	59005	-0.11228	0.0202303	-0.0241371
TK_652022000000021	TK_652022000000021	58991	0.0197851	-0.106635	-0.0215744
TK_652022000000022	TK_652022000000022	58961	-0.141869	0.086716	-0.00563831
TK_652022000000023	TK_652022000000023	59029	-0.0703373	-0.000918025	-0.0136978
TK_652022000000024	TK_652022000000024	59019	0.0392867	-0.0597959	0.0116112
TK_652022000000025	TK_652022000000025	59018	-0.0746905	0.0107715	-0.0100425
TK_652022000000033	TK_652022000000033	59014	-0.0766734	0.0555209	0.0113592
TK_652022000000035	TK_652022000000035	58801	-0.0834596	-0.00564906	-0.0226159
TK_652022000000037	TK_652022000000037	58988	-0.0624455	0.0133822	-0.00268822
TK_652022000000038	TK_652022000000038	58968	-0.0738805	-0.0104816	-0.0203048
TK_652022000000039	TK_652022000000039	59012	0.0791677	-0.177546	-0.0273036
TK_652022000000041	TK_652022000000041	59010	-0.0857178	0.0438174	0.000969813
TK_652022000000043	TK_652022000000043	59006	-0.0032793	-0.0434598	-0.00143958
TK_652022000000044	TK_652022000000044	58993	0.0069185	-0.0532254	-0.00125252
TK_652022000000049	TK_652022000000049	58978	-0.0468657	0.117824	0.0573856
TK_652022000000051	TK_652022000000051	59004	-0.0702961	-0.0405686	-0.0335355
TK_652022000000053	TK_652022000000053	59006	-0.0312035	-0.104169	-0.0457394
TK_652022000000054	TK_652022000000054	58992	0.0308719	-0.0261287	0.0241966
TK_652022000000056	TK_652022000000056	58748	-0.035499	-0.00745633	0.000531592
TK_652022000000057	TK_652022000000057	58962	0.0196122	-0.0309859	0.0162002
TK_652022000000058	TK_652022000000058	58822	0.0797534	-0.107439	0.00806234
TK_652022000000059	TK_652022000000059	59002	-0.0920179	0.0560779	0.00387673
TK_652022000000060	TK_652022000000060	58991	-0.0414491	-0.0134991	-0.00560635
TK_652022000000062	TK_652022000000062	58994	0.00880287	-0.072277	-0.00991279
TK_652022000000063	TK_652022000000063	58848	0.0240242	-0.133989	-0.0330276
TK_652022000000064	TK_652022000000064	59014	-0.0502478	-0.0229008	-0.0146388
TK_652022000000065	TK_652022000000065	58967	0.0823996	-0.125333	0.000410054
TK_652022000000067	TK_652022000000067	58984	-0.0707538	0.0125369	-0.007289
TK_652022000000068	TK_652022000000068	58810	-0.0279439	-0.0170877	-0.000614758
TK_652022000000069	TK_652022000000069	58709	-0.0536378	-0.0109815	-0.010439
TK_652022000000071	TK_652022000000071	58943	-0.0550605	0.0385791	0.0136109
TK_652022000000072	TK_652022000000072	58967	-0.0760223	-0.0146899	-0.0235303
TK_652022000000075	TK_652022000000075	58933	-0.0934283	0.0567613	0.00362365
TK_652022000000079	TK_652022000000079	59004	-0.0455767	-0.042613	-0.022215
TK_652022000000082	TK_652022000000082	59001	-0.10018	-0.0386691	-0.0475523
TK_652022000000083	TK_652022000000083	59015	-0.0143605	-0.110814	-0.0407197
TK_652022000000084	TK_652022000000084	59012	-0.0171524	-0.0797714	-0.0265426
TK_652022000000085	TK_652022000000085	58959	-0.0855916	0.0284848	-0.00667378
TK_652022000000086	TK_652022000000086	58980	-0.00514241	0.00524879	0.0219674
TK_652022000000087	TK_652022000000087	58808	0.15123	-0.148208	0.0233707
TK_652022000000093	TK_652022000000093	58996	-0.0732002	-0.0441395	-0.0368209
TK_652022000000094	TK_652022000000094	59007	-0.108531	0.0455381	-0.00955822
TK_652022000000095	TK_652022000000095	59003	-0.079172	0.000741378	-0.0173944
TK_652022000000099	TK_652022000000099	58771	-0.0330403	-0.0148882	-0.00205717
TK_652022000000100	TK_652022000000100	59010	-0.0796924	-0.0162194	-0.0260613
TK_652022000000101	TK_652022000000101	59007	-0.0937975	0.0320256	-0.0090665
TK_652022000000106	TK_652022000000106	58801	0.0202968	-0.0205232	0.0217657
TK_652022000000111	TK_652022000000111	58967	0.0271031	0.028301	0.0494854
TK_652022000000116	TK_652022000000116	59002	-0.133535	0.0414658	-0.0241456
TK_652022000000117	TK_652022000000117	58999	-0.141731	0.0698787	-0.0140188
TK_652022000000119	TK_652022000000119	59023	-0.0465186	-0.0221308	-0.0123756
TK_652022000000122	TK_652022000000122	58986	0.0168997	-0.119258	-0.0293098
TK_652022000000126	TK_652022000000126	58952	0.0858326	-0.125147	0.00222512
TK_652022000000127	TK_652022000000127	58986	-0.0527763	-0.0355641	-0.0222752
TK_652022000000128	TK_652022000000128	58989	-0.0648599	0.0067764	-0.00712242
TK_652022000000129	TK_652022000000129	58994	-0.141002	0.0429384	-0.027106
TK_652022000000130	TK_652022000000130	59009	-0.103401	-0.0178502	-0.0386799
TK_652022000000133	TK_652022000000133	58960	-0.0753334	-0.0832094	-0.0573922
TK_652022000000136	TK_652022000000136	58980	-0.030648	0.0195162	0.0163229
TK_652022000000137	TK_652022000000137	58993	-0.0195377	-0.06294	-0.0193379
TK_652022000000138	TK_652022000000138	58983	-0.122608	-0.00149193	-0.0401201
TK_652022000000139	TK_652022000000139	58961	0.0131135	-0.114368	-0.0287566
TK_652022000000140	TK_652022000000140	58943	-0.130677	0.022947	-0.0320641
TK_652022000000141	TK_652022000000141	59018	0.109577	-0.079741	0.0367335
TK_652022000000142	TK_652022000000142	58997	0.0273368	-0.0655264	0.0027792
TK_652022000000143	TK_652022000000143	59026	0.00906011	-0.119438	-0.0333087
TK_652022000000144	TK_652022000000144	58914	-0.042205	-0.0257115	-0.0120789
TK_652022000000157	TK_652022000000157	58997	-0.0698233	0.0440704	0.00903142
TK_652022000000158	TK_652022000000158	58801	-0.0506829	0.0309812	0.0120706
TK_652022000000159	TK_652022000000159	58987	-0.0102185	-0.0918389	-0.0291426
TK_652022000000161	TK_652022000000161	59029	-0.144603	-0.018043	-0.059393
TK_652022000000163	TK_652022000000163	59014	-0.108966	0.0108987	-0.0271318
TK_652022000000169	TK_652022000000169	59010	-0.095661	-0.0538417	-0.0528398
TK_652022000000171	TK_652022000000171	58738	-0.0740046	0.00531845	-0.0123982
TK_652022000000174	TK_652022000000174	59007	-0.0875047	-0.00631677	-0.025032
TK_652022000000176	TK_652022000000176	58881	-0.0121851	-0.0290859	0.00122213
TK_652022000000183	TK_652022000000183	58999	-0.0835759	-0.0216665	-0.0308157
TK_652022000000184	TK_652022000000184	59032	-0.0927592	-0.0166188	-0.0327772
TK_652022000000187	TK_652022000000187	59022	-0.00794559	-0.105013	-0.03464
TK_652022000000189	TK_652022000000189	58790	0.0647495	-0.0734577	0.0175459
TK_652022000000191	TK_652022000000191	59020	-0.107288	0.0131398	-0.0252
TK_652022000000192	TK_652022000000192	59025	-0.139564	0.068466	-0.0136513
TK_652022000000194	TK_652022000000194	59019	-0.0234146	-0.0878475	-0.0337313
TK_652022000000195	TK_652022000000195	59022	-0.0906027	0.0109106	-0.0178966
TK_652022000000200	TK_652022000000200	58867	-0.00386151	-0.0589777	-0.00949733
TK_652022000000202	TK_652022000000202	58999	-0.0232324	-0.0206468	-9.17399e-05
TK_652022000000207	TK_652022000000207	59001	0.0476179	-0.102961	-0.00580743
TK_652022000000208	TK_652022000000208	58992	-0.0530577	-0.000865747	-0.00504348
TK_652022000000209	TK_652022000000209	58814	-0.0221433	0.0218114	0.0216656
TK_652022000000210	TK_652022000000210	59019	0.0706584	-0.110921	0.00179366
TK_652022000000212	TK_652022000000212	58938	-0.000704043	-0.0455997	-0.00121356
TK_652022000000217	TK_652022000000217	59017	-0.0744643	0.0198181	-0.00541415
TK_652022000000219	TK_652022000000219	59021	-0.0380579	-0.00762276	-0.000975231
TK_652022000000220	TK_652022000000220	59020	-0.0414567	-0.0231148	-0.0103525
TK_652022000000226	TK_652022000000226	59028	-0.0183633	-0.0411602	-0.00783149
TK_652022000000231	TK_652022000000231	59006	-0.067608	0.0316114	0.00387233
TK_652022000000232	TK_652022000000232	58998	-0.124088	0.0403115	-0.0199894
TK_652022000000252	TK_652022000000252	59042	-0.15336	-0.011643	-0.0606694
TK_652022000000257	TK_652022000000257	59022	-0.0459942	0.000933433	-0.000674127
TK_652022000000304	TK_652022000000304	59019	-0.0356841	-0.0726085	-0.0323144
TK_652022000000308	TK_652022000000308	58981	0.071967	-0.0892587	0.0132764
TK_652022000000310	TK_652022000000310	59027	-0.112773	0.0514779	-0.00871712
TK_652022000000317	TK_652022000000317	59011	-0.061652	0.000342007	-0.00877773
TK_652022000000320	TK_652022000000320	59006	-0.0572985	-0.0205992	-0.0170189
TK_652022000000325	TK_652022000000325	58743	-0.0883375	-0.021694	-0.0331578
TK_652022000000326	TK_652022000000326	59031	0.020864	-0.0494084	0.00767389
TK_652022000000327	TK_652022000000327	59035	-0.129955	0.037419	-0.0243826
TK_652022000000328	TK_652022000000328	59027	-0.0248547	-0.0361662	-0.00865607
TK_652022000000329	TK_652022000000329	59046	-0.0150403	-0.0529673	-0.0121564
TK_652022000000331	TK_652022000000331	59013	-0.0478929	-0.0438089	-0.0240506
TK_652022000000332	TK_652022000000332	59017	0.0026438	-0.0377804	0.00423899
TK_652022000000334	TK_652022000000334	59000	-0.00967418	0.173605	0.103821
TK_652022000000336	TK_652022000000336	59031	0.024036	-0.0652417	0.00133477
TK_652022000000337	TK_652022000000337	58974	-0.155426	0.0311172	-0.0402378
TK_652022000000343	TK_652022000000343	59009	0.00892543	-0.00880296	0.0219223
TK_652022000000344	TK_652022000000344	58992	-0.0144325	-0.0484324	-0.00959899
TK_652022000000345	TK_652022000000345	59038	0.117326	-0.135637	0.0126947
TK_652022000000348	TK_652022000000348	59047	-0.0108805	-0.00561982	0.0136222
TK_652022000000353	TK_652022000000353	58878	0.0348977	-0.0683749	0.00513719
TK_652022000000357	TK_652022000000357	59003	-0.0037186	-0.0621803	-0.0110777
TK_652022000000360	TK_652022000000360	59001	-0.0544031	0.181568	0.0855227
TK_652022000000362	TK_652022000000362	59010	-0.0257749	-0.0253569	-0.00369671
TK_652022000000365	TK_652022000000365	59035	-0.0490651	-0.0480832	-0.0266719
TK_652022000000370	TK_652022000000370	59019	-0.0184333	-0.0268529	-0.000777221
TK_652022000000375	TK_652022000000375	58959	-0.0174104	-0.0933602	-0.0335396
TK_652022000000377	TK_652022000000377	59002	-0.040312	-0.0345567	-0.0155792
TK_652022000000378	TK_652022000000378	58961	0.067013	-0.0774617	0.0166036
TK_652022000000379	TK_652022000000379	58969	-0.132754	0.0365484	-0.026244
TK_652022000000380	TK_652022000000380	59027	0.0161227	-0.0499695	0.00493101
TK_652022000000383	TK_652022000000383	59027	-0.12416	0.0517428	-0.0143117
TK_652022000000384	TK_652022000000384	59008	0.0192764	-0.0427595	0.0101114
TK_652022000000389	TK_652022000000389	59021	0.0131654	-0.0282899	0.0143368
TK_652022000000390	TK_652022000000390	58992	-0.101766	-0.0150768	-0.0365626
TK_652022000000392	TK_652022000000392	59002	0.0893263	-0.0939199	0.0194906
TK_652022000000394	TK_652022000000394	59013	-0.0947524	0.0215508	-0.0146989
TK_652022000000401	TK_652022000000401	59020	0.0321219	-0.0702993	0.00281067
TK_652022000000403	TK_652022000000403	59021	-0.0293855	-0.0251679	-0.00533535
TK_652022000000405	TK_652022000000405	59025	-0.0419323	-0.0349329	-0.0166198
TK_652022000000406	TK_652022000000406	58905	0.0189874	-0.0742132	-0.00569625
TK_652022000000407	TK_652022000000407	59006	0.0616926	-0.0867878	0.00923833
TK_652022000000409	TK_652022000000409	59019	0.0518505	-0.0944988	0.000600984
TK_652022000000410	TK_652022000000410	59056	-0.0509081	-0.0306546	-0.0188192
TK_652022000000412	TK_652022000000412	59026	0.113351	-0.10807	0.0245292
TK_652022000000413	TK_652022000000413	59019	-0.00717058	-0.0325377	0.00202866
TK_652022000000415	TK_652022000000415	59006	0.0336291	-0.062445	0.00736949
TK_652022000000420	TK_652022000000420	58775	-0.0180524	-0.0385384	-0.00636432
TK_652022000000421	TK_652022000000421	58991	0.0158833	-0.0516735	0.00384552
TK_652022000000428	TK_652022000000428	59027	0.082418	-0.126189	1.12593e-05
TK_652022000000429	TK_652022000000429	59037	-0.00822907	-0.0413753	-0.00283292
TK_652022000000432	TK_652022000000432	59004	0.024099	-0.0912058	-0.0116735
TK_652022000000433	TK_652022000000433	59011	-0.0239259	-0.0172737	0.00131986
TK_652022000000434	TK_652022000000434	58991	-0.00955059	-0.0589581	-0.0125137
TK_652022000000436	TK_652022000000436	59012	0.0701453	-0.0804198	0.0166888
TK_652022000000438	TK_652022000000438	59032	0.0110365	-0.024398	0.0151718
TK_652022000000440	TK_652022000000440	59015	-0.0342134	-0.00677352	0.00139082
TK_652022000000443	TK_652022000000443	59016	0.0216269	-0.0337156	0.0157633
TK_652022000000448	TK_652022000000448	58822	0.0997998	-0.102245	0.020657
TK_652022000000449	TK_652022000000449	59005	0.142343	-0.117524	0.0342805
TK_652022000000452	TK_652022000000452	58943	0.138775	-0.137218	0.0226214
TK_652022000000455	TK_652022000000455	58987	0.0644969	-0.0837492	0.0121838
TK_652022000000456	TK_652022000000456	59035	-0.0229832	-0.00869501	0.00602928
TK_652022000000457	TK_652022000000457	59023	0.106259	-0.143071	0.00350054
TK_652022000000458	TK_652022000000458	59036	-0.0334417	-0.0508846	-0.0202613
TK_652022000000459	TK_652022000000459	58997	-0.00015722	-0.0590538	-0.0077315
TK_652022000000463	TK_652022000000463	59041	-0.0141966	-0.0467162	-0.00854788
TK_652022000000466	TK_652022000000466	59029	0.0138671	-0.0591465	-0.000718271
TK_652022000000469	TK_652022000000469	59004	-0.0297795	-0.053748	-0.0199347
TK_652022000000470	TK_652022000000470	58736	-0.0990446	0.0240625	-0.0155369
TK_652022000000471	TK_652022000000471	59021	-0.0925559	-0.0175277	-0.0331598
TK_652022000000473	TK_652022000000473	59034	0.0142406	-0.0549839	0.00145474
TK_652022000000475	TK_652022000000475	59021	-0.00758027	-0.0479964	-0.00590631
TK_652022000000479	TK_652022000000479	59024	-0.010845	-0.0267633	0.00311915
TK_652022000000481	TK_652022000000481	58769	-0.0282197	-0.0465251	-0.0154816
TK_652022000000483	TK_652022000000483	59011	-0.0298729	-0.0524534	-0.019252
TK_652022000000484	TK_652022000000484	59022	-0.0995992	0.0298108	-0.013021
TK_652022000000485	TK_652022000000485	59025	0.0786051	-0.0758445	0.0232608
TK_652022000000486	TK_652022000000486	59026	-0.0393931	-0.0201281	-0.00793122
TK_652022000000487	TK_652022000000487	59037	-0.103948	0.0742211	0.00702099
TK_652022000000489	TK_652022000000489	59044	-0.010848	-0.046033	-0.00649927
TK_652022000000490	TK_652022000000490	59003	0.107998	-0.112229	0.0197138
TK_652022000000491	TK_652022000000491	59029	-0.0864565	0.0070494	-0.0177313
TK_652022000000493	TK_652022000000493	58816	-0.0514358	-0.0583158	-0.032943
TK_652022000000496	TK_652022000000496	59022	0.126937	-0.0777803	0.0464433
TK_652022000000498	TK_652022000000498	59007	-0.0304456	-0.0312853	-0.00898669
TK_652022000000499	TK_652022000000499	59007	-0.0273038	0.169319	0.0928865
TK_652022000000500	TK_652022000000500	59008	-0.0722661	0.026194	-0.00116614
TK_652022000000502	TK_652022000000502	59018	-0.0022555	-0.0363399	0.00261085
TK_652022000000503	TK_652022000000503	59032	-0.0118967	-0.0380565	-0.00311555
TK_652022000000508	TK_652022000000508	59026	0.0191982	-0.0630487	-7.89609e-05
TK_652022000000510	TK_652022000000510	58984	0.150044	-0.137528	0.0281112
TK_652022000000512	TK_652022000000512	59004	-0.0820313	-0.0272189	-0.0327029
TK_652022000000515	TK_652022000000515	58990	-0.0465925	0.0760366	0.0366156
TK_652022000000582	TK_652022000000582	59001	-0.0421023	-0.034383	-0.0164379
TK_652022000000587	TK_652022000000587	59032	0.0132038	-0.0713821	-0.00717727
TK_652022000000593	TK_652022000000593	59022	-0.00638874	-0.0300348	0.00366144
TK_652022000000594	TK_652022000000594	59018	0.00675985	-0.0608202	-0.00518936
TK_652022000000595	TK_652022000000595	59003	-0.0189684	0.00195321	0.0133557
TK_652022000000601	TK_652022000000601	59014	-0.125855	0.0992956	0.00853694
TK_652022000000607	TK_652022000000607	59001	-0.119939	-0.0106626	-0.0434026
TK_652022000000613	TK_652022000000613	59029	-0.18076	0.0759113	-0.0305028
TK_652022000000617	TK_652022000000617	59016	-0.0329383	-0.0358573	-0.0125224
TK_652022000000618	TK_652022000000618	59028	-0.112153	0.0181554	-0.0250349
TK_652022000000620	TK_652022000000620	59011	-0.0758774	-0.0092287	-0.0207435
TK_652022000000621	TK_652022000000621	59039	-0.121439	0.0184596	-0.029589
TK_652022000000622	TK_652022000000622	59016	-0.0880713	-0.0223512	-0.0333358
TK_652022000000628	TK_652022000000628	59033	-0.125	-0.0327993	-0.0571067
TK_652022000000629	TK_652022000000629	59012	-0.0822783	0.034422	-0.00208511
TK_652022000000630	TK_652022000000630	59025	-0.100517	-0.00930198	-0.0330968
TK_652022000000631	TK_652022000000631	59044	-0.144635	0.0476555	-0.026591
TK_652022000000632	TK_652022000000632	59043	-0.153942	-0.0170561	-0.0636423
TK_652022000000639	TK_652022000000639	58999	-0.0969675	0.0027893	-0.0251735
TK_652022000000640	TK_652022000000640	59004	-0.125633	0.0129591	-0.034474
TK_652022000000641	TK_652022000000641	59020	-0.107564	0.00959462	-0.0271446
TK_652022000000642	TK_652022000000642	58914	-0.0602726	0.00722556	-0.00456777
TK_652022000000650	TK_652022000000650	58865	0.0640053	-0.0499656	0.0289174
TK_652022000000652	TK_652022000000652	59021	-0.0914732	-0.00247696	-0.0250676
TK_652022000000653	TK_652022000000653	59012	-0.0579824	-0.0178132	-0.0161056
TK_652022000000654	TK_652022000000654	59028	-0.025403	-0.0208466	-0.00121151
TK_652022000000656	TK_652022000000656	58997	-0.134856	0.105705	0.00713749
TK_652022000000660	TK_652022000000660	59021	-0.060129	-0.00833881	-0.0122756
TK_652022000000662	TK_652022000000662	59028	-0.0273949	0.00366839	0.0100247
TK_652022000000663	TK_652022000000663	59030	-0.147082	0.091246	-0.00598856
TK_652022000000664	TK_652022000000664	59023	-0.140323	0.0189678	-0.0388219
TK_652022000000666	TK_652022000000666	59024	-0.0227322	-0.0330889	-0.00616515
TK_652022000000667	TK_652022000000667	59018	-0.0551266	0.0331729	0.0107962
TK_652022000000669	TK_652022000000669	59025	-0.06901	0.0160856	-0.00459855
TK_652022000000672	TK_652022000000672	59054	0.00138932	-0.0418039	0.00173028
TK_652022000000673	TK_652022000000673	59021	-0.125395	-0.0221108	-0.05182
TK_652022000000674	TK_652022000000674	59027	-0.0700608	0.00955013	-0.00839245
TK_652022000000679	TK_652022000000679	59014	-0.152053	0.0758829	-0.0162005
TK_652022000000682	TK_652022000000682	58997	-0.0323177	-0.0476757	-0.0182329
TK_652022000000684	TK_652022000000684	58983	0.0732965	0.0860351	0.101426
TK_652022000000685	TK_652022000000685	59037	-0.162236	0.0466441	-0.0358267
TK_652022000000686	TK_652022000000686	59022	-0.0655647	0.0174636	-0.00222819
TK_652022000000687	TK_652022000000687	59014	-0.160884	0.0134179	-0.0518316
TK_652022000000688	TK_652022000000688	58992	-0.141852	0.124251	0.0130753
TK_652022000000690	TK_652022000000690	59032	-0.117272	0.0496074	-0.0119035
TK_652022000000691	TK_652022000000691	58996	0.053938	0.0688232	0.0833058
TK_652022000000700	TK_652022000000700	58954	0.0160279	-0.0198354	0.0198929
TK_652022000000705	TK_652022000000705	59020	-0.0954313	0.0182091	-0.0167287
TK_652022000000709	TK_652022000000709	59029	0.0416898	-0.0290399	0.0282294
TK_652022000000711	TK_652022000000711	58872	0.0657747	0.0909874	0.100251
TK_652022000000714	TK_652022000000714	58869	-0.125522	0.0481135	-0.0167999
TK_652022000000718	TK_652022000000718	59019	-0.076191	-0.0177681	-0.0250713
TK_652022000000723	TK_652022000000723	59008	-0.0994596	0.0454054	-0.00513176
TK_652022000000734	TK_652022000000734	59017	0.024938	-0.0328172	0.0179185
TK_652022000000743	TK_652022000000743	59024	-0.092425	0.0682761	0.00982344
TK_652022000000745	TK_652022000000745	59037	0.0312416	-0.109387	-0.0171798
TK_652022000000754	TK_652022000000754	59030	-0.0991589	0.0637255	0.00422978
TK_652022000000757	TK_652022000000757	58941	-0.0781325	0.00881471	-0.0127896
TK_652022000000758	TK_652022000000758	58997	-0.126857	0.0955051	0.00623211
TK_652022000000781	TK_652022000000781	59006	-0.019798	0.00215587	0.0130835
TK_652022000000782	TK_652022000000782	58823	-0.0779732	-0.00542809	-0.0197535
TK_652022000000784	TK_652022000000784	58942	-0.113728	-0.00059525	-0.0352501
TK_652022000000785	TK_652022000000785	58977	0.117801	-0.0586867	0.0513454
TK_652022000000791	TK_652022000000791	59013	0.0567032	-0.0665005	0.0169948
TK_652022000000799	TK_652022000000799	59024	-0.16908	0.128455	0.00156011
TK_652022000000802	TK_652022000000802	59009	0.0479092	-0.0440855	0.0237899
TK_652022000000804	TK_652022000000804	59006	-0.0846886	0.0126919	-0.0141447
TK_652022000000809	TK_652022000000809	59003	0.0272833	-0.0677251	0.00158309
TK_652022000000816	TK_652022000000816	59023	-0.0748347	-0.0355336	-0.0333113
TK_652022000000818	TK_652022000000818	59004	-0.10154	0.0111432	-0.0232591
TK_652022000000822	TK_652022000000822	58996	-0.103	0.0318864	-0.013767
TK_652022000000825	TK_652022000000825	59020	0.0268832	-0.0482958	0.0111253
TK_652022000000826	TK_652022000000826	59004	0.0855415	-0.0873797	0.0209693
TK_652022000000827	TK_652022000000827	58982	0.0448189	-0.0779882	0.00527794
TK_652022000000829	TK_652022000000829	59010	-0.0901981	-0.0327092	-0.039576
TK_652022000000831	TK_652022000000831	58995	-0.041584	-0.0476822	-0.0227076
TK_652022000000834	TK_652022000000834	59028	0.0390994	-0.0655173	0.00867052
TK_652022000000836	TK_652022000000836	59035	-0.126416	-0.0082204	-0.0453992
TK_652022000000837	TK_652022000000837	58985	0.0200456	-0.0246228	0.019539
TK_652022000000841	TK_652022000000841	59008	-0.0898153	0.0288832	-0.00861306
TK_652022000000843	TK_652022000000843	59013	-0.0995222	0.0632973	0.00365396
TK_652022000000844	TK_652022000000844	59013	-0.0365274	0.0448819	0.0260623
TK_652022000000849	TK_652022000000849	58918	0.100962	-0.166214	-0.0107225
TK_652022000000853	TK_652022000000853	58952	-0.0804742	0.0267849	-0.00506421
TK_652022000000854	TK_652022000000854	59032	-0.0755248	-0.0137889	-0.0228805
TK_652022000000859	TK_652022000000859	58990	-0.108229	-0.0115755	-0.0380679
TK_652022000000901	TK_652022000000901	59029	-0.0369423	0.0257564	0.0162607
TK_652022000000903	TK_652022000000903	59008	-0.0470452	0.00736389	0.0019615
TK_652022000000906	TK_652022000000906	59027	-0.127912	0.0521838	-0.0159843
TK_652022000000909	TK_652022000000909	59002	-0.0268489	-0.0345921	-0.0088738
TK_652022000000913	TK_652022000000913	58993	-0.0670584	-0.0128964	-0.0180935
TK_652022000000916	TK_652022000000916	58990	0.00193566	-0.0384752	0.00358986
TK_652022000000917	TK_652022000000917	59015	-0.0246922	-0.0403409	-0.0106493
TK_652022000000922	TK_652022000000922	58998	-0.152401	0.0608004	-0.0238672
TK_652022000000926	TK_652022000000926	59022	-0.0558549	-0.0414115	-0.0267261
TK_652022000000927	TK_652022000000927	59003	-0.0888363	-0.0024945	-0.0237682
TK_652022000000928	TK_652022000000928	59004	-0.0251259	0.00366567	0.0111158
TK_652022000000929	TK_652022000000929	58981	0.00700849	0.0400564	0.0454378
TK_652022000000934	TK_652022000000934	59010	-0.00327366	-0.0971586	-0.0283808
TK_652022000000935	TK_652022000000935	59021	-0.0404059	-0.0143472	-0.00546061
TK_652022000000937	TK_652022000000937	59004	-0.141758	0.0220266	-0.0379604
TK_652022000000939	TK_652022000000939	59002	-0.0785877	-0.0194305	-0.0271031
TK_652022000000942	TK_652022000000942	59000	-0.0273295	0.00736747	0.0119173
TK_652022000000945	TK_652022000000945	59046	-0.051846	-0.0211072	-0.0145022
TK_652022000000947	TK_652022000000947	58960	-0.0662142	-0.0329843	-0.0278048
TK_652022000000948	TK_652022000000948	59036	-0.125371	0.0122646	-0.0346344
TK_652022000000949	TK_652022000000949	58968	0.0519037	-0.0619264	0.016814
TK_652022000000950	TK_652022000000950	58995	-0.0564026	-0.00706456	-0.00983343
TK_652022000000953	TK_652022000000953	59030	-0.0727711	-0.0338731	-0.0314349
TK_652022000000955	TK_652022000000955	59026	0.00515381	-0.020303	0.0142971
TK_652022000000959	TK_652022000000959	59009	-0.00440658	-0.0838091	-0.0222383
TK_652022000000961	TK_652022000000961	59022	-0.0821922	-0.0218582	-0.0301435
TK_652022000000962	TK_652022000000962	59012	-0.0810701	-0.0120581	-0.0246957
TK_652022000000963	TK_652022000000963	58876	-0.0510963	-0.012134	-0.00976415
TK_652022000000964	TK_652022000000964	59022	-0.0875441	-0.0256455	-0.0347131
TK_652022000000966	TK_652022000000966	59031	-0.0576001	-0.0195477	-0.0166786
TK_652022000000971	TK_652022000000971	58966	0.0278519	-0.0639114	0.00377943
TK_652022000000972	TK_652022000000972	59014	-0.0702832	-0.00132285	-0.0139523
TK_652022000000973	TK_652022000000973	59019	-0.0758167	0.0105084	-0.0107544
TK_652022000000974	TK_652022000000974	59000	-0.0884337	-0.0224498	-0.0335095
TK_652022000000976	TK_652022000000976	59010	-0.00958246	-0.0523809	-0.00910406
TK_652022000000977	TK_652022000000977	59017	-0.113559	0.0166373	-0.0265856
TK_652022000000981	TK_652022000000981	59005	-0.0639177	0.0208566	0.000323516
TK_652022000000985	TK_652022000000985	59042	-0.070106	-0.00677848	-0.0165256
TK_652022000000986	TK_652022000000986	59027	-0.0532211	-0.0390162	-0.0241965
TK_652022000000987	TK_652022000000987	58984	-0.0749598	-0.0156767	-0.0234734
TK_652022000000988	TK_652022000000988	59019	-0.0355882	-0.0113968	-0.00162665
TK_652022000000989	TK_652022000000989	58995	-0.0410039	-0.0292247	-0.013265
TK_652022000000992	TK_652022000000992	59008	-0.0568775	-0.01138	-0.0122842
TK_652022000000993	TK_652022000000993	59034	-0.0291522	-0.0608486	-0.0230723
TK_652022000000994	TK_652022000000994	59036	-0.0248686	-0.0271015	-0.00410854
TK_652022000000995	TK_652022000000995	58995	-0.0108047	0.00919349	0.0210776
TK_652022000000996	TK_652022000000996	59002	-0.0800191	0.0149265	-0.0107165
TK_652022000000997	TK_652022000000997	58883	-0.0157033	-0.0529438	-0.0124242
TK_652022000000998	TK_652022000000998	59020	-0.0595186	-0.0116382	-0.0136875
TK_652022000001001	TK_652022000001001	58995	-0.0819459	0.0589302	0.0103415
TK_652022000001002	TK_652022000001002	59007	-0.00229628	-0.0311827	0.00517318
TK_652022000001003	TK_652022000001003	59012	-0.10658	0.0729021	0.00502927
TK_652022000001004	TK_652022000001004	59023	-0.0725605	0.000542906	-0.014136
TK_652022000001006	TK_652022000001006	59005	0.0176237	-0.0714454	-0.00510758
TK_652022000001007	TK_652022000001007	58964	0.0569573	-0.10045	4.67487e-05
TK_652022000001012	TK_652022000001012	59009	-0.110774	0.0565321	-0.00525134
TK_652022000001019	TK_652022000001019	59025	-0.070239	-0.0226899	-0.0245585
TK_652022000001020	TK_652022000001020	59017	-0.0320474	0.00976998	0.0107448
TK_652022000001023	TK_652022000001023	59001	-0.0515385	-0.0280588	-0.0179346
TK_652022000001025	TK_652022000001025	59022	-0.0503524	-0.00441312	-0.00553499
TK_652022000001026	TK_652022000001026	59032	-0.0270419	-0.0428634	-0.0130154
TK_652022000001028	TK_652022000001028	59016	-0.0452658	-0.0343191	-0.0178916
TK_652022000001029	TK_652022000001029	58999	-0.123233	0.0560714	-0.0116908
TK_652022000001030	TK_652022000001030	58742	-0.0237014	-0.0407547	-0.0103783
TK_652022000001031	TK_652022000001031	58792	-0.025023	0.00775945	0.0131144
TK_652022000001032	TK_652022000001032	58987	0.00692501	-0.0775812	-0.0134504
TK_652022000001035	TK_652022000001035	59022	-0.0569488	0.0050255	-0.00407998
TK_652022000001038	TK_652022000001038	59038	-0.0439716	-0.0733965	-0.0368083
TK_652022000001039	TK_652022000001039	58988	-0.0424404	-0.0576089	-0.0281643
TK_652022000001045	TK_652022000001045	58996	-0.0401393	-0.0028404	0.000384509
TK_652022000001047	TK_652022000001047	59012	-0.0962017	0.00288282	-0.0247995
TK_652022000001048	TK_652022000001048	59047	0.0478667	-0.111374	-0.00990671
TK_652022000001051	TK_652022000001051	58974	0.00712111	-0.00123598	0.0248336
TK_652022000001052	TK_652022000001052	59002	-0.048126	-0.0418759	-0.0231203
TK_652022000001054	TK_652022000001054	59004	-0.019305	-0.0195995	0.0024361
TK_652022000001055	TK_652022000001055	58857	-0.05379	-0.00426237	-0.00707465
TK_652022000001057	TK_652022000001057	59018	-0.0687451	-0.029025	-0.0270019
TK_652022000001060	TK_652022000001060	59022	-0.0671569	-0.0301845	-0.0268145
TK_652022000001064	TK_652022000001064	59025	-0.0757763	0.0187677	-0.00658139
TK_652022000001065	TK_652022000001065	59025	-0.129744	0.0164183	-0.034706
TK_652022000001071	TK_652022000001071	59024	-0.0129295	-0.0350127	-0.00206476
TK_652022000001072	TK_652022000001072	58994	-0.0259866	-0.0121875	0.00275419
TK_652022000001074	TK_652022000001074	59009	-0.0451323	-0.020449	-0.0109804
TK_652022000001075	TK_652022000001075	59023	-0.0290312	-0.0345632	-0.00989049
TK_652022000001076	TK_652022000001076	59014	0.00247226	-0.0505036	-0.00212256
TK_652022000001077	TK_652022000001077	59013	-0.0124501	-0.0882422	-0.0285289
TK_652022000001078	TK_652022000001078	59018	-0.0266449	-0.0219454	-0.00238658
TK_652022000001089	TK_652022000001089	59005	-0.0760929	-0.0200142	-0.0261995
TK_652022000001097	TK_652022000001097	59000	-0.0751216	-0.0123853	-0.021906
TK_652022000001101	TK_652022000001101	59000	-0.0815058	-0.0225529	-0.0301734
TK_652022000001104	TK_652022000001104	58971	-0.0765556	-0.0520541	-0.0424636
TK_652022000001110	TK_652022000001110	58873	0.00276825	0.0546164	0.050519
TK_652022000001111	TK_652022000001111	58998	-0.0364974	0.04754	0.0273441
TK_652022000001116	TK_652022000001116	59005	-0.049735	-0.0114927	-0.00876823
TK_652022000001117	TK_652022000001117	58996	-0.0486703	-0.0253285	-0.0151335
TK_652022000001119	TK_652022000001119	59015	-0.100527	-0.00421375	-0.0304439
TK_652022000001125	TK_652022000001125	58977	-0.0957437	0.0080051	-0.0220048
TK_652022000001126	TK_652022000001126	59007	-0.0258759	0.0328468	0.0253557
TK_652022000001127	TK_652022000001127	59005	-0.0275416	-0.017711	-0.000772225
TK_652022000001128	TK_652022000001128	58971	-0.0689261	-0.0100599	-0.0176433
TK_652022000001129	TK_652022000001129	58809	-0.0432453	-0.0340533	-0.0167989
TK_652022000001130	TK_652022000001130	58957	0.0636152	-0.0854488	0.0109042
TK_652022000001131	TK_652022000001131	58995	-0.102467	0.0129421	-0.0228537
TK_652022000001132	TK_652022000001132	59013	-0.0649464	-0.0156941	-0.0184522
TK_652022000001137	TK_652022000001137	59017	0.00436208	-0.0100078	0.0189844
TK_652022000001140	TK_652022000001140	59010	-0.0209343	-0.0472356	-0.012292
TK_652022000001203	TK_652022000001203	58904	0.112396	-0.123109	0.0164844
TK_652022000001209	TK_652022000001209	59049	-0.0165853	-0.0255743	0.000834226
TK_652022000001216	TK_652022000001216	59031	0.0516437	-0.0875197	0.00394884
TK_652022000001217	TK_652022000001217	58948	-0.152866	0.0738485	-0.0176673
TK_652022000001218	TK_652022000001218	58954	-0.0447451	-0.101855	-0.0514693
TK_652022000001219	TK_652022000001219	59022	0.022173	-0.0598025	0.00308387
TK_652022000001223	TK_652022000001223	58951	0.0924176	-0.145318	-0.00455927
TK_652022000001225	TK_652022000001225	58956	-0.013768	-0.0642916	-0.0172
TK_652022000001226	TK_652022000001226	59037	-0.0431222	-0.112676	-0.0559468
TK_652022000001227	TK_652022000001227	58993	-0.00943103	-0.0567365	-0.0111744
TK_652022000001228	TK_652022000001228	58941	0.00884877	-0.0545686	-0.00107539
TK_652022000001230	TK_652022000001230	58969	-0.108014	0.00307628	-0.0305761
TK_652022000001231	TK_652022000001231	59021	0.00412808	-0.0732169	-0.0126285
TK_652022000001233	TK_652022000001233	59027	0.0377833	-0.135423	-0.0269995
TK_652022000001234	TK_652022000001234	58963	-0.0950054	-0.092725	-0.072038
TK_652022000001235	TK_652022000001235	58930	0.00720949	-0.0803995	-0.0148064
TK_652022000001236	TK_652022000001236	59011	-0.0439036	-0.0319551	-0.0160182
TK_652022000001240	TK_652022000001240	58777	0.0297937	-0.0734669	4.26788e-05
TK_652022000001242	TK_652022000001242	59034	-0.0127653	-0.0597668	-0.0143888
TK_652022000001247	TK_652022000001247	58852	-0.0317958	-0.0291032	-0.00864054
TK_652022000001249	TK_652022000001249	58974	0.0251398	-0.136496	-0.0338887
TK_652022000001250	TK_652022000001250	58972	-0.154438	0.078046	-0.0162703
TK_652022000001254	TK_652022000001254	58927	-0.0492937	-0.0246351	-0.0150898
TK_652022000001257	TK_652022000001257	58881	0.0502139	-0.131655	-0.0188119
TK_652022000001260	TK_652022000001260	58945	-0.0663561	-0.0688296	-0.0456911
TK_652022000001264	TK_652022000001264	58995	-0.125531	0.080943	-0.000444542
TK_652022000001268	TK_652022000001268	59013	0.0252024	-0.0946935	-0.0128266
TK_652022000001269	TK_652022000001269	58944	0.0287051	-0.0673725	0.00251755
TK_652022000001270	TK_652022000001270	58968	-0.0175625	-0.0400782	-0.00700344
TK_652022000001271	TK_652022000001271	58934	0.0314089	-0.0944118	-0.00967195
TK_652022000001275	TK_652022000001275	59012	-0.000194412	-0.0205299	0.0114554
TK_652022000001279	TK_652022000001279	58989	-0.10147	-0.0894334	-0.0735491
TK_652022000001281	TK_652022000001281	58913	-0.0859408	0.0460881	0.00190244
TK_652022000001284	TK_652022000001284	59025	-0.11398	-0.0359417	-0.0530716
TK_652022000001285	TK_652022000001285	58836	0.0241041	-0.089878	-0.0110806
TK_652022000001286	TK_652022000001286	58843	0.0015229	-0.0846608	-0.0196972
TK_652022000001287	TK_652022000001287	58905	-0.0994357	-0.0827038	-0.069204
TK_652022000001289	TK_652022000001289	58893	0.124861	-0.160028	0.00425278
TK_652022000001290	TK_652022000001290	59006	-0.0509333	-0.0436005	-0.0253624
TK_652022000001293	TK_652022000001293	59003	0.033987	-0.0484609	0.0146602
TK_652022000001294	TK_652022000001294	58939	-0.104042	-0.0730159	-0.066642
TK_652022000001295	TK_652022000001295	58907	0.0150786	-0.0497146	0.00458944
TK_652022000001297	TK_652022000001297	58485	-0.0160438	-0.0969612	-0.0345995
TK_652022000001298	TK_652022000001298	58958	0.0276343	-0.0942951	-0.0114674
TK_652022000001302	TK_652022000001302	58983	0.00375639	-0.0463609	0.000543026
TK_652022000001305	TK_652022000001305	58945	0.0190453	-0.0789278	-0.00814128
TK_652022000001306	TK_652022000001306	59012	-0.00862967	-0.0938936	-0.0293763
TK_652022000001308	TK_652022000001308	58854	0.12317	0.17948	0.173082
TK_652022000001309	TK_652022000001309	59028	-0.0718008	-0.00563805	-0.0168569
TK_652022000001313	TK_652022000001313	58951	-0.102082	0.0159304	-0.021244
TK_652022000001317	TK_652022000001317	58968	0.020394	-0.107958	-0.0219226
TK_652022000001318	TK_652022000001318	58967	-0.116811	-0.00577068	-0.0394735
TK_652022000001325	TK_652022000001325	58940	-0.0175454	-0.0362888	-0.00504742
TK_652022000001328	TK_652022000001328	59016	-0.0859202	-0.0388447	-0.040507
TK_652022000001331	TK_652022000001331	58553	-0.0224754	-0.0325621	-0.00564114
TK_652022000001353	TK_652022000001353	59034	-0.026089	-0.0924317	-0.0374085
TK_652022000001359	TK_652022000001359	59000	-0.142266	0.0638201	-0.0173754
TK_652022000001362	TK_652022000001362	58989	-0.0744974	-0.0517587	-0.0412257
TK_652022000001363	TK_652022000001363	59003	-0.0279745	-0.0440992	-0.0141651
TK_652022000001373	TK_652022000001373	59020	-0.0671044	0.0117969	-0.00580522
TK_652022000001384	TK_652022000001384	58857	-0.0801595	-0.0236393	-0.0299734
TK_652022000001388	TK_652022000001388	58940	-0.0872867	0.0172001	-0.0131821
TK_652022000001397	TK_652022000001397	58956	-0.0690728	-0.00596537	-0.0156214
TK_652022000001398	TK_652022000001398	59008	-0.0848518	0.0248535	-0.00813772
TK_652022000001399	TK_652022000001399	58815	-0.0384422	-0.0468862	-0.0207395
TK_652022000001406	TK_652022000001406	59003	-0.100153	-0.00335615	-0.029891
TK_652022000001408	TK_652022000001408	58958	-0.0876206	0.0415053	-0.00122853
TK_652022000001410	TK_652022000001410	58949	-0.0389524	-0.035327	-0.0153243
TK_652022000001415	TK_652022000001415	58924	-0.0882649	-0.0191364	-0.0319693
TK_652022000001418	TK_652022000001418	59029	-0.0745242	0.0151278	-0.0078615
TK_652022000001420	TK_652022000001420	59057	-0.096283	0.0365494	-0.00797273
TK_652022000001501	TK_652022000001501	59028	-0.0536047	-0.0188598	-0.0143697
TK_652022000001504	TK_652022000001504	58998	-0.0801823	0.0779662	0.0208418
TK_652022000001505	TK_652022000001505	58813	0.0405627	-0.0852906	-0.000489526
TK_652022000001506	TK_652022000001506	59012	0.0832918	-0.131707	-0.0023561
TK_652022000001512	TK_652022000001512	59021	-0.0378981	0.0149539	0.0104777
TK_652022000001513	TK_652022000001513	59045	-0.00150811	-0.0378009	0.00226946
TK_652022000001516	TK_652022000001516	59018	-0.124449	0.0843444	0.00185646
TK_652022000001518	TK_652022000001518	59006	-0.0420868	-0.012067	-0.00526558
TK_652022000001519	TK_652022000001519	59031	-0.0554317	-0.0310558	-0.0213061
TK_652022000001521	TK_652022000001521	58993	-0.116067	0.0351913	-0.0185371
TK_652022000001522	TK_652022000001522	59017	-0.0163233	-0.0142863	0.00663805
TK_652022000001524	TK_652022000001524	59031	-0.115084	-0.0161255	-0.0436504
TK_652022000001525	TK_652022000001525	59015	-0.122325	0.0644328	-0.00704466
TK_652022000001527	TK_652022000001527	59004	-0.155971	0.0384172	-0.0368632
TK_652022000001528	TK_652022000001528	59027	-0.0754231	-0.0149881	-0.0233258
TK_652022000001529	TK_652022000001529	59015	-0.0449094	0.0286959	0.0138114
TK_652022000001532	TK_652022000001532	59035	-0.0799554	-0.0221804	-0.0291318
TK_652022000001533	TK_652022000001533	59035	-0.079249	-0.00473817	-0.0201167
TK_652022000001536	TK_652022000001536	59033	-0.125606	0.0428094	-0.0194615
TK_652022000001538	TK_652022000001538	59019	-0.0827217	0.00843289	-0.0152362
TK_652022000001542	TK_652022000001542	59005	0.0419619	-0.044977	0.0203465
TK_652022000001543	TK_652022000001543	58970	-0.0470224	0.0153716	0.00602467
TK_652022000001545	TK_652022000001545	59026	-0.0639021	0.0258435	0.00282547
TK_652022000001546	TK_652022000001546	59024	-0.0625273	-0.0320732	-0.0253939
TK_652022000001550	TK_652022000001550	59020	-0.0438839	-0.0140379	-0.00707853
TK_652022000001551	TK_652022000001551	58998	-0.0537885	0.00548819	-0.0022511
TK_652022000001552	TK_652022000001552	59024	-0.0458758	-0.0223733	-0.0121843
TK_652022000001553	TK_652022000001553	59016	-0.112746	0.0643424	-0.00226686
TK_652022000001555	TK_652022000001555	58987	-0.0154445	-0.0761048	-0.0238884
TK_652022000001557	TK_652022000001557	59024	-0.00505692	-0.0386638	7.13883e-05
TK_652022000001562	TK_652022000001562	59044	-0.124412	0.0526131	-0.0140092
TK_652022000001564	TK_652022000001564	59035	-0.0557663	-0.0102575	-0.0110503
TK_652022000001565	TK_652022000001565	59028	-0.0181597	-0.0219613	0.00181047
TK_652022000001567	TK_652022000001567	58825	-0.107359	0.0270505	-0.0181824
TK_652022000001569	TK_652022000001569	58942	-0.109633	0.0296551	-0.0181199
TK_652022000001580	TK_652022000001580	58813	-0.0362489	-0.00577771	0.000903601
TK_652022000001581	TK_652022000001581	59029	-0.0765365	0.00315636	-0.0147602
TK_652022000001582	TK_652022000001582	59022	-0.0545128	-0.0380521	-0.0244686
TK_652022000001583	TK_652022000001583	59030	-0.0860759	0.00446202	-0.018852
TK_652022000001586	TK_652022000001586	58735	-0.078211	0.0389985	0.00233126
TK_652022000001592	TK_652022000001592	58991	-0.015884	0.00955888	0.0186713
TK_652022000001594	TK_652022000001594	59033	-0.0592449	-0.0350549	-0.0252554
TK_652022000001597	TK_652022000001597	59034	-0.0684345	-0.00566534	-0.0151558
TK_652022000001598	TK_652022000001598	59015	-0.113946	0.0343751	-0.0178844
TK_652022000001599	TK_652022000001599	59022	-0.0506803	0.0172834	0.00520016
TK_652022000001601	TK_652022000001601	59008	-0.0409261	-0.0128324	-0.00499239
TK_652022000001603	TK_652022000001603	59007	-0.0803258	0.040315	0.00188184
TK_652022000001606	TK_652022000001606	59012	-0.0724125	0.0331848	0.00230543
TK_652022000001611	TK_652022000001611	59002	-0.0181961	0.00146929	0.0134494
TK_652022000001613	TK_652022000001613	59005	-0.129334	0.0273147	-0.0291473
TK_652022000001614	TK_652022000001614	59032	-0.0802119	0.00497793	-0.0157136
TK_652022000001615	TK_652022000001615	59017	0.0115134	-0.121249	-0.0330011
TK_652022000001617	TK_652022000001617	59030	0.000755529	-0.0219279	0.0112502
TK_652022000001619	TK_652022000001619	59013	-0.0985183	0.0420597	-0.00639517
TK_652022000001621	TK_652022000001621	58983	-0.0456356	0.025831	0.0119515
TK_652022000001623	TK_652022000001623	59020	-0.0857204	0.0210756	-0.0103892
TK_652022000001625	TK_652022000001625	58999	-0.0612028	0.0427529	0.0126568
TK_652022000001627	TK_652022000001627	59022	-0.0730991	-0.0202364	-0.0248369
TK_652022000001629	TK_652022000001629	59022	-0.089099	0.0101203	-0.0175569
TK_652022000001630	TK_652022000001630	59031	-0.08675	0.0127276	-0.015082
TK_652022000001631	TK_652022000001631	58992	-0.130292	0.061132	-0.0127209
TK_652022000001633	TK_652022000001633	59044	-0.0372351	-0.0284879	-0.0109795
TK_652022000001637	TK_652022000001637	59003	-0.0501339	-0.000386276	-0.00340527
TK_652022000001638	TK_652022000001638	59032	-0.110469	0.0539275	-0.00635066
TK_652022000001639	TK_652022000001639	59021	0.0126381	-0.0624031	-0.00303437
TK_652022000001648	TK_652022000001648	59004	-0.0784868	-0.031836	-0.0332646
TK_652022000001650	TK_652022000001650	58992	0.0345282	0.0873792	0.082855
TK_652022000001654	TK_652022000001654	59014	-0.0784602	0.0521229	0.00874987
TK_652022000001660	TK_652022000001660	59039	-0.0574064	0.0234801	0.00497999
TK_652022000001661	TK_652022000001661	58988	-0.000839422	-0.00543822	0.018747
TK_652022000001663	TK_652022000001663	59000	-0.145381	0.0190382	-0.0412902
TK_652022000001664	TK_652022000001664	59011	-0.1113	0.0280069	-0.01982
TK_652022000001665	TK_652022000001665	59001	0.0750444	-0.129903	-0.00557372
TK_652022000001667	TK_652022000001667	59018	-0.0605878	0.0198212	0.00150832
TK_652022000001672	TK_652022000001672	58982	-0.0398092	-0.0138028	-0.00492645
TK_652022000001673	TK_652022000001673	59033	-0.117841	0.0588915	-0.00758886
TK_652022000001675	TK_652022000001675	59022	-0.0837608	0.0271502	-0.00638128
TK_652022000001680	TK_652022000001680	59039	-0.0231317	-0.115407	-0.047377
TK_652022000001685	TK_652022000001685	58978	-0.0527647	-0.0235954	-0.0163074
TK_652022000001692	TK_652022000001692	59002	-0.0872878	-0.005865	-0.0246873
TK_652022000001718	TK_652022000001718	58858	-0.00173139	-0.0289832	0.00652589
TK_652022000001762	TK_652022000001762	58991	-0.0624612	-0.0260111	-0.0223684
TK_652022000001766	TK_652022000001766	59002	-0.0377589	-0.0405492	-0.017248
TK_652022000001769	TK_652022000001769	59016	-0.0131662	-0.0181462	0.00625313
TK_652022000001770	TK_652022000001770	59026	-0.0749342	0.000156759	-0.0155001
TK_652022000001772	TK_652022000001772	58999	-0.087599	0.0229715	-0.0104405
TK_652022000001775	TK_652022000001775	58996	-0.0589179	-0.00530681	-0.0102465
TK_652022000001786	TK_652022000001786	59029	-0.0674802	0.0258879	0.00112526
TK_652022000001790	TK_652022000001790	58995	-0.0681729	-0.00308615	-0.0137209
TK_652022000001796	TK_652022000001796	59035	-0.0452247	-0.032809	-0.0171485
TK_652022000001801	TK_652022000001801	59013	-0.104916	0.0498361	-0.00563786
TK_652022000001802	TK_652022000001802	59026	-0.12067	0.00627012	-0.0352518
TK_652022000001804	TK_652022000001804	58918	-0.120153	0.0101004	-0.0331398
TK_652022000001806	TK_652022000001806	58915	-0.0976709	0.0174734	-0.0181349
TK_652022000001808	TK_652022000001808	59006	-0.128857	0.101161	0.00805655
TK_652022000001809	TK_652022000001809	59001	-0.149532	0.0890841	-0.00833441
TK_652022000001810	TK_652022000001810	59004	-0.0543656	0.0221137	0.00574542
TK_652022000001811	TK_652022000001811	59000	-0.142627	0.122116	0.0115579
TK_652022000001819	TK_652022000001819	59007	-0.0670256	0.0452542	0.0109592
TK_652022000001823	TK_652022000001823	59008	0.00738962	0.143302	0.0972158
TK_652022000001828	TK_652022000001828	59017	-0.180031	0.0895181	-0.02339
TK_652022000001830	TK_652022000001830	59040	-0.126833	0.0252485	-0.0289171
TK_652022000001831	TK_652022000001831	59017	-0.139316	0.0905198	-0.00248074
TK_652022000001832	TK_652022000001832	59010	-0.0992303	0.0346182	-0.0104369
TK_652022000001833	TK_652022000001833	59010	-0.0631052	-0.00397408	-0.0116959
TK_652022000001835	TK_652022000001835	58994	-0.115898	0.135264	0.031558
TK_652022000001838	TK_652022000001838	59000	-0.0998691	0.0563296	6.92287e-05
TK_652022000001840	TK_652022000001840	59010	-0.187832	0.105873	-0.0190593
TK_652022000001841	TK_652022000001841	59012	-0.113836	0.084997	0.00741502
TK_652022000001845	TK_652022000001845	59055	-0.14508	0.0750543	-0.013135
TK_652022000001847	TK_652022000001847	59028	-0.0828779	0.0286336	-0.00521731
TK_652022000001848	TK_652022000001848	58992	-0.141278	0.0603468	-0.0185305
TK_652022000001849	TK_652022000001849	58842	-0.143203	0.0554357	-0.0219522
TK_652022000001850	TK_652022000001850	58798	-0.0615403	0.26839	0.125348
TK_652022000001853	TK_652022000001853	59018	-0.101466	0.00582179	-0.0258795
TK_652022000001856	TK_652022000001856	59020	-0.102877	0.0101621	-0.0245088
TK_652022000001857	TK_652022000001857	59007	-0.0775388	0.169121	0.0675595
TK_652022000001859	TK_652022000001859	59006	-0.123568	0.209193	0.0647169
TK_652022000001860	TK_652022000001860	59031	-0.0928436	0.0683146	0.00960537
TK_652022000001862	TK_652022000001862	58909	-0.133064	0.0327305	-0.0282598
TK_652022000001864	TK_652022000001864	59023	-0.0855978	0.00349465	-0.019111
TK_652022000001865	TK_652022000001865	59035	-0.0827028	0.0280896	-0.00535354
TK_652022000001867	TK_652022000001867	59008	-0.0804152	0.013176	-0.0117581
TK_652022000001868	TK_652022000001868	59029	-0.0843405	0.00929308	-0.0155938
TK_652022000001875	TK_652022000001875	58772	-0.0324875	0.0721773	0.0417686
TK_652022000001877	TK_652022000001877	59050	-0.0400329	-0.0427537	-0.0194712
TK_652022000001880	TK_652022000001880	58961	-0.0253275	-0.0084851	0.0049217
TK_652022000001882	TK_652022000001882	59021	-0.145214	0.021335	-0.0400322
TK_652022000001883	TK_652022000001883	58977	-0.108803	0.0117109	-0.0266306
TK_652022000001885	TK_652022000001885	59034	-0.0859057	0.0789656	0.018475
TK_652022000001886	TK_652022000001886	59024	-0.0489696	0.0889067	0.0418833
TK_652022000001892	TK_652022000001892	59001	-0.0463417	-0.0102015	-0.00638212
TK_652022000001894	TK_652022000001894	59018	-0.129636	0.0447393	-0.0205738
TK_652022000001895	TK_652022000001895	58987	-0.102264	0.0759457	0.00870171
TK_652022000001896	TK_652022000001896	58990	-0.0624013	-0.00074619	-0.00970563
TK_652022000001897	TK_652022000001897	59051	-0.113712	0.0516007	-0.00913387
TK_652022000001898	TK_652022000001898	59014	-0.148499	0.0867609	-0.00896743
TK_652022000001899	TK_652022000001899	59004	-0.111789	0.0706352	0.00135394
TK_652022000001900	TK_652022000001900	59000	-0.0722904	0.0566085	0.013998
TK_652022000001901	TK_652022000001901	59022	-0.0629518	-0.000195718	-0.00967515
TK_652022000001903	TK_652022000001903	58986	0.00760634	0.149672	0.100466
TK_652022000001906	TK_652022000001906	59002	-0.063327	0.0242088	0.00232153
TK_652022000001907	TK_652022000001907	59015	-0.115166	0.115188	0.0219206
TK_652022000001909	TK_652022000001909	58982	-0.0704448	0.219128	0.0962298
TK_652022000001910	TK_652022000001910	59018	-0.0705667	-0.00267728	-0.0147049
TK_652022000001912	TK_652022000001912	58967	-0.118255	0.0560375	-0.00923209
TK_652022000001914	TK_652022000001914	58856	-0.0957439	0.0711438	0.00960084
TK_652022000001916	TK_652022000001916	58992	-0.134008	0.0418861	-0.0241598
TK_652022000001917	TK_652022000001917	59021	-0.166203	0.181648	0.0295875
TK_652022000001920	TK_652022000001920	58998	-0.050326	0.232294	0.112875
TK_652022000001921	TK_652022000001921	59048	-0.102986	0.0432113	-0.00792222
TK_652022000001922	TK_652022000001922	59021	-0.0817106	-0.033207	-0.0356445
TK_652022000001925	TK_652022000001925	58985	-0.0691002	0.00665142	-0.00938833
TK_652022000001926	TK_652022000001926	58993	-0.116586	0.0580703	-0.00737364
TK_652022000001927	TK_652022000001927	59021	-0.151217	0.0679534	-0.0197834
TK_652022000001928	TK_652022000001928	59037	-0.0316033	-0.0526186	-0.0202095
TK_652022000001929	TK_652022000001929	59018	-0.0870854	0.0599574	0.00829373
TK_652022000001932	TK_652022000001932	58889	0.00578081	0.202376	0.125899
TK_652022000001935	TK_652022000001935	58959	0.106051	0.160766	0.155212
TK_652022000001936	TK_652022000001936	58996	-0.11742	0.0801476	0.00321255
TK_652022000001940	TK_652022000001940	59022	-0.0746957	0.0966697	0.0329195
TK_652022000001944	TK_652022000001944	59014	-0.0967986	0.0404807	-0.00624892
TK_652022000001946	TK_652022000001946	58998	-0.0461294	0.0164115	0.0070655
TK_652022000001947	TK_652022000001947	59026	-0.0252412	-0.0170376	0.000791646
TK_652022000001950	TK_652022000001950	59008	-0.0974098	0.0647351	0.00561732
TK_652022000001951	TK_652022000001951	58998	-0.109611	0.0624774	-0.00165082
TK_652022000001953	TK_652022000001953	58998	-0.0794869	0.040867	0.00257211
TK_652022000001955	TK_652022000001955	59013	-0.147708	0.0593334	-0.0223024
TK_652022000001957	TK_652022000001957	58979	-0.0657718	-0.0204547	-0.0212665
TK_652022000001959	TK_652022000001959	59007	-0.111136	0.0657171	-0.000779998
TK_652022000001963	TK_652022000001963	59020	-0.123807	0.0830653	0.00152001
TK_652022000001981	TK_652022000001981	59041	-0.15328	0.0634907	-0.0229694
TK_652022000001985	TK_652022000001985	59015	-0.0567776	0.0142945	0.000642739
TK_652022000001987	TK_652022000001987	58988	-0.0979596	0.0234944	-0.0153807
TK_652022000001989	TK_652022000001989	59012	-0.145014	0.0597933	-0.0206997
TK_652022000001991	TK_652022000001991	59018	-0.10218	0.0530756	-0.00263534
TK_652022000002004	TK_652022000002004	59020	-0.170738	0.0938724	-0.0164996
TK_652022000002005	TK_652022000002005	58939	-0.0986339	0.0874465	0.016217
TK_652022000002015	TK_652022000002015	59017	-0.12467	0.0819426	0.00054542
TK_652022000002023	TK_652022000002023	59022	-0.0726442	0.0168475	-0.00597433
TK_652022000002035	TK_652022000002035	58979	-0.104547	0.14469	0.0419604
TK_652022000002041	TK_652022000002041	59032	-0.0973754	-0.00751881	-0.0305183
TK_652022000002042	TK_652022000002042	59028	-0.133036	0.0760033	-0.00659445
TK_652022000002047	TK_652022000002047	59003	-0.107212	0.0735793	0.0050383
TK_652022000002054	TK_652022000002054	59016	-0.132729	0.070252	-0.00937146
TK_652022000002055	TK_652022000002055	59001	-0.0943493	0.0260313	-0.0123119
TK_652022000002056	TK_652022000002056	59016	-0.042201	-0.0156141	-0.00701517
TK_652022000002060	TK_652022000002060	59012	-0.0549166	0.00609098	-0.0025444
TK_652022000002078	TK_652022000002078	58971	-0.00550928	0.0205176	0.0293115
TK_652022000002103	TK_652022000002103	59018	-0.0184681	-0.0287354	-0.00165082
TK_652022000002104	TK_652022000002104	58989	-0.122798	0.0808879	0.000998349
TK_652022000002106	TK_652022000002106	58313	-0.024818	-0.0185944	0.000227159
TK_652022000002108	TK_652022000002108	58991	-0.0962289	0.0457701	-0.00330237
TK_652022000002109	TK_652022000002109	59022	-0.129566	0.047129	-0.0193113
TK_652022000002110	TK_652022000002110	59023	-0.137268	0.0603598	-0.0165388
TK_652022000002111	TK_652022000002111	58608	-0.0246757	0.00337166	0.0112818
TK_652022000002113	TK_652022000002113	59077	-0.103517	-0.020169	-0.0398208
TK_652022000002115	TK_652022000002115	58807	-0.133772	0.0395242	-0.0252134
TK_652022000002116	TK_652022000002116	59037	-0.146845	0.0592106	-0.0219329
TK_652022000002117	TK_652022000002117	59042	-0.0321498	-0.0413441	-0.0148558
TK_652022000002118	TK_652022000002118	59024	-0.0451955	-0.0133003	-0.00733307
TK_652022000002119	TK_652022000002119	59011	-0.140433	0.0550899	-0.0207771
TK_652022000002121	TK_652022000002121	58916	-0.0336187	-0.0408858	-0.0153482
TK_652022000002122	TK_652022000002122	58811	0.00013066	0.205951	0.124873
TK_652022000002123	TK_652022000002123	58989	-0.100503	0.0419537	-0.00729615
TK_652022000002124	TK_652022000002124	58986	-0.0793943	0.0352301	-0.00025489
TK_652022000002126	TK_652022000002126	58996	0.124267	-0.184908	-0.00842109
TK_652022000002130	TK_652022000002130	59006	-0.119559	0.00645388	-0.0346143
TK_652022000002131	TK_652022000002131	59036	-0.0918149	0.0174021	-0.015296
TK_652022000002133	TK_652022000002133	59012	-0.0735304	0.0120435	-0.00884113
TK_652022000002134	TK_652022000002134	59006	-0.0322528	-0.0262581	-0.00740172
TK_652022000002137	TK_652022000002137	59013	0.00338177	-0.064773	-0.00882754
TK_652022000002138	TK_652022000002138	58944	-0.114875	0.0900717	0.00941559
TK_652022000002139	TK_652022000002139	59024	-0.0992532	0.00616196	-0.0246308
TK_652022000002140	TK_652022000002140	59015	-0.0347296	0.00496311	0.0069756
TK_652022000002141	TK_652022000002141	58995	-0.0797308	0.00387407	-0.0160621
TK_652022000002143	TK_652022000002143	59025	-0.0451838	-0.0358183	-0.0185866
TK_652022000002144	TK_652022000002144	59045	-0.102303	0.00886634	-0.0248369
TK_652022000002145	TK_652022000002145	59006	-0.0227171	0.0199862	0.0205222
TK_652022000002147	TK_652022000002147	59021	-0.0624218	-0.0197511	-0.0192129
TK_652022000002148	TK_652022000002148	59014	-0.139741	0.0313652	-0.0322862
TK_652022000002149	TK_652022000002149	59000	-0.0120006	-0.0239923	0.00391881
TK_652022000002150	TK_652022000002150	58889	0.0214401	-0.0245518	0.0201969
TK_652022000002151	TK_652022000002151	59015	-0.147603	0.0639647	-0.0199434
TK_652022000002152	TK_652022000002152	59019	-0.0271377	-0.0384552	-0.0108798
TK_652022000002153	TK_652022000002153	59038	-0.0311289	-0.0204401	-0.00388331
TK_652022000002154	TK_652022000002154	59020	-0.0712506	-0.0155165	-0.0215265
TK_652022000002155	TK_652022000002155	59016	-0.0541516	0.00590222	-0.00231706
TK_652022000002156	TK_652022000002156	58973	-0.123728	0.0760303	-0.00205909
TK_652022000002157	TK_652022000002157	59003	-0.0189315	-0.0661368	-0.0206285
TK_652022000002158	TK_652022000002158	58683	0.00930463	-0.0907095	-0.0187966
TK_652022000002160	TK_652022000002160	59050	-0.156878	0.0971537	-0.00786361
TK_652022000002161	TK_652022000002161	59034	-0.152551	0.0355701	-0.0365877
TK_652022000002162	TK_652022000002162	59020	-0.0822432	0.0969921	0.0293416
TK_652022000002167	TK_652022000002167	59025	-0.0336909	-0.0509431	-0.0204365
TK_652022000002169	TK_652022000002169	59046	-0.0503494	-0.0314988	-0.018992
TK_652022000002171	TK_652022000002171	59030	-0.150294	0.0744901	-0.0160232
TK_652022000002173	TK_652022000002173	58995	-0.137565	0.0442024	-0.0248404
TK_652022000002174	TK_652022000002174	59040	-0.129765	0.0688004	-0.00855667
TK_652022000002175	TK_652022000002175	59020	-0.120294	0.0218092	-0.0273178
TK_652022000002176	TK_652022000002176	58976	-0.135093	0.0392107	-0.0260681
TK_652022000002177	TK_652022000002177	58551	-0.0864881	-0.00607774	-0.024396
TK_652022000002178	TK_652022000002178	59020	-0.0409358	-0.0134181	-0.00535383
TK_652022000002179	TK_652022000002179	59023	-0.119432	0.0318919	-0.0218631
TK_652022000002180	TK_652022000002180	59011	-0.0967173	0.0172264	-0.0178173
TK_652022000002181	TK_652022000002181	59036	-0.0715063	-0.0153672	-0.0215772
TK_652022000002182	TK_652022000002182	59020	-0.153024	0.089218	-0.0100459
TK_652022000002183	TK_652022000002183	58974	-0.0662534	-0.0390623	-0.0308092
TK_652022000002184	TK_652022000002184	59028	-0.129936	0.0383428	-0.023875
TK_652022000002185	TK_652022000002185	58997	-0.0543498	-0.012037	-0.0113533
TK_652022000002187	TK_652022000002187	58923	-0.0126745	-0.0176834	0.00662917
TK_652022000002188	TK_652022000002188	59042	-0.00863813	-0.0145585	0.0102844
TK_652022000002190	TK_652022000002190	59010	-0.0568853	0.00191996	-0.00554571
TK_652022000002191	TK_652022000002191	59039	-0.0196881	-0.0241502	3.24485e-05
TK_652022000002192	TK_652022000002192	59025	-0.0431408	-0.0258523	-0.012599
TK_652022000002193	TK_652022000002193	58987	-0.10945	0.0542604	-0.00570026
TK_652022000002194	TK_652022000002194	59027	-0.145519	0.0725173	-0.0146296
TK_652022000002196	TK_652022000002196	58997	0.0137603	-0.0377704	0.0098774
TK_652022000002197	TK_652022000002197	58950	-0.0853496	0.0483809	0.00340706
TK_652022000002199	TK_652022000002199	58995	-0.0721413	0.0054026	-0.0114522
TK_652022000002202	TK_652022000002202	59008	-0.0194438	-0.0431249	-0.00946526
TK_652022000002204	TK_652022000002204	59033	-0.0208674	-0.0585251	-0.0178017
TK_652022000002205	TK_652022000002205	58957	-0.112348	-0.0108187	-0.0397284
TK_652022000002207	TK_652022000002207	58926	-0.0234341	-0.039267	-0.00953504
TK_652022000002208	TK_652022000002208	59011	-0.166285	0.112343	-0.00506797
TK_652022000002209	TK_652022000002209	58998	-0.144885	0.066949	-0.0170264
TK_652022000002210	TK_652022000002210	59004	-0.045369	-0.023248	-0.0124202
TK_652022000002211	TK_652022000002211	59022	-0.0966689	0.0376889	-0.00759985
TK_652022000002212	TK_652022000002212	59016	-0.0802373	-0.0164932	-0.0264475
TK_652022000002215	TK_652022000002215	59027	-0.0674061	-0.0390724	-0.0313594
TK_652022000002216	TK_652022000002216	58813	-0.0590287	-0.0189611	-0.017061
TK_652022000002217	TK_652022000002217	59034	-0.141718	0.0511714	-0.0233451
TK_652022000002219	TK_652022000002219	59020	-0.146667	0.0506912	-0.0260969
TK_652022000002221	TK_652022000002221	59047	-0.0637497	0.00373555	-0.00814316
TK_652022000002222	TK_652022000002222	59043	-0.0594488	-0.0929047	-0.0543113
TK_652022000002223	TK_652022000002223	59002	-0.0753343	0.00363457	-0.0139777
TK_652022000002225	TK_652022000002225	59000	-0.0976921	-0.0216211	-0.0377668
TK_652022000002226	TK_652022000002226	59014	0.0396079	-0.05245	0.0154806
TK_652022000002227	TK_652022000002227	59014	0.0913375	-0.149617	-0.00727209
TK_652022000002228	TK_652022000002228	59004	-0.100554	0.0626023	0.00288713
TK_652022000002229	TK_652022000002229	59015	-0.0672298	-0.0218729	-0.0226417
TK_652022000002230	TK_652022000002230	58958	-0.109379	-0.0197203	-0.0426612
TK_652022000002231	TK_652022000002231	59052	-0.0525007	-0.0170748	-0.0128749
TK_652022000002233	TK_652022000002233	58710	0.0422199	-0.0580153	0.0139129
TK_652022000002235	TK_652022000002235	59020	-0.0532208	-0.00575104	-0.00766281
TK_652022000002236	TK_652022000002236	59011	-0.153937	0.0336737	-0.0382545
TK_652022000002237	TK_652022000002237	59020	-0.142196	0.12392	0.0127869
TK_652022000002238	TK_652022000002238	59032	-0.00825061	-0.15584	-0.060159
TK_652022000002240	TK_652022000002240	59035	-0.112998	0.124824	0.0277981
TK_652022000002242	TK_652022000002242	59013	-0.11288	0.0930268	0.0119583
TK_652022000002244	TK_652022000002244	59019	-0.0349918	-0.0428765	-0.0170344
TK_652022000002246	TK_652022000002246	58983	-0.0528452	-0.0202391	-0.0147138
TK_652022000002247	TK_652022000002247	59013	-0.125183	0.0182724	-0.0315701
TK_652022000002248	TK_652022000002248	59026	-0.155082	0.0821512	-0.0146023
TK_652022000002253	TK_652022000002253	58853	-0.0206003	-0.0116832	0.0056923
TK_652022000002254	TK_652022000002254	58990	-0.02621	0.011585	0.0145471
TK_652022000002257	TK_652022000002257	58982	-0.0884121	0.110956	0.0331431
TK_652022000002258	TK_652022000002258	59004	-0.104676	0.0720664	0.00556637
TK_652022000002259	TK_652022000002259	59006	-0.0523246	-0.0172437	-0.0129389
TK_652022000002260	TK_652022000002260	58508	-0.080037	0.0143375	-0.0109211
TK_652022000002263	TK_652022000002263	59010	-0.0694871	-0.00643717	-0.0161438
TK_652022000002265	TK_652022000002265	59008	-0.133029	0.0270571	-0.0311498
TK_652022000002266	TK_652022000002266	59023	-0.0538565	0.00527323	-0.00243576
TK_652022000002267	TK_652022000002267	59032	-0.0460204	-0.0516664	-0.026957
TK_652022000002268	TK_652022000002268	59010	-0.0130435	-0.0689219	-0.0191813
TK_652022000002270	TK_652022000002270	58985	-0.0487421	0.013472	0.00417556
TK_652022000002272	TK_652022000002272	59014	-0.0307434	-0.0180509	-0.00253795
TK_652022000002273	TK_652022000002273	58982	-0.0239746	-0.0342584	-0.00725388
TK_652022000002274	TK_652022000002274	59014	-0.0491794	-0.0254508	-0.015439
TK_652022000002275	TK_652022000002275	59010	-0.0327264	-0.023976	-0.00654135
TK_652022000002278	TK_652022000002278	59031	-0.0452474	-0.0124195	-0.00687042
TK_652022000002280	TK_652022000002280	59034	-0.0584075	0.0194441	0.00242936
TK_652022000002281	TK_652022000002281	58594	-0.0642387	-0.022599	-0.0215395
TK_652022000002286	TK_652022000002286	59021	-0.11694	0.0455471	-0.0138146
TK_652022000002290	TK_652022000002290	59031	-0.0573418	-0.0172367	-0.0154363
TK_652022000002291	TK_652022000002291	59027	-0.0519398	0.00606156	-0.00105929
TK_652022000002292	TK_652022000002292	58634	-0.0461689	0.0105628	0.00406142
TK_652022000002293	TK_652022000002293	59008	-0.0249477	-0.0338688	-0.00752984
TK_652022000002295	TK_652022000002295	59026	-0.0515211	-0.0252636	-0.0165122
TK_652022000002296	TK_652022000002296	58997	-0.0566422	0.00427859	-0.00439255
TK_652022000002300	TK_652022000002300	59018	-0.0279604	-0.0242213	-0.00419921
TK_652022000002302	TK_652022000002302	58999	-0.145353	0.00373261	-0.048903
TK_652022000002303	TK_652022000002303	59012	-0.0541558	0.00311927	-0.00364984
TK_652022000002304	TK_652022000002304	58993	0.0225979	-0.000387578	0.0329552
TK_652022000002305	TK_652022000002305	59019	-0.0259871	-0.0321311	-0.00723562
TK_652022000002306	TK_652022000002306	59014	-0.0264906	-0.0514295	-0.0170754
TK_652022000002307	TK_652022000002307	59012	-0.0557815	0.00475089	-0.00363842
TK_652022000002308	TK_652022000002308	59013	-0.0641077	0.00296998	-0.0087347
TK_652022000002309	TK_652022000002309	59011	0.026788	-0.0225061	0.0240352
TK_652022000002310	TK_652022000002310	58978	0.00701166	0.013325	0.0320324
TK_652022000002311	TK_652022000002311	58710	-0.0658581	-0.0225185	-0.0223266
TK_652022000002312	TK_652022000002312	58969	-0.0427176	-0.0420079	-0.0205547
TK_652022000002313	TK_652022000002313	58985	0.00187063	-0.0121523	0.0167376
TK_652022000002320	TK_652022000002320	59005	-0.000341768	-0.0296898	0.00684678
TK_652022000002385	TK_652022000002385	59006	-0.0497388	-0.0284418	-0.0173044
TK_652022000002391	TK_652022000002391	59032	-0.0118496	-0.0293438	0.00121353
tk__652021000001054	tk__652021000001054	58926	-0.067952	-0.00750278	-0.0158695
