# Supplementary material for: Inbreeding patterns and genetic diversity under selection in Teha sheep
Source: Front Genet. 2025 Jun 27;16:1576125. doi: 10.3389/fgene.2025.1576125 (PMC12245786; doi:10.3389/fgene.2025.1576125)
Supplement: Supplementary file 1 [file DataSheet1.zip › Raw data/HOM&HAT/fhat_output1.hh]

tk_18-2360	tk_18-2360	s05401.1
tk_19-2105	tk_19-2105	s05401.1
tk_19-2118	tk_19-2118	s05401.1
tk_20-0007	tk_20-0007	s05401.1
tk_20-0051	tk_20-0051	s05401.1
tk_20-0060	tk_20-0060	s05401.1
tk_20-0161	tk_20-0161	s05401.1
tk_20-0531	tk_20-0531	s05401.1
tk_20-2235	tk_20-2235	s05401.1
tk_21-1446	tk_21-1446	s05401.1
tk_21-1455	tk_21-1455	s05401.1
tk_21-1484	tk_21-1484	s05401.1
tk_21-1492	tk_21-1492	s05401.1
tk_21-1493	tk_21-1493	s05401.1
tk_21-1769	tk_21-1769	s05401.1
tk_652021000000012	tk_652021000000012	s05401.1
tk_652021000000014	tk_652021000000014	s05401.1
tk_652021000000019	tk_652021000000019	s05401.1
tk_652021000000024	tk_652021000000024	s05401.1
tk_652021000000025	tk_652021000000025	s05401.1
tk_652021000000031	tk_652021000000031	s05401.1
tk_652021000000032	tk_652021000000032	s05401.1
tk_652021000000047	tk_652021000000047	s05401.1
tk_652021000000049	tk_652021000000049	s05401.1
tk_652021000000065	tk_652021000000065	s05401.1
tk_652021000000074	tk_652021000000074	s05401.1
tk_652021000000076	tk_652021000000076	s05401.1
tk_652021000000086	tk_652021000000086	s05401.1
tk_652021000000113	tk_652021000000113	s05401.1
tk_652021000000122	tk_652021000000122	s05401.1
tk_652021000000126	tk_652021000000126	s05401.1
tk_652021000000150	tk_652021000000150	s05401.1
tk_652021000000152	tk_652021000000152	s05401.1
tk_652021000000187	tk_652021000000187	s05401.1
tk_652021000000202	tk_652021000000202	s05401.1
tk_652021000000256	tk_652021000000256	s05401.1
tk_652021000000273	tk_652021000000273	s05401.1
tk_652021000000282	tk_652021000000282	s05401.1
tk_652021000000311	tk_652021000000311	s05401.1
tk_652021000000328	tk_652021000000328	s05401.1
tk_652021000000336	tk_652021000000336	s05401.1
tk_652021000000377	tk_652021000000377	s05401.1
tk_652021000000396	tk_652021000000396	s05401.1
tk_652021000000485	tk_652021000000485	s05401.1
tk_652021000000572	tk_652021000000572	s05401.1
tk_652021000000601	tk_652021000000601	s05401.1
tk_652021000000607	tk_652021000000607	s05401.1
tk_652021000000610	tk_652021000000610	s05401.1
tk_652021000000618	tk_652021000000618	s05401.1
tk_652021000000621	tk_652021000000621	s05401.1
tk_652021000000624	tk_652021000000624	s05401.1
tk_652021000000625	tk_652021000000625	s05401.1
tk_652021000000657	tk_652021000000657	s05401.1
tk_652021000000665	tk_652021000000665	s05401.1
tk_652021000000668	tk_652021000000668	s05401.1
tk_652021000000669	tk_652021000000669	s05401.1
tk_652021000000671	tk_652021000000671	s05401.1
tk_652021000000684	tk_652021000000684	s05401.1
tk_652021000000690	tk_652021000000690	s05401.1
tk_652021000000698	tk_652021000000698	s05401.1
tk_652021000000705	tk_652021000000705	s05401.1
tk_652021000000713	tk_652021000000713	s05401.1
tk_652021000000770	tk_652021000000770	s05401.1
tk_652021000000838	tk_652021000000838	s05401.1
tk_652021000000863	tk_652021000000863	s05401.1
tk_652021000000868	tk_652021000000868	s05401.1
tk_652021000000891	tk_652021000000891	s05401.1
tk_652021000000914	tk_652021000000914	s05401.1
tk_652021000000928	tk_652021000000928	s05401.1
tk_652021000000979	tk_652021000000979	s05401.1
tk_652021000001001	tk_652021000001001	s05401.1
tk_652021000001025	tk_652021000001025	s05401.1
tk_652021000001041	tk_652021000001041	s05401.1
tk_652021000001064	tk_652021000001064	s05401.1
tk_652021000001144	tk_652021000001144	s05401.1
tk_652021000001154	tk_652021000001154	s05401.1
tk_652021000001157	tk_652021000001157	s05401.1
tk_652021000001210	tk_652021000001210	s05401.1
tk_652021000001248	tk_652021000001248	s05401.1
tk_652021000001281	tk_652021000001281	s05401.1
tk_652021000001295	tk_652021000001295	s05401.1
tk_652021000001320	tk_652021000001320	s05401.1
tk_652021000001328	tk_652021000001328	s05401.1
tk_652021000001504	tk_652021000001504	s05401.1
tk_652021000001540	tk_652021000001540	s05401.1
tk_652021000001553	tk_652021000001553	s05401.1
tk_652021000001567	tk_652021000001567	s05401.1
tk_652021000001575	tk_652021000001575	s05401.1
tk_652021000001627	tk_652021000001627	s05401.1
tk_652021000001675	tk_652021000001675	s05401.1
tk_652021000001697	tk_652021000001697	s05401.1
tk_652021000001810	tk_652021000001810	s05401.1
tk_652021000001823	tk_652021000001823	s05401.1
tk_652021000001825	tk_652021000001825	s05401.1
tk_652021000001854	tk_652021000001854	s05401.1
tk_652021000001870	tk_652021000001870	s05401.1
tk_652021000001873	tk_652021000001873	s05401.1
tk_652021000001875	tk_652021000001875	s05401.1
tk_652021000001898	tk_652021000001898	s05401.1
tk_652021000001902	tk_652021000001902	s05401.1
tk_652021000001912	tk_652021000001912	s05401.1
tk_652021000001918	tk_652021000001918	s05401.1
tk_652021000001919	tk_652021000001919	s05401.1
tk_652021000001946	tk_652021000001946	s05401.1
tk_652021000001947	tk_652021000001947	s05401.1
tk_652021000001980	tk_652021000001980	s05401.1
tk_652021000001982	tk_652021000001982	s05401.1
tk_18-2360	tk_18-2360	s51167.1
tk_19-1023	tk_19-1023	s51167.1
tk_19-1062	tk_19-1062	s51167.1
tk_19-2118	tk_19-2118	s51167.1
tk_20-0007	tk_20-0007	s51167.1
tk_20-0051	tk_20-0051	s51167.1
tk_20-0056	tk_20-0056	s51167.1
tk_20-0060	tk_20-0060	s51167.1
tk_20-0187	tk_20-0187	s51167.1
tk_20-0235	tk_20-0235	s51167.1
tk_20-0350	tk_20-0350	s51167.1
tk_20-2025	tk_20-2025	s51167.1
tk_20-2235	tk_20-2235	s51167.1
tk_20-2934	tk_20-2934	s51167.1
tk_21-1455	tk_21-1455	s51167.1
tk_21-1484	tk_21-1484	s51167.1
tk_21-1493	tk_21-1493	s51167.1
tk_21-1769	tk_21-1769	s51167.1
tk_652021000000004	tk_652021000000004	s51167.1
tk_652021000000014	tk_652021000000014	s51167.1
tk_652021000000017	tk_652021000000017	s51167.1
tk_652021000000024	tk_652021000000024	s51167.1
tk_652021000000025	tk_652021000000025	s51167.1
tk_652021000000031	tk_652021000000031	s51167.1
tk_652021000000049	tk_652021000000049	s51167.1
tk_652021000000065	tk_652021000000065	s51167.1
tk_652021000000073	tk_652021000000073	s51167.1
tk_652021000000075	tk_652021000000075	s51167.1
tk_652021000000076	tk_652021000000076	s51167.1
tk_652021000000095	tk_652021000000095	s51167.1
tk_652021000000110	tk_652021000000110	s51167.1
tk_652021000000122	tk_652021000000122	s51167.1
tk_652021000000126	tk_652021000000126	s51167.1
tk_652021000000128	tk_652021000000128	s51167.1
tk_652021000000150	tk_652021000000150	s51167.1
tk_652021000000152	tk_652021000000152	s51167.1
tk_652021000000187	tk_652021000000187	s51167.1
tk_652021000000191	tk_652021000000191	s51167.1
tk_652021000000220	tk_652021000000220	s51167.1
tk_652021000000226	tk_652021000000226	s51167.1
tk_652021000000273	tk_652021000000273	s51167.1
tk_652021000000282	tk_652021000000282	s51167.1
tk_652021000000287	tk_652021000000287	s51167.1
tk_652021000000311	tk_652021000000311	s51167.1
tk_652021000000333	tk_652021000000333	s51167.1
tk_652021000000336	tk_652021000000336	s51167.1
tk_652021000000366	tk_652021000000366	s51167.1
tk_652021000000377	tk_652021000000377	s51167.1
tk_652021000000396	tk_652021000000396	s51167.1
tk_652021000000508	tk_652021000000508	s51167.1
tk_652021000000562	tk_652021000000562	s51167.1
tk_652021000000607	tk_652021000000607	s51167.1
tk_652021000000610	tk_652021000000610	s51167.1
tk_652021000000624	tk_652021000000624	s51167.1
tk_652021000000625	tk_652021000000625	s51167.1
tk_652021000000665	tk_652021000000665	s51167.1
tk_652021000000668	tk_652021000000668	s51167.1
tk_652021000000669	tk_652021000000669	s51167.1
tk_652021000000671	tk_652021000000671	s51167.1
tk_652021000000684	tk_652021000000684	s51167.1
tk_652021000000686	tk_652021000000686	s51167.1
tk_652021000000690	tk_652021000000690	s51167.1
tk_652021000000705	tk_652021000000705	s51167.1
tk_652021000000762	tk_652021000000762	s51167.1
tk_652021000000770	tk_652021000000770	s51167.1
tk_652021000000772	tk_652021000000772	s51167.1
tk_652021000000898	tk_652021000000898	s51167.1
tk_652021000000908	tk_652021000000908	s51167.1
tk_652021000000920	tk_652021000000920	s51167.1
tk_652021000000948	tk_652021000000948	s51167.1
tk_652021000000953	tk_652021000000953	s51167.1
tk_652021000001025	tk_652021000001025	s51167.1
tk_652021000001055	tk_652021000001055	s51167.1
tk_652021000001064	tk_652021000001064	s51167.1
tk_652021000001148	tk_652021000001148	s51167.1
tk_652021000001320	tk_652021000001320	s51167.1
tk_652021000001397	tk_652021000001397	s51167.1
tk_652021000001504	tk_652021000001504	s51167.1
tk_652021000001513	tk_652021000001513	s51167.1
tk_652021000001564	tk_652021000001564	s51167.1
tk_652021000001567	tk_652021000001567	s51167.1
tk_652021000001627	tk_652021000001627	s51167.1
tk_652021000001675	tk_652021000001675	s51167.1
tk_652021000001697	tk_652021000001697	s51167.1
tk_652021000001801	tk_652021000001801	s51167.1
tk_652021000001804	tk_652021000001804	s51167.1
tk_652021000001825	tk_652021000001825	s51167.1
tk_652021000001870	tk_652021000001870	s51167.1
tk_652021000001873	tk_652021000001873	s51167.1
tk_652021000001875	tk_652021000001875	s51167.1
tk_652021000001881	tk_652021000001881	s51167.1
tk_652021000001891	tk_652021000001891	s51167.1
tk_652021000001898	tk_652021000001898	s51167.1
tk_652021000001912	tk_652021000001912	s51167.1
tk_652021000001919	tk_652021000001919	s51167.1
tk_652021000001971	tk_652021000001971	s51167.1
tk_652021000001980	tk_652021000001980	s51167.1
tk__652021000001054	tk__652021000001054	s51167.1
tk_19-1062	tk_19-1062	s02708.1
tk_19-2105	tk_19-2105	s02708.1
tk_19-2118	tk_19-2118	s02708.1
tk_20-0007	tk_20-0007	s02708.1
tk_20-0051	tk_20-0051	s02708.1
tk_20-0056	tk_20-0056	s02708.1
tk_20-0161	tk_20-0161	s02708.1
tk_20-0187	tk_20-0187	s02708.1
tk_20-0350	tk_20-0350	s02708.1
tk_20-0496	tk_20-0496	s02708.1
tk_20-0531	tk_20-0531	s02708.1
tk_20-2025	tk_20-2025	s02708.1
tk_20-2235	tk_20-2235	s02708.1
tk_20-2921	tk_20-2921	s02708.1
tk_20-2934	tk_20-2934	s02708.1
tk_21-1455	tk_21-1455	s02708.1
tk_21-1484	tk_21-1484	s02708.1
tk_21-1493	tk_21-1493	s02708.1
tk_21-1769	tk_21-1769	s02708.1
tk_652021000000017	tk_652021000000017	s02708.1
tk_652021000000025	tk_652021000000025	s02708.1
tk_652021000000031	tk_652021000000031	s02708.1
tk_652021000000032	tk_652021000000032	s02708.1
tk_652021000000049	tk_652021000000049	s02708.1
tk_652021000000065	tk_652021000000065	s02708.1
tk_652021000000074	tk_652021000000074	s02708.1
tk_652021000000076	tk_652021000000076	s02708.1
tk_652021000000095	tk_652021000000095	s02708.1
tk_652021000000110	tk_652021000000110	s02708.1
tk_652021000000122	tk_652021000000122	s02708.1
tk_652021000000128	tk_652021000000128	s02708.1
tk_652021000000152	tk_652021000000152	s02708.1
tk_652021000000187	tk_652021000000187	s02708.1
tk_652021000000191	tk_652021000000191	s02708.1
tk_652021000000226	tk_652021000000226	s02708.1
tk_652021000000256	tk_652021000000256	s02708.1
tk_652021000000264	tk_652021000000264	s02708.1
tk_652021000000282	tk_652021000000282	s02708.1
tk_652021000000311	tk_652021000000311	s02708.1
tk_652021000000328	tk_652021000000328	s02708.1
tk_652021000000397	tk_652021000000397	s02708.1
tk_652021000000436	tk_652021000000436	s02708.1
tk_652021000000485	tk_652021000000485	s02708.1
tk_652021000000542	tk_652021000000542	s02708.1
tk_652021000000562	tk_652021000000562	s02708.1
tk_652021000000601	tk_652021000000601	s02708.1
tk_652021000000607	tk_652021000000607	s02708.1
tk_652021000000610	tk_652021000000610	s02708.1
tk_652021000000615	tk_652021000000615	s02708.1
tk_652021000000625	tk_652021000000625	s02708.1
tk_652021000000627	tk_652021000000627	s02708.1
tk_652021000000634	tk_652021000000634	s02708.1
tk_652021000000639	tk_652021000000639	s02708.1
tk_652021000000646	tk_652021000000646	s02708.1
tk_652021000000647	tk_652021000000647	s02708.1
tk_652021000000661	tk_652021000000661	s02708.1
tk_652021000000668	tk_652021000000668	s02708.1
tk_652021000000669	tk_652021000000669	s02708.1
tk_652021000000671	tk_652021000000671	s02708.1
tk_652021000000677	tk_652021000000677	s02708.1
tk_652021000000690	tk_652021000000690	s02708.1
tk_652021000000705	tk_652021000000705	s02708.1
tk_652021000000770	tk_652021000000770	s02708.1
tk_652021000000772	tk_652021000000772	s02708.1
tk_652021000000780	tk_652021000000780	s02708.1
tk_652021000000821	tk_652021000000821	s02708.1
tk_652021000000838	tk_652021000000838	s02708.1
tk_652021000000891	tk_652021000000891	s02708.1
tk_652021000000898	tk_652021000000898	s02708.1
tk_652021000000908	tk_652021000000908	s02708.1
tk_652021000000914	tk_652021000000914	s02708.1
tk_652021000000928	tk_652021000000928	s02708.1
tk_652021000000948	tk_652021000000948	s02708.1
tk_652021000000953	tk_652021000000953	s02708.1
tk_652021000001001	tk_652021000001001	s02708.1
tk_652021000001041	tk_652021000001041	s02708.1
tk_652021000001064	tk_652021000001064	s02708.1
tk_652021000001144	tk_652021000001144	s02708.1
tk_652021000001148	tk_652021000001148	s02708.1
tk_652021000001154	tk_652021000001154	s02708.1
tk_652021000001157	tk_652021000001157	s02708.1
tk_652021000001202	tk_652021000001202	s02708.1
tk_652021000001210	tk_652021000001210	s02708.1
tk_652021000001281	tk_652021000001281	s02708.1
tk_652021000001295	tk_652021000001295	s02708.1
tk_652021000001349	tk_652021000001349	s02708.1
tk_652021000001366	tk_652021000001366	s02708.1
tk_652021000001397	tk_652021000001397	s02708.1
tk_652021000001504	tk_652021000001504	s02708.1
tk_652021000001513	tk_652021000001513	s02708.1
tk_652021000001514	tk_652021000001514	s02708.1
tk_652021000001516	tk_652021000001516	s02708.1
tk_652021000001540	tk_652021000001540	s02708.1
tk_652021000001550	tk_652021000001550	s02708.1
tk_652021000001553	tk_652021000001553	s02708.1
tk_652021000001564	tk_652021000001564	s02708.1
tk_652021000001579	tk_652021000001579	s02708.1
tk_652021000001675	tk_652021000001675	s02708.1
tk_652021000001697	tk_652021000001697	s02708.1
tk_652021000001801	tk_652021000001801	s02708.1
tk_652021000001804	tk_652021000001804	s02708.1
tk_652021000001807	tk_652021000001807	s02708.1
tk_652021000001810	tk_652021000001810	s02708.1
tk_652021000001825	tk_652021000001825	s02708.1
tk_652021000001844	tk_652021000001844	s02708.1
tk_652021000001855	tk_652021000001855	s02708.1
tk_652021000001870	tk_652021000001870	s02708.1
tk_652021000001881	tk_652021000001881	s02708.1
tk_652021000001891	tk_652021000001891	s02708.1
tk_652021000001898	tk_652021000001898	s02708.1
tk_652021000001902	tk_652021000001902	s02708.1
tk_652021000001944	tk_652021000001944	s02708.1
tk_652021000001945	tk_652021000001945	s02708.1
tk_652021000001971	tk_652021000001971	s02708.1
tk_652021000001980	tk_652021000001980	s02708.1
tk__652021000001054	tk__652021000001054	s02708.1
tk_19-0834	tk_19-0834	s24801.1
tk_19-1023	tk_19-1023	s24801.1
tk_19-1062	tk_19-1062	s24801.1
tk_20-0051	tk_20-0051	s24801.1
tk_20-0056	tk_20-0056	s24801.1
tk_20-0060	tk_20-0060	s24801.1
tk_20-0350	tk_20-0350	s24801.1
tk_20-0383	tk_20-0383	s24801.1
tk_20-0496	tk_20-0496	s24801.1
tk_20-0510	tk_20-0510	s24801.1
tk_20-2235	tk_20-2235	s24801.1
tk_20-2921	tk_20-2921	s24801.1
tk_20-2934	tk_20-2934	s24801.1
tk_21-1444	tk_21-1444	s24801.1
tk_21-1446	tk_21-1446	s24801.1
tk_21-1454	tk_21-1454	s24801.1
tk_21-1455	tk_21-1455	s24801.1
tk_21-1493	tk_21-1493	s24801.1
tk_21-1747	tk_21-1747	s24801.1
tk_21-1769	tk_21-1769	s24801.1
tk_652021000000004	tk_652021000000004	s24801.1
tk_652021000000012	tk_652021000000012	s24801.1
tk_652021000000017	tk_652021000000017	s24801.1
tk_652021000000024	tk_652021000000024	s24801.1
tk_652021000000028	tk_652021000000028	s24801.1
tk_652021000000047	tk_652021000000047	s24801.1
tk_652021000000074	tk_652021000000074	s24801.1
tk_652021000000075	tk_652021000000075	s24801.1
tk_652021000000086	tk_652021000000086	s24801.1
tk_652021000000095	tk_652021000000095	s24801.1
tk_652021000000110	tk_652021000000110	s24801.1
tk_652021000000126	tk_652021000000126	s24801.1
tk_652021000000152	tk_652021000000152	s24801.1
tk_652021000000167	tk_652021000000167	s24801.1
tk_652021000000191	tk_652021000000191	s24801.1
tk_652021000000220	tk_652021000000220	s24801.1
tk_652021000000226	tk_652021000000226	s24801.1
tk_652021000000256	tk_652021000000256	s24801.1
tk_652021000000273	tk_652021000000273	s24801.1
tk_652021000000282	tk_652021000000282	s24801.1
tk_652021000000287	tk_652021000000287	s24801.1
tk_652021000000288	tk_652021000000288	s24801.1
tk_652021000000366	tk_652021000000366	s24801.1
tk_652021000000377	tk_652021000000377	s24801.1
tk_652021000000396	tk_652021000000396	s24801.1
tk_652021000000397	tk_652021000000397	s24801.1
tk_652021000000485	tk_652021000000485	s24801.1
tk_652021000000540	tk_652021000000540	s24801.1
tk_652021000000562	tk_652021000000562	s24801.1
tk_652021000000572	tk_652021000000572	s24801.1
tk_652021000000601	tk_652021000000601	s24801.1
tk_652021000000615	tk_652021000000615	s24801.1
tk_652021000000627	tk_652021000000627	s24801.1
tk_652021000000634	tk_652021000000634	s24801.1
tk_652021000000658	tk_652021000000658	s24801.1
tk_652021000000665	tk_652021000000665	s24801.1
tk_652021000000671	tk_652021000000671	s24801.1
tk_652021000000677	tk_652021000000677	s24801.1
tk_652021000000679	tk_652021000000679	s24801.1
tk_652021000000686	tk_652021000000686	s24801.1
tk_652021000000698	tk_652021000000698	s24801.1
tk_652021000000712	tk_652021000000712	s24801.1
tk_652021000000772	tk_652021000000772	s24801.1
tk_652021000000780	tk_652021000000780	s24801.1
tk_652021000000821	tk_652021000000821	s24801.1
tk_652021000000864	tk_652021000000864	s24801.1
tk_652021000000868	tk_652021000000868	s24801.1
tk_652021000000908	tk_652021000000908	s24801.1
tk_652021000000910	tk_652021000000910	s24801.1
tk_652021000000953	tk_652021000000953	s24801.1
tk_652021000001025	tk_652021000001025	s24801.1
tk_652021000001041	tk_652021000001041	s24801.1
tk_652021000001055	tk_652021000001055	s24801.1
tk_652021000001064	tk_652021000001064	s24801.1
tk_652021000001074	tk_652021000001074	s24801.1
tk_652021000001148	tk_652021000001148	s24801.1
tk_652021000001154	tk_652021000001154	s24801.1
tk_652021000001157	tk_652021000001157	s24801.1
tk_652021000001202	tk_652021000001202	s24801.1
tk_652021000001210	tk_652021000001210	s24801.1
tk_652021000001248	tk_652021000001248	s24801.1
tk_652021000001281	tk_652021000001281	s24801.1
tk_652021000001295	tk_652021000001295	s24801.1
tk_652021000001328	tk_652021000001328	s24801.1
tk_652021000001397	tk_652021000001397	s24801.1
tk_652021000001402	tk_652021000001402	s24801.1
tk_652021000001514	tk_652021000001514	s24801.1
tk_652021000001516	tk_652021000001516	s24801.1
tk_652021000001540	tk_652021000001540	s24801.1
tk_652021000001550	tk_652021000001550	s24801.1
tk_652021000001553	tk_652021000001553	s24801.1
tk_652021000001564	tk_652021000001564	s24801.1
tk_652021000001567	tk_652021000001567	s24801.1
tk_652021000001575	tk_652021000001575	s24801.1
tk_652021000001579	tk_652021000001579	s24801.1
tk_652021000001697	tk_652021000001697	s24801.1
tk_652021000001801	tk_652021000001801	s24801.1
tk_652021000001810	tk_652021000001810	s24801.1
tk_652021000001823	tk_652021000001823	s24801.1
tk_652021000001835	tk_652021000001835	s24801.1
tk_652021000001844	tk_652021000001844	s24801.1
tk_652021000001855	tk_652021000001855	s24801.1
tk_652021000001856	tk_652021000001856	s24801.1
tk_652021000001881	tk_652021000001881	s24801.1
tk_652021000001891	tk_652021000001891	s24801.1
tk_652021000001898	tk_652021000001898	s24801.1
tk_652021000001910	tk_652021000001910	s24801.1
tk_652021000001912	tk_652021000001912	s24801.1
tk_652021000001944	tk_652021000001944	s24801.1
tk_652021000001945	tk_652021000001945	s24801.1
tk_652021000001947	tk_652021000001947	s24801.1
tk_652021000001980	tk_652021000001980	s24801.1
tk__652021000001054	tk__652021000001054	s24801.1
tk_19-0834	tk_19-0834	s21042.1
tk_19-2118	tk_19-2118	s21042.1
tk_20-0051	tk_20-0051	s21042.1
tk_20-0350	tk_20-0350	s21042.1
tk_20-0383	tk_20-0383	s21042.1
tk_20-0458	tk_20-0458	s21042.1
tk_20-0496	tk_20-0496	s21042.1
tk_20-0510	tk_20-0510	s21042.1
tk_20-2141	tk_20-2141	s21042.1
tk_20-2934	tk_20-2934	s21042.1
tk_21-1444	tk_21-1444	s21042.1
tk_21-1454	tk_21-1454	s21042.1
tk_21-1484	tk_21-1484	s21042.1
tk_21-1492	tk_21-1492	s21042.1
tk_21-1747	tk_21-1747	s21042.1
tk_652021000000004	tk_652021000000004	s21042.1
tk_652021000000012	tk_652021000000012	s21042.1
tk_652021000000014	tk_652021000000014	s21042.1
tk_652021000000017	tk_652021000000017	s21042.1
tk_652021000000025	tk_652021000000025	s21042.1
tk_652021000000028	tk_652021000000028	s21042.1
tk_652021000000032	tk_652021000000032	s21042.1
tk_652021000000049	tk_652021000000049	s21042.1
tk_652021000000065	tk_652021000000065	s21042.1
tk_652021000000075	tk_652021000000075	s21042.1
tk_652021000000086	tk_652021000000086	s21042.1
tk_652021000000095	tk_652021000000095	s21042.1
tk_652021000000126	tk_652021000000126	s21042.1
tk_652021000000167	tk_652021000000167	s21042.1
tk_652021000000187	tk_652021000000187	s21042.1
tk_652021000000264	tk_652021000000264	s21042.1
tk_652021000000273	tk_652021000000273	s21042.1
tk_652021000000282	tk_652021000000282	s21042.1
tk_652021000000287	tk_652021000000287	s21042.1
tk_652021000000288	tk_652021000000288	s21042.1
tk_652021000000311	tk_652021000000311	s21042.1
tk_652021000000328	tk_652021000000328	s21042.1
tk_652021000000333	tk_652021000000333	s21042.1
tk_652021000000376	tk_652021000000376	s21042.1
tk_652021000000397	tk_652021000000397	s21042.1
tk_652021000000436	tk_652021000000436	s21042.1
tk_652021000000508	tk_652021000000508	s21042.1
tk_652021000000542	tk_652021000000542	s21042.1
tk_652021000000562	tk_652021000000562	s21042.1
tk_652021000000607	tk_652021000000607	s21042.1
tk_652021000000610	tk_652021000000610	s21042.1
tk_652021000000618	tk_652021000000618	s21042.1
tk_652021000000621	tk_652021000000621	s21042.1
tk_652021000000625	tk_652021000000625	s21042.1
tk_652021000000637	tk_652021000000637	s21042.1
tk_652021000000639	tk_652021000000639	s21042.1
tk_652021000000646	tk_652021000000646	s21042.1
tk_652021000000647	tk_652021000000647	s21042.1
tk_652021000000657	tk_652021000000657	s21042.1
tk_652021000000661	tk_652021000000661	s21042.1
tk_652021000000668	tk_652021000000668	s21042.1
tk_652021000000690	tk_652021000000690	s21042.1
tk_652021000000705	tk_652021000000705	s21042.1
tk_652021000000712	tk_652021000000712	s21042.1
tk_652021000000713	tk_652021000000713	s21042.1
tk_652021000000770	tk_652021000000770	s21042.1
tk_652021000000772	tk_652021000000772	s21042.1
tk_652021000000821	tk_652021000000821	s21042.1
tk_652021000000863	tk_652021000000863	s21042.1
tk_652021000000908	tk_652021000000908	s21042.1
tk_652021000000910	tk_652021000000910	s21042.1
tk_652021000000928	tk_652021000000928	s21042.1
tk_652021000000930	tk_652021000000930	s21042.1
tk_652021000000953	tk_652021000000953	s21042.1
tk_652021000001025	tk_652021000001025	s21042.1
tk_652021000001055	tk_652021000001055	s21042.1
tk_652021000001064	tk_652021000001064	s21042.1
tk_652021000001148	tk_652021000001148	s21042.1
tk_652021000001157	tk_652021000001157	s21042.1
tk_652021000001210	tk_652021000001210	s21042.1
tk_652021000001248	tk_652021000001248	s21042.1
tk_652021000001295	tk_652021000001295	s21042.1
tk_652021000001328	tk_652021000001328	s21042.1
tk_652021000001349	tk_652021000001349	s21042.1
tk_652021000001397	tk_652021000001397	s21042.1
tk_652021000001402	tk_652021000001402	s21042.1
tk_652021000001435	tk_652021000001435	s21042.1
tk_652021000001504	tk_652021000001504	s21042.1
tk_652021000001538	tk_652021000001538	s21042.1
tk_652021000001540	tk_652021000001540	s21042.1
tk_652021000001553	tk_652021000001553	s21042.1
tk_652021000001579	tk_652021000001579	s21042.1
tk_652021000001697	tk_652021000001697	s21042.1
tk_652021000001801	tk_652021000001801	s21042.1
tk_652021000001807	tk_652021000001807	s21042.1
tk_652021000001810	tk_652021000001810	s21042.1
tk_652021000001825	tk_652021000001825	s21042.1
tk_652021000001854	tk_652021000001854	s21042.1
tk_652021000001856	tk_652021000001856	s21042.1
tk_652021000001873	tk_652021000001873	s21042.1
tk_652021000001910	tk_652021000001910	s21042.1
tk_652021000001918	tk_652021000001918	s21042.1
tk_652021000001945	tk_652021000001945	s21042.1
tk_652021000001946	tk_652021000001946	s21042.1
tk_652021000001947	tk_652021000001947	s21042.1
tk_652021000001971	tk_652021000001971	s21042.1
tk_652021000001972	tk_652021000001972	s21042.1
tk_652021000001982	tk_652021000001982	s21042.1
tk_18-2360	tk_18-2360	OAR23_393569_X.1
tk_19-1062	tk_19-1062	OAR23_393569_X.1
tk_20-0060	tk_20-0060	OAR23_393569_X.1
tk_20-0350	tk_20-0350	OAR23_393569_X.1
tk_20-0383	tk_20-0383	OAR23_393569_X.1
tk_20-0496	tk_20-0496	OAR23_393569_X.1
tk_20-0531	tk_20-0531	OAR23_393569_X.1
tk_20-2025	tk_20-2025	OAR23_393569_X.1
tk_20-2934	tk_20-2934	OAR23_393569_X.1
tk_21-1444	tk_21-1444	OAR23_393569_X.1
tk_21-1446	tk_21-1446	OAR23_393569_X.1
tk_21-1455	tk_21-1455	OAR23_393569_X.1
tk_652021000000004	tk_652021000000004	OAR23_393569_X.1
tk_652021000000005	tk_652021000000005	OAR23_393569_X.1
tk_652021000000012	tk_652021000000012	OAR23_393569_X.1
tk_652021000000019	tk_652021000000019	OAR23_393569_X.1
tk_652021000000024	tk_652021000000024	OAR23_393569_X.1
tk_652021000000025	tk_652021000000025	OAR23_393569_X.1
tk_652021000000028	tk_652021000000028	OAR23_393569_X.1
tk_652021000000031	tk_652021000000031	OAR23_393569_X.1
tk_652021000000032	tk_652021000000032	OAR23_393569_X.1
tk_652021000000074	tk_652021000000074	OAR23_393569_X.1
tk_652021000000075	tk_652021000000075	OAR23_393569_X.1
tk_652021000000081	tk_652021000000081	OAR23_393569_X.1
tk_652021000000095	tk_652021000000095	OAR23_393569_X.1
tk_652021000000122	tk_652021000000122	OAR23_393569_X.1
tk_652021000000150	tk_652021000000150	OAR23_393569_X.1
tk_652021000000153	tk_652021000000153	OAR23_393569_X.1
tk_652021000000167	tk_652021000000167	OAR23_393569_X.1
tk_652021000000202	tk_652021000000202	OAR23_393569_X.1
tk_652021000000256	tk_652021000000256	OAR23_393569_X.1
tk_652021000000264	tk_652021000000264	OAR23_393569_X.1
tk_652021000000282	tk_652021000000282	OAR23_393569_X.1
tk_652021000000288	tk_652021000000288	OAR23_393569_X.1
tk_652021000000328	tk_652021000000328	OAR23_393569_X.1
tk_652021000000333	tk_652021000000333	OAR23_393569_X.1
tk_652021000000396	tk_652021000000396	OAR23_393569_X.1
tk_652021000000436	tk_652021000000436	OAR23_393569_X.1
tk_652021000000572	tk_652021000000572	OAR23_393569_X.1
tk_652021000000601	tk_652021000000601	OAR23_393569_X.1
tk_652021000000607	tk_652021000000607	OAR23_393569_X.1
tk_652021000000618	tk_652021000000618	OAR23_393569_X.1
tk_652021000000621	tk_652021000000621	OAR23_393569_X.1
tk_652021000000625	tk_652021000000625	OAR23_393569_X.1
tk_652021000000646	tk_652021000000646	OAR23_393569_X.1
tk_652021000000647	tk_652021000000647	OAR23_393569_X.1
tk_652021000000658	tk_652021000000658	OAR23_393569_X.1
tk_652021000000661	tk_652021000000661	OAR23_393569_X.1
tk_652021000000665	tk_652021000000665	OAR23_393569_X.1
tk_652021000000669	tk_652021000000669	OAR23_393569_X.1
tk_652021000000671	tk_652021000000671	OAR23_393569_X.1
tk_652021000000677	tk_652021000000677	OAR23_393569_X.1
tk_652021000000679	tk_652021000000679	OAR23_393569_X.1
tk_652021000000684	tk_652021000000684	OAR23_393569_X.1
tk_652021000000698	tk_652021000000698	OAR23_393569_X.1
tk_652021000000705	tk_652021000000705	OAR23_393569_X.1
tk_652021000000762	tk_652021000000762	OAR23_393569_X.1
tk_652021000000772	tk_652021000000772	OAR23_393569_X.1
tk_652021000000786	tk_652021000000786	OAR23_393569_X.1
tk_652021000000821	tk_652021000000821	OAR23_393569_X.1
tk_652021000000863	tk_652021000000863	OAR23_393569_X.1
tk_652021000000864	tk_652021000000864	OAR23_393569_X.1
tk_652021000000891	tk_652021000000891	OAR23_393569_X.1
tk_652021000000920	tk_652021000000920	OAR23_393569_X.1
tk_652021000000928	tk_652021000000928	OAR23_393569_X.1
tk_652021000000930	tk_652021000000930	OAR23_393569_X.1
tk_652021000000979	tk_652021000000979	OAR23_393569_X.1
tk_652021000001001	tk_652021000001001	OAR23_393569_X.1
tk_652021000001025	tk_652021000001025	OAR23_393569_X.1
tk_652021000001055	tk_652021000001055	OAR23_393569_X.1
tk_652021000001064	tk_652021000001064	OAR23_393569_X.1
tk_652021000001074	tk_652021000001074	OAR23_393569_X.1
tk_652021000001144	tk_652021000001144	OAR23_393569_X.1
tk_652021000001210	tk_652021000001210	OAR23_393569_X.1
tk_652021000001252	tk_652021000001252	OAR23_393569_X.1
tk_652021000001281	tk_652021000001281	OAR23_393569_X.1
tk_652021000001328	tk_652021000001328	OAR23_393569_X.1
tk_652021000001435	tk_652021000001435	OAR23_393569_X.1
tk_652021000001516	tk_652021000001516	OAR23_393569_X.1
tk_652021000001536	tk_652021000001536	OAR23_393569_X.1
tk_652021000001538	tk_652021000001538	OAR23_393569_X.1
tk_652021000001540	tk_652021000001540	OAR23_393569_X.1
tk_652021000001553	tk_652021000001553	OAR23_393569_X.1
tk_652021000001554	tk_652021000001554	OAR23_393569_X.1
tk_652021000001625	tk_652021000001625	OAR23_393569_X.1
tk_652021000001675	tk_652021000001675	OAR23_393569_X.1
tk_652021000001697	tk_652021000001697	OAR23_393569_X.1
tk_652021000001804	tk_652021000001804	OAR23_393569_X.1
tk_652021000001810	tk_652021000001810	OAR23_393569_X.1
tk_652021000001835	tk_652021000001835	OAR23_393569_X.1
tk_652021000001844	tk_652021000001844	OAR23_393569_X.1
tk_652021000001854	tk_652021000001854	OAR23_393569_X.1
tk_652021000001861	tk_652021000001861	OAR23_393569_X.1
tk_652021000001870	tk_652021000001870	OAR23_393569_X.1
tk_652021000001910	tk_652021000001910	OAR23_393569_X.1
tk_652021000001944	tk_652021000001944	OAR23_393569_X.1
tk_652021000001946	tk_652021000001946	OAR23_393569_X.1
tk_652021000001982	tk_652021000001982	OAR23_393569_X.1
tk__652021000001054	tk__652021000001054	OAR23_393569_X.1
tk_19-0834	tk_19-0834	s18024.1
tk_19-2105	tk_19-2105	s18024.1
tk_20-0051	tk_20-0051	s18024.1
tk_20-0458	tk_20-0458	s18024.1
tk_20-0496	tk_20-0496	s18024.1
tk_20-0531	tk_20-0531	s18024.1
tk_21-1446	tk_21-1446	s18024.1
tk_21-1492	tk_21-1492	s18024.1
tk_652021000000004	tk_652021000000004	s18024.1
tk_652021000000012	tk_652021000000012	s18024.1
tk_652021000000019	tk_652021000000019	s18024.1
tk_652021000000031	tk_652021000000031	s18024.1
tk_652021000000032	tk_652021000000032	s18024.1
tk_652021000000049	tk_652021000000049	s18024.1
tk_652021000000065	tk_652021000000065	s18024.1
tk_652021000000073	tk_652021000000073	s18024.1
tk_652021000000074	tk_652021000000074	s18024.1
tk_652021000000075	tk_652021000000075	s18024.1
tk_652021000000113	tk_652021000000113	s18024.1
tk_652021000000122	tk_652021000000122	s18024.1
tk_652021000000128	tk_652021000000128	s18024.1
tk_652021000000152	tk_652021000000152	s18024.1
tk_652021000000191	tk_652021000000191	s18024.1
tk_652021000000202	tk_652021000000202	s18024.1
tk_652021000000226	tk_652021000000226	s18024.1
tk_652021000000256	tk_652021000000256	s18024.1
tk_652021000000264	tk_652021000000264	s18024.1
tk_652021000000273	tk_652021000000273	s18024.1
tk_652021000000288	tk_652021000000288	s18024.1
tk_652021000000333	tk_652021000000333	s18024.1
tk_652021000000436	tk_652021000000436	s18024.1
tk_652021000000508	tk_652021000000508	s18024.1
tk_652021000000572	tk_652021000000572	s18024.1
tk_652021000000601	tk_652021000000601	s18024.1
tk_652021000000615	tk_652021000000615	s18024.1
tk_652021000000621	tk_652021000000621	s18024.1
tk_652021000000637	tk_652021000000637	s18024.1
tk_652021000000639	tk_652021000000639	s18024.1
tk_652021000000646	tk_652021000000646	s18024.1
tk_652021000000658	tk_652021000000658	s18024.1
tk_652021000000665	tk_652021000000665	s18024.1
tk_652021000000669	tk_652021000000669	s18024.1
tk_652021000000677	tk_652021000000677	s18024.1
tk_652021000000679	tk_652021000000679	s18024.1
tk_652021000000712	tk_652021000000712	s18024.1
tk_652021000000713	tk_652021000000713	s18024.1
tk_652021000000821	tk_652021000000821	s18024.1
tk_652021000000863	tk_652021000000863	s18024.1
tk_652021000000864	tk_652021000000864	s18024.1
tk_652021000000928	tk_652021000000928	s18024.1
tk_652021000000948	tk_652021000000948	s18024.1
tk_652021000001055	tk_652021000001055	s18024.1
tk_652021000001144	tk_652021000001144	s18024.1
tk_652021000001154	tk_652021000001154	s18024.1
tk_652021000001281	tk_652021000001281	s18024.1
tk_652021000001366	tk_652021000001366	s18024.1
tk_652021000001536	tk_652021000001536	s18024.1
tk_652021000001567	tk_652021000001567	s18024.1
tk_652021000001575	tk_652021000001575	s18024.1
tk_652021000001579	tk_652021000001579	s18024.1
tk_652021000001697	tk_652021000001697	s18024.1
tk_652021000001902	tk_652021000001902	s18024.1
tk_652021000001919	tk_652021000001919	s18024.1
tk_652021000001944	tk_652021000001944	s18024.1
tk_652021000001945	tk_652021000001945	s18024.1
tk_652021000001946	tk_652021000001946	s18024.1
tk_652021000001972	tk_652021000001972	s18024.1
tk_652021000001982	tk_652021000001982	s18024.1
tk_18-2315	tk_18-2315	OAR23_429075.1
tk_19-0834	tk_19-0834	OAR23_429075.1
tk_19-1023	tk_19-1023	OAR23_429075.1
tk_19-2101	tk_19-2101	OAR23_429075.1
tk_19-2105	tk_19-2105	OAR23_429075.1
tk_19-2118	tk_19-2118	OAR23_429075.1
tk_20-0056	tk_20-0056	OAR23_429075.1
tk_20-0060	tk_20-0060	OAR23_429075.1
tk_20-0187	tk_20-0187	OAR23_429075.1
tk_20-0383	tk_20-0383	OAR23_429075.1
tk_20-0471	tk_20-0471	OAR23_429075.1
tk_20-0496	tk_20-0496	OAR23_429075.1
tk_20-0510	tk_20-0510	OAR23_429075.1
tk_20-0531	tk_20-0531	OAR23_429075.1
tk_20-2025	tk_20-2025	OAR23_429075.1
tk_20-2141	tk_20-2141	OAR23_429075.1
tk_21-1444	tk_21-1444	OAR23_429075.1
tk_21-1446	tk_21-1446	OAR23_429075.1
tk_21-1484	tk_21-1484	OAR23_429075.1
tk_652021000000014	tk_652021000000014	OAR23_429075.1
tk_652021000000017	tk_652021000000017	OAR23_429075.1
tk_652021000000019	tk_652021000000019	OAR23_429075.1
tk_652021000000025	tk_652021000000025	OAR23_429075.1
tk_652021000000031	tk_652021000000031	OAR23_429075.1
tk_652021000000065	tk_652021000000065	OAR23_429075.1
tk_652021000000074	tk_652021000000074	OAR23_429075.1
tk_652021000000086	tk_652021000000086	OAR23_429075.1
tk_652021000000095	tk_652021000000095	OAR23_429075.1
tk_652021000000110	tk_652021000000110	OAR23_429075.1
tk_652021000000122	tk_652021000000122	OAR23_429075.1
tk_652021000000126	tk_652021000000126	OAR23_429075.1
tk_652021000000152	tk_652021000000152	OAR23_429075.1
tk_652021000000153	tk_652021000000153	OAR23_429075.1
tk_652021000000167	tk_652021000000167	OAR23_429075.1
tk_652021000000187	tk_652021000000187	OAR23_429075.1
tk_652021000000202	tk_652021000000202	OAR23_429075.1
tk_652021000000273	tk_652021000000273	OAR23_429075.1
tk_652021000000282	tk_652021000000282	OAR23_429075.1
tk_652021000000311	tk_652021000000311	OAR23_429075.1
tk_652021000000328	tk_652021000000328	OAR23_429075.1
tk_652021000000336	tk_652021000000336	OAR23_429075.1
tk_652021000000366	tk_652021000000366	OAR23_429075.1
tk_652021000000376	tk_652021000000376	OAR23_429075.1
tk_652021000000396	tk_652021000000396	OAR23_429075.1
tk_652021000000436	tk_652021000000436	OAR23_429075.1
tk_652021000000542	tk_652021000000542	OAR23_429075.1
tk_652021000000545	tk_652021000000545	OAR23_429075.1
tk_652021000000601	tk_652021000000601	OAR23_429075.1
tk_652021000000607	tk_652021000000607	OAR23_429075.1
tk_652021000000615	tk_652021000000615	OAR23_429075.1
tk_652021000000618	tk_652021000000618	OAR23_429075.1
tk_652021000000624	tk_652021000000624	OAR23_429075.1
tk_652021000000625	tk_652021000000625	OAR23_429075.1
tk_652021000000627	tk_652021000000627	OAR23_429075.1
tk_652021000000639	tk_652021000000639	OAR23_429075.1
tk_652021000000657	tk_652021000000657	OAR23_429075.1
tk_652021000000658	tk_652021000000658	OAR23_429075.1
tk_652021000000661	tk_652021000000661	OAR23_429075.1
tk_652021000000698	tk_652021000000698	OAR23_429075.1
tk_652021000000713	tk_652021000000713	OAR23_429075.1
tk_652021000000772	tk_652021000000772	OAR23_429075.1
tk_652021000000780	tk_652021000000780	OAR23_429075.1
tk_652021000000821	tk_652021000000821	OAR23_429075.1
tk_652021000000863	tk_652021000000863	OAR23_429075.1
tk_652021000000864	tk_652021000000864	OAR23_429075.1
tk_652021000000868	tk_652021000000868	OAR23_429075.1
tk_652021000000898	tk_652021000000898	OAR23_429075.1
tk_652021000000908	tk_652021000000908	OAR23_429075.1
tk_652021000000910	tk_652021000000910	OAR23_429075.1
tk_652021000000920	tk_652021000000920	OAR23_429075.1
tk_652021000000951	tk_652021000000951	OAR23_429075.1
tk_652021000000953	tk_652021000000953	OAR23_429075.1
tk_652021000001064	tk_652021000001064	OAR23_429075.1
tk_652021000001328	tk_652021000001328	OAR23_429075.1
tk_652021000001511	tk_652021000001511	OAR23_429075.1
tk_652021000001513	tk_652021000001513	OAR23_429075.1
tk_652021000001516	tk_652021000001516	OAR23_429075.1
tk_652021000001538	tk_652021000001538	OAR23_429075.1
tk_652021000001540	tk_652021000001540	OAR23_429075.1
tk_652021000001553	tk_652021000001553	OAR23_429075.1
tk_652021000001567	tk_652021000001567	OAR23_429075.1
tk_652021000001579	tk_652021000001579	OAR23_429075.1
tk_652021000001697	tk_652021000001697	OAR23_429075.1
tk_652021000001801	tk_652021000001801	OAR23_429075.1
tk_652021000001803	tk_652021000001803	OAR23_429075.1
tk_652021000001810	tk_652021000001810	OAR23_429075.1
tk_652021000001823	tk_652021000001823	OAR23_429075.1
tk_652021000001844	tk_652021000001844	OAR23_429075.1
tk_652021000001855	tk_652021000001855	OAR23_429075.1
tk_652021000001873	tk_652021000001873	OAR23_429075.1
tk_652021000001891	tk_652021000001891	OAR23_429075.1
tk_652021000001919	tk_652021000001919	OAR23_429075.1
tk_652021000001945	tk_652021000001945	OAR23_429075.1
tk_652021000001947	tk_652021000001947	OAR23_429075.1
tk_652021000001971	tk_652021000001971	OAR23_429075.1
tk_652021000001972	tk_652021000001972	OAR23_429075.1
tk__652021000001054	tk__652021000001054	OAR23_429075.1
tk_18-2360	tk_18-2360	s00430.1
tk_19-0834	tk_19-0834	s00430.1
tk_19-1062	tk_19-1062	s00430.1
tk_19-2105	tk_19-2105	s00430.1
tk_19-2118	tk_19-2118	s00430.1
tk_20-0007	tk_20-0007	s00430.1
tk_20-0051	tk_20-0051	s00430.1
tk_20-0060	tk_20-0060	s00430.1
tk_20-0235	tk_20-0235	s00430.1
tk_20-0350	tk_20-0350	s00430.1
tk_20-0383	tk_20-0383	s00430.1
tk_20-0510	tk_20-0510	s00430.1
tk_20-0531	tk_20-0531	s00430.1
tk_20-2934	tk_20-2934	s00430.1
tk_21-1454	tk_21-1454	s00430.1
tk_21-1455	tk_21-1455	s00430.1
tk_21-1747	tk_21-1747	s00430.1
tk_652021000000004	tk_652021000000004	s00430.1
tk_652021000000012	tk_652021000000012	s00430.1
tk_652021000000017	tk_652021000000017	s00430.1
tk_652021000000024	tk_652021000000024	s00430.1
tk_652021000000028	tk_652021000000028	s00430.1
tk_652021000000031	tk_652021000000031	s00430.1
tk_652021000000049	tk_652021000000049	s00430.1
tk_652021000000065	tk_652021000000065	s00430.1
tk_652021000000074	tk_652021000000074	s00430.1
tk_652021000000075	tk_652021000000075	s00430.1
tk_652021000000095	tk_652021000000095	s00430.1
tk_652021000000110	tk_652021000000110	s00430.1
tk_652021000000122	tk_652021000000122	s00430.1
tk_652021000000150	tk_652021000000150	s00430.1
tk_652021000000152	tk_652021000000152	s00430.1
tk_652021000000191	tk_652021000000191	s00430.1
tk_652021000000202	tk_652021000000202	s00430.1
tk_652021000000220	tk_652021000000220	s00430.1
tk_652021000000287	tk_652021000000287	s00430.1
tk_652021000000288	tk_652021000000288	s00430.1
tk_652021000000328	tk_652021000000328	s00430.1
tk_652021000000366	tk_652021000000366	s00430.1
tk_652021000000376	tk_652021000000376	s00430.1
tk_652021000000377	tk_652021000000377	s00430.1
tk_652021000000396	tk_652021000000396	s00430.1
tk_652021000000397	tk_652021000000397	s00430.1
tk_652021000000436	tk_652021000000436	s00430.1
tk_652021000000485	tk_652021000000485	s00430.1
tk_652021000000542	tk_652021000000542	s00430.1
tk_652021000000562	tk_652021000000562	s00430.1
tk_652021000000572	tk_652021000000572	s00430.1
tk_652021000000615	tk_652021000000615	s00430.1
tk_652021000000618	tk_652021000000618	s00430.1
tk_652021000000621	tk_652021000000621	s00430.1
tk_652021000000627	tk_652021000000627	s00430.1
tk_652021000000637	tk_652021000000637	s00430.1
tk_652021000000657	tk_652021000000657	s00430.1
tk_652021000000665	tk_652021000000665	s00430.1
tk_652021000000669	tk_652021000000669	s00430.1
tk_652021000000677	tk_652021000000677	s00430.1
tk_652021000000679	tk_652021000000679	s00430.1
tk_652021000000698	tk_652021000000698	s00430.1
tk_652021000000770	tk_652021000000770	s00430.1
tk_652021000000780	tk_652021000000780	s00430.1
tk_652021000000821	tk_652021000000821	s00430.1
tk_652021000000838	tk_652021000000838	s00430.1
tk_652021000000868	tk_652021000000868	s00430.1
tk_652021000000891	tk_652021000000891	s00430.1
tk_652021000000910	tk_652021000000910	s00430.1
tk_652021000000920	tk_652021000000920	s00430.1
tk_652021000000928	tk_652021000000928	s00430.1
tk_652021000000951	tk_652021000000951	s00430.1
tk_652021000000953	tk_652021000000953	s00430.1
tk_652021000001025	tk_652021000001025	s00430.1
tk_652021000001055	tk_652021000001055	s00430.1
tk_652021000001074	tk_652021000001074	s00430.1
tk_652021000001144	tk_652021000001144	s00430.1
tk_652021000001148	tk_652021000001148	s00430.1
tk_652021000001210	tk_652021000001210	s00430.1
tk_652021000001248	tk_652021000001248	s00430.1
tk_652021000001320	tk_652021000001320	s00430.1
tk_652021000001328	tk_652021000001328	s00430.1
tk_652021000001435	tk_652021000001435	s00430.1
tk_652021000001514	tk_652021000001514	s00430.1
tk_652021000001516	tk_652021000001516	s00430.1
tk_652021000001538	tk_652021000001538	s00430.1
tk_652021000001550	tk_652021000001550	s00430.1
tk_652021000001567	tk_652021000001567	s00430.1
tk_652021000001579	tk_652021000001579	s00430.1
tk_652021000001627	tk_652021000001627	s00430.1
tk_652021000001803	tk_652021000001803	s00430.1
tk_652021000001807	tk_652021000001807	s00430.1
tk_652021000001810	tk_652021000001810	s00430.1
tk_652021000001854	tk_652021000001854	s00430.1
tk_652021000001855	tk_652021000001855	s00430.1
tk_652021000001870	tk_652021000001870	s00430.1
tk_652021000001873	tk_652021000001873	s00430.1
tk_652021000001881	tk_652021000001881	s00430.1
tk_652021000001891	tk_652021000001891	s00430.1
tk_652021000001898	tk_652021000001898	s00430.1
tk_652021000001910	tk_652021000001910	s00430.1
tk_652021000001919	tk_652021000001919	s00430.1
tk_652021000001944	tk_652021000001944	s00430.1
tk_652021000001947	tk_652021000001947	s00430.1
tk_652021000001971	tk_652021000001971	s00430.1
tk_652021000001982	tk_652021000001982	s00430.1
tk_652021000001988	tk_652021000001988	s00430.1
tk__652021000001054	tk__652021000001054	s00430.1
tk_18-2315	tk_18-2315	s33198.1
tk_19-2101	tk_19-2101	s33198.1
tk_19-2105	tk_19-2105	s33198.1
tk_19-2118	tk_19-2118	s33198.1
tk_20-0051	tk_20-0051	s33198.1
tk_20-0056	tk_20-0056	s33198.1
tk_20-0161	tk_20-0161	s33198.1
tk_20-0187	tk_20-0187	s33198.1
tk_20-0471	tk_20-0471	s33198.1
tk_20-0496	tk_20-0496	s33198.1
tk_20-0531	tk_20-0531	s33198.1
tk_20-2934	tk_20-2934	s33198.1
tk_21-1484	tk_21-1484	s33198.1
tk_21-1747	tk_21-1747	s33198.1
tk_652021000000004	tk_652021000000004	s33198.1
tk_652021000000024	tk_652021000000024	s33198.1
tk_652021000000032	tk_652021000000032	s33198.1
tk_652021000000065	tk_652021000000065	s33198.1
tk_652021000000073	tk_652021000000073	s33198.1
tk_652021000000110	tk_652021000000110	s33198.1
tk_652021000000126	tk_652021000000126	s33198.1
tk_652021000000150	tk_652021000000150	s33198.1
tk_652021000000152	tk_652021000000152	s33198.1
tk_652021000000187	tk_652021000000187	s33198.1
tk_652021000000191	tk_652021000000191	s33198.1
tk_652021000000202	tk_652021000000202	s33198.1
tk_652021000000220	tk_652021000000220	s33198.1
tk_652021000000226	tk_652021000000226	s33198.1
tk_652021000000287	tk_652021000000287	s33198.1
tk_652021000000288	tk_652021000000288	s33198.1
tk_652021000000311	tk_652021000000311	s33198.1
tk_652021000000328	tk_652021000000328	s33198.1
tk_652021000000333	tk_652021000000333	s33198.1
tk_652021000000336	tk_652021000000336	s33198.1
tk_652021000000366	tk_652021000000366	s33198.1
tk_652021000000377	tk_652021000000377	s33198.1
tk_652021000000508	tk_652021000000508	s33198.1
tk_652021000000540	tk_652021000000540	s33198.1
tk_652021000000542	tk_652021000000542	s33198.1
tk_652021000000545	tk_652021000000545	s33198.1
tk_652021000000562	tk_652021000000562	s33198.1
tk_652021000000601	tk_652021000000601	s33198.1
tk_652021000000607	tk_652021000000607	s33198.1
tk_652021000000610	tk_652021000000610	s33198.1
tk_652021000000627	tk_652021000000627	s33198.1
tk_652021000000634	tk_652021000000634	s33198.1
tk_652021000000647	tk_652021000000647	s33198.1
tk_652021000000657	tk_652021000000657	s33198.1
tk_652021000000668	tk_652021000000668	s33198.1
tk_652021000000669	tk_652021000000669	s33198.1
tk_652021000000671	tk_652021000000671	s33198.1
tk_652021000000679	tk_652021000000679	s33198.1
tk_652021000000684	tk_652021000000684	s33198.1
tk_652021000000686	tk_652021000000686	s33198.1
tk_652021000000698	tk_652021000000698	s33198.1
tk_652021000000705	tk_652021000000705	s33198.1
tk_652021000000762	tk_652021000000762	s33198.1
tk_652021000000780	tk_652021000000780	s33198.1
tk_652021000000786	tk_652021000000786	s33198.1
tk_652021000000868	tk_652021000000868	s33198.1
tk_652021000000908	tk_652021000000908	s33198.1
tk_652021000000979	tk_652021000000979	s33198.1
tk_652021000000989	tk_652021000000989	s33198.1
tk_652021000001025	tk_652021000001025	s33198.1
tk_652021000001041	tk_652021000001041	s33198.1
tk_652021000001055	tk_652021000001055	s33198.1
tk_652021000001074	tk_652021000001074	s33198.1
tk_652021000001144	tk_652021000001144	s33198.1
tk_652021000001148	tk_652021000001148	s33198.1
tk_652021000001157	tk_652021000001157	s33198.1
tk_652021000001210	tk_652021000001210	s33198.1
tk_652021000001295	tk_652021000001295	s33198.1
tk_652021000001349	tk_652021000001349	s33198.1
tk_652021000001366	tk_652021000001366	s33198.1
tk_652021000001435	tk_652021000001435	s33198.1
tk_652021000001505	tk_652021000001505	s33198.1
tk_652021000001511	tk_652021000001511	s33198.1
tk_652021000001513	tk_652021000001513	s33198.1
tk_652021000001536	tk_652021000001536	s33198.1
tk_652021000001567	tk_652021000001567	s33198.1
tk_652021000001575	tk_652021000001575	s33198.1
tk_652021000001636	tk_652021000001636	s33198.1
tk_652021000001675	tk_652021000001675	s33198.1
tk_652021000001697	tk_652021000001697	s33198.1
tk_652021000001801	tk_652021000001801	s33198.1
tk_652021000001807	tk_652021000001807	s33198.1
tk_652021000001810	tk_652021000001810	s33198.1
tk_652021000001823	tk_652021000001823	s33198.1
tk_652021000001844	tk_652021000001844	s33198.1
tk_652021000001854	tk_652021000001854	s33198.1
tk_652021000001856	tk_652021000001856	s33198.1
tk_652021000001861	tk_652021000001861	s33198.1
tk_652021000001898	tk_652021000001898	s33198.1
tk_652021000001910	tk_652021000001910	s33198.1
tk_652021000001912	tk_652021000001912	s33198.1
tk_652021000001919	tk_652021000001919	s33198.1
tk_652021000001947	tk_652021000001947	s33198.1
tk_652021000001971	tk_652021000001971	s33198.1
tk_652021000001972	tk_652021000001972	s33198.1
tk_18-2360	tk_18-2360	s03197.1
tk_19-0834	tk_19-0834	s03197.1
tk_19-1023	tk_19-1023	s03197.1
tk_19-2101	tk_19-2101	s03197.1
tk_19-2118	tk_19-2118	s03197.1
tk_20-0051	tk_20-0051	s03197.1
tk_20-0056	tk_20-0056	s03197.1
tk_20-0235	tk_20-0235	s03197.1
tk_20-0350	tk_20-0350	s03197.1
tk_20-0383	tk_20-0383	s03197.1
tk_20-0458	tk_20-0458	s03197.1
tk_20-0496	tk_20-0496	s03197.1
tk_20-2235	tk_20-2235	s03197.1
tk_20-2934	tk_20-2934	s03197.1
tk_21-1444	tk_21-1444	s03197.1
tk_21-1446	tk_21-1446	s03197.1
tk_21-1454	tk_21-1454	s03197.1
tk_21-1455	tk_21-1455	s03197.1
tk_21-1484	tk_21-1484	s03197.1
tk_652021000000005	tk_652021000000005	s03197.1
tk_652021000000019	tk_652021000000019	s03197.1
tk_652021000000028	tk_652021000000028	s03197.1
tk_652021000000031	tk_652021000000031	s03197.1
tk_652021000000032	tk_652021000000032	s03197.1
tk_652021000000047	tk_652021000000047	s03197.1
tk_652021000000049	tk_652021000000049	s03197.1
tk_652021000000065	tk_652021000000065	s03197.1
tk_652021000000075	tk_652021000000075	s03197.1
tk_652021000000086	tk_652021000000086	s03197.1
tk_652021000000095	tk_652021000000095	s03197.1
tk_652021000000122	tk_652021000000122	s03197.1
tk_652021000000128	tk_652021000000128	s03197.1
tk_652021000000150	tk_652021000000150	s03197.1
tk_652021000000152	tk_652021000000152	s03197.1
tk_652021000000187	tk_652021000000187	s03197.1
tk_652021000000191	tk_652021000000191	s03197.1
tk_652021000000202	tk_652021000000202	s03197.1
tk_652021000000256	tk_652021000000256	s03197.1
tk_652021000000264	tk_652021000000264	s03197.1
tk_652021000000273	tk_652021000000273	s03197.1
tk_652021000000282	tk_652021000000282	s03197.1
tk_652021000000288	tk_652021000000288	s03197.1
tk_652021000000328	tk_652021000000328	s03197.1
tk_652021000000336	tk_652021000000336	s03197.1
tk_652021000000366	tk_652021000000366	s03197.1
tk_652021000000376	tk_652021000000376	s03197.1
tk_652021000000436	tk_652021000000436	s03197.1
tk_652021000000485	tk_652021000000485	s03197.1
tk_652021000000508	tk_652021000000508	s03197.1
tk_652021000000542	tk_652021000000542	s03197.1
tk_652021000000562	tk_652021000000562	s03197.1
tk_652021000000572	tk_652021000000572	s03197.1
tk_652021000000618	tk_652021000000618	s03197.1
tk_652021000000625	tk_652021000000625	s03197.1
tk_652021000000639	tk_652021000000639	s03197.1
tk_652021000000646	tk_652021000000646	s03197.1
tk_652021000000657	tk_652021000000657	s03197.1
tk_652021000000658	tk_652021000000658	s03197.1
tk_652021000000669	tk_652021000000669	s03197.1
tk_652021000000671	tk_652021000000671	s03197.1
tk_652021000000713	tk_652021000000713	s03197.1
tk_652021000000762	tk_652021000000762	s03197.1
tk_652021000000772	tk_652021000000772	s03197.1
tk_652021000000864	tk_652021000000864	s03197.1
tk_652021000000898	tk_652021000000898	s03197.1
tk_652021000000908	tk_652021000000908	s03197.1
tk_652021000000948	tk_652021000000948	s03197.1
tk_652021000000953	tk_652021000000953	s03197.1
tk_652021000001001	tk_652021000001001	s03197.1
tk_652021000001055	tk_652021000001055	s03197.1
tk_652021000001064	tk_652021000001064	s03197.1
tk_652021000001148	tk_652021000001148	s03197.1
tk_652021000001210	tk_652021000001210	s03197.1
tk_652021000001366	tk_652021000001366	s03197.1
tk_652021000001397	tk_652021000001397	s03197.1
tk_652021000001435	tk_652021000001435	s03197.1
tk_652021000001504	tk_652021000001504	s03197.1
tk_652021000001511	tk_652021000001511	s03197.1
tk_652021000001514	tk_652021000001514	s03197.1
tk_652021000001550	tk_652021000001550	s03197.1
tk_652021000001564	tk_652021000001564	s03197.1
tk_652021000001579	tk_652021000001579	s03197.1
tk_652021000001627	tk_652021000001627	s03197.1
tk_652021000001697	tk_652021000001697	s03197.1
tk_652021000001801	tk_652021000001801	s03197.1
tk_652021000001803	tk_652021000001803	s03197.1
tk_652021000001804	tk_652021000001804	s03197.1
tk_652021000001810	tk_652021000001810	s03197.1
tk_652021000001825	tk_652021000001825	s03197.1
tk_652021000001844	tk_652021000001844	s03197.1
tk_652021000001855	tk_652021000001855	s03197.1
tk_652021000001856	tk_652021000001856	s03197.1
tk_652021000001870	tk_652021000001870	s03197.1
tk_652021000001873	tk_652021000001873	s03197.1
tk_652021000001875	tk_652021000001875	s03197.1
tk_652021000001881	tk_652021000001881	s03197.1
tk_652021000001891	tk_652021000001891	s03197.1
tk_652021000001898	tk_652021000001898	s03197.1
tk_652021000001910	tk_652021000001910	s03197.1
tk_652021000001912	tk_652021000001912	s03197.1
tk_652021000001944	tk_652021000001944	s03197.1
tk_652021000001945	tk_652021000001945	s03197.1
tk_652021000001947	tk_652021000001947	s03197.1
tk_652021000001971	tk_652021000001971	s03197.1
tk_652021000001972	tk_652021000001972	s03197.1
tk_652021000001980	tk_652021000001980	s03197.1
tk_18-2360	tk_18-2360	OAR23_486378.1
tk_19-1062	tk_19-1062	OAR23_486378.1
tk_20-0051	tk_20-0051	OAR23_486378.1
tk_20-0383	tk_20-0383	OAR23_486378.1
tk_20-2141	tk_20-2141	OAR23_486378.1
tk_21-1444	tk_21-1444	OAR23_486378.1
tk_21-1455	tk_21-1455	OAR23_486378.1
tk_21-1493	tk_21-1493	OAR23_486378.1
tk_21-1747	tk_21-1747	OAR23_486378.1
tk_21-1769	tk_21-1769	OAR23_486378.1
tk_652021000000005	tk_652021000000005	OAR23_486378.1
tk_652021000000012	tk_652021000000012	OAR23_486378.1
tk_652021000000028	tk_652021000000028	OAR23_486378.1
tk_652021000000075	tk_652021000000075	OAR23_486378.1
tk_652021000000081	tk_652021000000081	OAR23_486378.1
tk_652021000000086	tk_652021000000086	OAR23_486378.1
tk_652021000000095	tk_652021000000095	OAR23_486378.1
tk_652021000000113	tk_652021000000113	OAR23_486378.1
tk_652021000000128	tk_652021000000128	OAR23_486378.1
tk_652021000000150	tk_652021000000150	OAR23_486378.1
tk_652021000000153	tk_652021000000153	OAR23_486378.1
tk_652021000000167	tk_652021000000167	OAR23_486378.1
tk_652021000000191	tk_652021000000191	OAR23_486378.1
tk_652021000000226	tk_652021000000226	OAR23_486378.1
tk_652021000000256	tk_652021000000256	OAR23_486378.1
tk_652021000000273	tk_652021000000273	OAR23_486378.1
tk_652021000000288	tk_652021000000288	OAR23_486378.1
tk_652021000000328	tk_652021000000328	OAR23_486378.1
tk_652021000000396	tk_652021000000396	OAR23_486378.1
tk_652021000000485	tk_652021000000485	OAR23_486378.1
tk_652021000000508	tk_652021000000508	OAR23_486378.1
tk_652021000000572	tk_652021000000572	OAR23_486378.1
tk_652021000000601	tk_652021000000601	OAR23_486378.1
tk_652021000000607	tk_652021000000607	OAR23_486378.1
tk_652021000000610	tk_652021000000610	OAR23_486378.1
tk_652021000000621	tk_652021000000621	OAR23_486378.1
tk_652021000000624	tk_652021000000624	OAR23_486378.1
tk_652021000000625	tk_652021000000625	OAR23_486378.1
tk_652021000000634	tk_652021000000634	OAR23_486378.1
tk_652021000000637	tk_652021000000637	OAR23_486378.1
tk_652021000000646	tk_652021000000646	OAR23_486378.1
tk_652021000000668	tk_652021000000668	OAR23_486378.1
tk_652021000000669	tk_652021000000669	OAR23_486378.1
tk_652021000000686	tk_652021000000686	OAR23_486378.1
tk_652021000000772	tk_652021000000772	OAR23_486378.1
tk_652021000000863	tk_652021000000863	OAR23_486378.1
tk_652021000000891	tk_652021000000891	OAR23_486378.1
tk_652021000000920	tk_652021000000920	OAR23_486378.1
tk_652021000000928	tk_652021000000928	OAR23_486378.1
tk_652021000000953	tk_652021000000953	OAR23_486378.1
tk_652021000000989	tk_652021000000989	OAR23_486378.1
tk_652021000001041	tk_652021000001041	OAR23_486378.1
tk_652021000001074	tk_652021000001074	OAR23_486378.1
tk_652021000001148	tk_652021000001148	OAR23_486378.1
tk_652021000001154	tk_652021000001154	OAR23_486378.1
tk_652021000001157	tk_652021000001157	OAR23_486378.1
tk_652021000001252	tk_652021000001252	OAR23_486378.1
tk_652021000001281	tk_652021000001281	OAR23_486378.1
tk_652021000001295	tk_652021000001295	OAR23_486378.1
tk_652021000001328	tk_652021000001328	OAR23_486378.1
tk_652021000001505	tk_652021000001505	OAR23_486378.1
tk_652021000001538	tk_652021000001538	OAR23_486378.1
tk_652021000001554	tk_652021000001554	OAR23_486378.1
tk_652021000001579	tk_652021000001579	OAR23_486378.1
tk_652021000001625	tk_652021000001625	OAR23_486378.1
tk_652021000001636	tk_652021000001636	OAR23_486378.1
tk_652021000001803	tk_652021000001803	OAR23_486378.1
tk_652021000001807	tk_652021000001807	OAR23_486378.1
tk_652021000001835	tk_652021000001835	OAR23_486378.1
tk_652021000001854	tk_652021000001854	OAR23_486378.1
tk_652021000001855	tk_652021000001855	OAR23_486378.1
tk_652021000001898	tk_652021000001898	OAR23_486378.1
tk_652021000001910	tk_652021000001910	OAR23_486378.1
tk_652021000001912	tk_652021000001912	OAR23_486378.1
tk_652021000001918	tk_652021000001918	OAR23_486378.1
tk_652021000001944	tk_652021000001944	OAR23_486378.1
tk_652021000001945	tk_652021000001945	OAR23_486378.1
tk_652021000001946	tk_652021000001946	OAR23_486378.1
tk_652021000001982	tk_652021000001982	OAR23_486378.1
tk_19-1062	tk_19-1062	s64535.1
tk_20-0051	tk_20-0051	s64535.1
tk_20-0060	tk_20-0060	s64535.1
tk_20-0383	tk_20-0383	s64535.1
tk_20-2025	tk_20-2025	s64535.1
tk_20-2141	tk_20-2141	s64535.1
tk_21-1444	tk_21-1444	s64535.1
tk_21-1446	tk_21-1446	s64535.1
tk_21-1493	tk_21-1493	s64535.1
tk_21-1747	tk_21-1747	s64535.1
tk_21-1769	tk_21-1769	s64535.1
tk_652021000000005	tk_652021000000005	s64535.1
tk_652021000000012	tk_652021000000012	s64535.1
tk_652021000000025	tk_652021000000025	s64535.1
tk_652021000000049	tk_652021000000049	s64535.1
tk_652021000000065	tk_652021000000065	s64535.1
tk_652021000000073	tk_652021000000073	s64535.1
tk_652021000000075	tk_652021000000075	s64535.1
tk_652021000000081	tk_652021000000081	s64535.1
tk_652021000000095	tk_652021000000095	s64535.1
tk_652021000000113	tk_652021000000113	s64535.1
tk_652021000000122	tk_652021000000122	s64535.1
tk_652021000000128	tk_652021000000128	s64535.1
tk_652021000000150	tk_652021000000150	s64535.1
tk_652021000000153	tk_652021000000153	s64535.1
tk_652021000000167	tk_652021000000167	s64535.1
tk_652021000000220	tk_652021000000220	s64535.1
tk_652021000000226	tk_652021000000226	s64535.1
tk_652021000000287	tk_652021000000287	s64535.1
tk_652021000000288	tk_652021000000288	s64535.1
tk_652021000000328	tk_652021000000328	s64535.1
tk_652021000000376	tk_652021000000376	s64535.1
tk_652021000000377	tk_652021000000377	s64535.1
tk_652021000000396	tk_652021000000396	s64535.1
tk_652021000000485	tk_652021000000485	s64535.1
tk_652021000000508	tk_652021000000508	s64535.1
tk_652021000000540	tk_652021000000540	s64535.1
tk_652021000000545	tk_652021000000545	s64535.1
tk_652021000000562	tk_652021000000562	s64535.1
tk_652021000000601	tk_652021000000601	s64535.1
tk_652021000000610	tk_652021000000610	s64535.1
tk_652021000000615	tk_652021000000615	s64535.1
tk_652021000000618	tk_652021000000618	s64535.1
tk_652021000000621	tk_652021000000621	s64535.1
tk_652021000000625	tk_652021000000625	s64535.1
tk_652021000000627	tk_652021000000627	s64535.1
tk_652021000000634	tk_652021000000634	s64535.1
tk_652021000000639	tk_652021000000639	s64535.1
tk_652021000000646	tk_652021000000646	s64535.1
tk_652021000000647	tk_652021000000647	s64535.1
tk_652021000000657	tk_652021000000657	s64535.1
tk_652021000000658	tk_652021000000658	s64535.1
tk_652021000000661	tk_652021000000661	s64535.1
tk_652021000000665	tk_652021000000665	s64535.1
tk_652021000000671	tk_652021000000671	s64535.1
tk_652021000000684	tk_652021000000684	s64535.1
tk_652021000000686	tk_652021000000686	s64535.1
tk_652021000000698	tk_652021000000698	s64535.1
tk_652021000000712	tk_652021000000712	s64535.1
tk_652021000000713	tk_652021000000713	s64535.1
tk_652021000000762	tk_652021000000762	s64535.1
tk_652021000000780	tk_652021000000780	s64535.1
tk_652021000000786	tk_652021000000786	s64535.1
tk_652021000000821	tk_652021000000821	s64535.1
tk_652021000000864	tk_652021000000864	s64535.1
tk_652021000000898	tk_652021000000898	s64535.1
tk_652021000000908	tk_652021000000908	s64535.1
tk_652021000000914	tk_652021000000914	s64535.1
tk_652021000000920	tk_652021000000920	s64535.1
tk_652021000000928	tk_652021000000928	s64535.1
tk_652021000000930	tk_652021000000930	s64535.1
tk_652021000000948	tk_652021000000948	s64535.1
tk_652021000000951	tk_652021000000951	s64535.1
tk_652021000000989	tk_652021000000989	s64535.1
tk_652021000001001	tk_652021000001001	s64535.1
tk_652021000001013	tk_652021000001013	s64535.1
tk_652021000001025	tk_652021000001025	s64535.1
tk_652021000001074	tk_652021000001074	s64535.1
tk_652021000001154	tk_652021000001154	s64535.1
tk_652021000001157	tk_652021000001157	s64535.1
tk_652021000001252	tk_652021000001252	s64535.1
tk_652021000001281	tk_652021000001281	s64535.1
tk_652021000001295	tk_652021000001295	s64535.1
tk_652021000001349	tk_652021000001349	s64535.1
tk_652021000001435	tk_652021000001435	s64535.1
tk_652021000001504	tk_652021000001504	s64535.1
tk_652021000001514	tk_652021000001514	s64535.1
tk_652021000001538	tk_652021000001538	s64535.1
tk_652021000001550	tk_652021000001550	s64535.1
tk_652021000001554	tk_652021000001554	s64535.1
tk_652021000001575	tk_652021000001575	s64535.1
tk_652021000001697	tk_652021000001697	s64535.1
tk_652021000001801	tk_652021000001801	s64535.1
tk_652021000001804	tk_652021000001804	s64535.1
tk_652021000001807	tk_652021000001807	s64535.1
tk_652021000001810	tk_652021000001810	s64535.1
tk_652021000001854	tk_652021000001854	s64535.1
tk_652021000001856	tk_652021000001856	s64535.1
tk_652021000001875	tk_652021000001875	s64535.1
tk_652021000001881	tk_652021000001881	s64535.1
tk_652021000001902	tk_652021000001902	s64535.1
tk_652021000001910	tk_652021000001910	s64535.1
tk_652021000001918	tk_652021000001918	s64535.1
tk_652021000001945	tk_652021000001945	s64535.1
tk_652021000001972	tk_652021000001972	s64535.1
tk_652021000001982	tk_652021000001982	s64535.1
tk_652021000001988	tk_652021000001988	s64535.1
tk_18-2315	tk_18-2315	s46792.1
tk_18-2360	tk_18-2360	s46792.1
tk_19-0834	tk_19-0834	s46792.1
tk_19-1023	tk_19-1023	s46792.1
tk_19-1062	tk_19-1062	s46792.1
tk_19-2101	tk_19-2101	s46792.1
tk_19-2105	tk_19-2105	s46792.1
tk_19-2118	tk_19-2118	s46792.1
tk_20-0051	tk_20-0051	s46792.1
tk_20-0056	tk_20-0056	s46792.1
tk_20-0060	tk_20-0060	s46792.1
tk_20-0187	tk_20-0187	s46792.1
tk_20-0235	tk_20-0235	s46792.1
tk_20-0350	tk_20-0350	s46792.1
tk_20-0383	tk_20-0383	s46792.1
tk_20-0471	tk_20-0471	s46792.1
tk_20-0510	tk_20-0510	s46792.1
tk_20-2141	tk_20-2141	s46792.1
tk_21-1446	tk_21-1446	s46792.1
tk_21-1484	tk_21-1484	s46792.1
tk_21-1492	tk_21-1492	s46792.1
tk_652021000000005	tk_652021000000005	s46792.1
tk_652021000000014	tk_652021000000014	s46792.1
tk_652021000000017	tk_652021000000017	s46792.1
tk_652021000000019	tk_652021000000019	s46792.1
tk_652021000000028	tk_652021000000028	s46792.1
tk_652021000000031	tk_652021000000031	s46792.1
tk_652021000000065	tk_652021000000065	s46792.1
tk_652021000000074	tk_652021000000074	s46792.1
tk_652021000000081	tk_652021000000081	s46792.1
tk_652021000000086	tk_652021000000086	s46792.1
tk_652021000000110	tk_652021000000110	s46792.1
tk_652021000000113	tk_652021000000113	s46792.1
tk_652021000000122	tk_652021000000122	s46792.1
tk_652021000000126	tk_652021000000126	s46792.1
tk_652021000000128	tk_652021000000128	s46792.1
tk_652021000000152	tk_652021000000152	s46792.1
tk_652021000000187	tk_652021000000187	s46792.1
tk_652021000000191	tk_652021000000191	s46792.1
tk_652021000000220	tk_652021000000220	s46792.1
tk_652021000000256	tk_652021000000256	s46792.1
tk_652021000000264	tk_652021000000264	s46792.1
tk_652021000000273	tk_652021000000273	s46792.1
tk_652021000000282	tk_652021000000282	s46792.1
tk_652021000000287	tk_652021000000287	s46792.1
tk_652021000000311	tk_652021000000311	s46792.1
tk_652021000000336	tk_652021000000336	s46792.1
tk_652021000000366	tk_652021000000366	s46792.1
tk_652021000000397	tk_652021000000397	s46792.1
tk_652021000000436	tk_652021000000436	s46792.1
tk_652021000000485	tk_652021000000485	s46792.1
tk_652021000000540	tk_652021000000540	s46792.1
tk_652021000000542	tk_652021000000542	s46792.1
tk_652021000000572	tk_652021000000572	s46792.1
tk_652021000000615	tk_652021000000615	s46792.1
tk_652021000000618	tk_652021000000618	s46792.1
tk_652021000000621	tk_652021000000621	s46792.1
tk_652021000000625	tk_652021000000625	s46792.1
tk_652021000000627	tk_652021000000627	s46792.1
tk_652021000000637	tk_652021000000637	s46792.1
tk_652021000000639	tk_652021000000639	s46792.1
tk_652021000000646	tk_652021000000646	s46792.1
tk_652021000000657	tk_652021000000657	s46792.1
tk_652021000000658	tk_652021000000658	s46792.1
tk_652021000000665	tk_652021000000665	s46792.1
tk_652021000000668	tk_652021000000668	s46792.1
tk_652021000000669	tk_652021000000669	s46792.1
tk_652021000000780	tk_652021000000780	s46792.1
tk_652021000000786	tk_652021000000786	s46792.1
tk_652021000000821	tk_652021000000821	s46792.1
tk_652021000000863	tk_652021000000863	s46792.1
tk_652021000000864	tk_652021000000864	s46792.1
tk_652021000000868	tk_652021000000868	s46792.1
tk_652021000000891	tk_652021000000891	s46792.1
tk_652021000000898	tk_652021000000898	s46792.1
tk_652021000000908	tk_652021000000908	s46792.1
tk_652021000000910	tk_652021000000910	s46792.1
tk_652021000000920	tk_652021000000920	s46792.1
tk_652021000000928	tk_652021000000928	s46792.1
tk_652021000000951	tk_652021000000951	s46792.1
tk_652021000001041	tk_652021000001041	s46792.1
tk_652021000001064	tk_652021000001064	s46792.1
tk_652021000001148	tk_652021000001148	s46792.1
tk_652021000001154	tk_652021000001154	s46792.1
tk_652021000001210	tk_652021000001210	s46792.1
tk_652021000001320	tk_652021000001320	s46792.1
tk_652021000001328	tk_652021000001328	s46792.1
tk_652021000001402	tk_652021000001402	s46792.1
tk_652021000001435	tk_652021000001435	s46792.1
tk_652021000001505	tk_652021000001505	s46792.1
tk_652021000001511	tk_652021000001511	s46792.1
tk_652021000001513	tk_652021000001513	s46792.1
tk_652021000001514	tk_652021000001514	s46792.1
tk_652021000001516	tk_652021000001516	s46792.1
tk_652021000001538	tk_652021000001538	s46792.1
tk_652021000001550	tk_652021000001550	s46792.1
tk_652021000001554	tk_652021000001554	s46792.1
tk_652021000001579	tk_652021000001579	s46792.1
tk_652021000001625	tk_652021000001625	s46792.1
tk_652021000001636	tk_652021000001636	s46792.1
tk_652021000001801	tk_652021000001801	s46792.1
tk_652021000001810	tk_652021000001810	s46792.1
tk_652021000001835	tk_652021000001835	s46792.1
tk_652021000001854	tk_652021000001854	s46792.1
tk_652021000001856	tk_652021000001856	s46792.1
tk_652021000001861	tk_652021000001861	s46792.1
tk_652021000001873	tk_652021000001873	s46792.1
tk_652021000001875	tk_652021000001875	s46792.1
tk_652021000001891	tk_652021000001891	s46792.1
tk_652021000001898	tk_652021000001898	s46792.1
tk_652021000001902	tk_652021000001902	s46792.1
tk_652021000001910	tk_652021000001910	s46792.1
tk_652021000001912	tk_652021000001912	s46792.1
tk_652021000001919	tk_652021000001919	s46792.1
tk_652021000001945	tk_652021000001945	s46792.1
tk_652021000001946	tk_652021000001946	s46792.1
tk_652021000001971	tk_652021000001971	s46792.1
tk_652021000001980	tk_652021000001980	s46792.1
tk_652021000001982	tk_652021000001982	s46792.1
tk__652021000001054	tk__652021000001054	s46792.1
tk_18-2360	tk_18-2360	s02518.1
tk_20-0383	tk_20-0383	s02518.1
tk_20-2025	tk_20-2025	s02518.1
tk_20-2141	tk_20-2141	s02518.1
tk_21-1444	tk_21-1444	s02518.1
tk_21-1446	tk_21-1446	s02518.1
tk_21-1482	tk_21-1482	s02518.1
tk_21-1492	tk_21-1492	s02518.1
tk_652021000000017	tk_652021000000017	s02518.1
tk_652021000000025	tk_652021000000025	s02518.1
tk_652021000000086	tk_652021000000086	s02518.1
tk_652021000000113	tk_652021000000113	s02518.1
tk_652021000000150	tk_652021000000150	s02518.1
tk_652021000000202	tk_652021000000202	s02518.1
tk_652021000000256	tk_652021000000256	s02518.1
tk_652021000000288	tk_652021000000288	s02518.1
tk_652021000000562	tk_652021000000562	s02518.1
tk_652021000000572	tk_652021000000572	s02518.1
tk_652021000000610	tk_652021000000610	s02518.1
tk_652021000000615	tk_652021000000615	s02518.1
tk_652021000000618	tk_652021000000618	s02518.1
tk_652021000000624	tk_652021000000624	s02518.1
tk_652021000000627	tk_652021000000627	s02518.1
tk_652021000000639	tk_652021000000639	s02518.1
tk_652021000000647	tk_652021000000647	s02518.1
tk_652021000000657	tk_652021000000657	s02518.1
tk_652021000000658	tk_652021000000658	s02518.1
tk_652021000000661	tk_652021000000661	s02518.1
tk_652021000000665	tk_652021000000665	s02518.1
tk_652021000000668	tk_652021000000668	s02518.1
tk_652021000000669	tk_652021000000669	s02518.1
tk_652021000000671	tk_652021000000671	s02518.1
tk_652021000000684	tk_652021000000684	s02518.1
tk_652021000000686	tk_652021000000686	s02518.1
tk_652021000000698	tk_652021000000698	s02518.1
tk_652021000000712	tk_652021000000712	s02518.1
tk_652021000000713	tk_652021000000713	s02518.1
tk_652021000000762	tk_652021000000762	s02518.1
tk_652021000000772	tk_652021000000772	s02518.1
tk_652021000000780	tk_652021000000780	s02518.1
tk_652021000000821	tk_652021000000821	s02518.1
tk_652021000000864	tk_652021000000864	s02518.1
tk_652021000000891	tk_652021000000891	s02518.1
tk_652021000000948	tk_652021000000948	s02518.1
tk_652021000000951	tk_652021000000951	s02518.1
tk_652021000000979	tk_652021000000979	s02518.1
tk_652021000000989	tk_652021000000989	s02518.1
tk_652021000001013	tk_652021000001013	s02518.1
tk_652021000001025	tk_652021000001025	s02518.1
tk_652021000001041	tk_652021000001041	s02518.1
tk_652021000001074	tk_652021000001074	s02518.1
tk_652021000001148	tk_652021000001148	s02518.1
tk_652021000001210	tk_652021000001210	s02518.1
tk_652021000001295	tk_652021000001295	s02518.1
tk_652021000001435	tk_652021000001435	s02518.1
tk_652021000001504	tk_652021000001504	s02518.1
tk_652021000001505	tk_652021000001505	s02518.1
tk_652021000001540	tk_652021000001540	s02518.1
tk_652021000001564	tk_652021000001564	s02518.1
tk_652021000001579	tk_652021000001579	s02518.1
tk_652021000001625	tk_652021000001625	s02518.1
tk_652021000001636	tk_652021000001636	s02518.1
tk_652021000001803	tk_652021000001803	s02518.1
tk_652021000001835	tk_652021000001835	s02518.1
tk_652021000001855	tk_652021000001855	s02518.1
tk_652021000001870	tk_652021000001870	s02518.1
tk_652021000001898	tk_652021000001898	s02518.1
tk_652021000001912	tk_652021000001912	s02518.1
tk_652021000001946	tk_652021000001946	s02518.1
tk_652021000001972	tk_652021000001972	s02518.1
tk_652021000001982	tk_652021000001982	s02518.1
tk_652021000001988	tk_652021000001988	s02518.1
tk_19-1062	tk_19-1062	s45612.1
tk_20-0496	tk_20-0496	s45612.1
tk_652021000000047	tk_652021000000047	s45612.1
tk_652021000000073	tk_652021000000073	s45612.1
tk_652021000000113	tk_652021000000113	s45612.1
tk_652021000000152	tk_652021000000152	s45612.1
tk_652021000000187	tk_652021000000187	s45612.1
tk_652021000000436	tk_652021000000436	s45612.1
tk_652021000000601	tk_652021000000601	s45612.1
tk_652021000000698	tk_652021000000698	s45612.1
tk_652021000000930	tk_652021000000930	s45612.1
tk_652021000001202	tk_652021000001202	s45612.1
tk_652021000001366	tk_652021000001366	s45612.1
tk_652021000001567	tk_652021000001567	s45612.1
tk_652021000001875	tk_652021000001875	s45612.1
tk_652021000001898	tk_652021000001898	s45612.1
tk_652021000001912	tk_652021000001912	s45612.1
tk_652021000001988	tk_652021000001988	s45612.1
tk_19-1023	tk_19-1023	s67098.1
tk_21-1482	tk_21-1482	s67098.1
tk_21-1492	tk_21-1492	s67098.1
tk_652021000000273	tk_652021000000273	s67098.1
tk_652021000000607	tk_652021000000607	s67098.1
tk_652021000000610	tk_652021000000610	s67098.1
tk_652021000000669	tk_652021000000669	s67098.1
tk_652021000000686	tk_652021000000686	s67098.1
tk_652021000000786	tk_652021000000786	s67098.1
tk_652021000000863	tk_652021000000863	s67098.1
tk_652021000000989	tk_652021000000989	s67098.1
tk_652021000001538	tk_652021000001538	s67098.1
tk_652021000001823	tk_652021000001823	s67098.1
tk_652021000001873	tk_652021000001873	s67098.1
tk_652021000001910	tk_652021000001910	s67098.1
tk_652021000001945	tk_652021000001945	s67098.1
tk_18-2315	tk_18-2315	s35549.1
tk_19-2101	tk_19-2101	s35549.1
tk_19-2105	tk_19-2105	s35549.1
tk_20-0056	tk_20-0056	s35549.1
tk_20-0235	tk_20-0235	s35549.1
tk_20-0350	tk_20-0350	s35549.1
tk_20-0496	tk_20-0496	s35549.1
tk_21-1444	tk_21-1444	s35549.1
tk_21-1455	tk_21-1455	s35549.1
tk_21-1482	tk_21-1482	s35549.1
tk_21-1492	tk_21-1492	s35549.1
tk_21-1493	tk_21-1493	s35549.1
tk_21-1747	tk_21-1747	s35549.1
tk_21-1769	tk_21-1769	s35549.1
tk_652021000000004	tk_652021000000004	s35549.1
tk_652021000000005	tk_652021000000005	s35549.1
tk_652021000000014	tk_652021000000014	s35549.1
tk_652021000000031	tk_652021000000031	s35549.1
tk_652021000000032	tk_652021000000032	s35549.1
tk_652021000000049	tk_652021000000049	s35549.1
tk_652021000000065	tk_652021000000065	s35549.1
tk_652021000000073	tk_652021000000073	s35549.1
tk_652021000000075	tk_652021000000075	s35549.1
tk_652021000000086	tk_652021000000086	s35549.1
tk_652021000000095	tk_652021000000095	s35549.1
tk_652021000000122	tk_652021000000122	s35549.1
tk_652021000000128	tk_652021000000128	s35549.1
tk_652021000000150	tk_652021000000150	s35549.1
tk_652021000000153	tk_652021000000153	s35549.1
tk_652021000000187	tk_652021000000187	s35549.1
tk_652021000000220	tk_652021000000220	s35549.1
tk_652021000000282	tk_652021000000282	s35549.1
tk_652021000000287	tk_652021000000287	s35549.1
tk_652021000000311	tk_652021000000311	s35549.1
tk_652021000000336	tk_652021000000336	s35549.1
tk_652021000000376	tk_652021000000376	s35549.1
tk_652021000000485	tk_652021000000485	s35549.1
tk_652021000000508	tk_652021000000508	s35549.1
tk_652021000000540	tk_652021000000540	s35549.1
tk_652021000000562	tk_652021000000562	s35549.1
tk_652021000000607	tk_652021000000607	s35549.1
tk_652021000000610	tk_652021000000610	s35549.1
tk_652021000000615	tk_652021000000615	s35549.1
tk_652021000000618	tk_652021000000618	s35549.1
tk_652021000000624	tk_652021000000624	s35549.1
tk_652021000000625	tk_652021000000625	s35549.1
tk_652021000000634	tk_652021000000634	s35549.1
tk_652021000000657	tk_652021000000657	s35549.1
tk_652021000000668	tk_652021000000668	s35549.1
tk_652021000000669	tk_652021000000669	s35549.1
tk_652021000000684	tk_652021000000684	s35549.1
tk_652021000000686	tk_652021000000686	s35549.1
tk_652021000000690	tk_652021000000690	s35549.1
tk_652021000000698	tk_652021000000698	s35549.1
tk_652021000000705	tk_652021000000705	s35549.1
tk_652021000000712	tk_652021000000712	s35549.1
tk_652021000000770	tk_652021000000770	s35549.1
tk_652021000000821	tk_652021000000821	s35549.1
tk_652021000000863	tk_652021000000863	s35549.1
tk_652021000000864	tk_652021000000864	s35549.1
tk_652021000000868	tk_652021000000868	s35549.1
tk_652021000000908	tk_652021000000908	s35549.1
tk_652021000000910	tk_652021000000910	s35549.1
tk_652021000000948	tk_652021000000948	s35549.1
tk_652021000000953	tk_652021000000953	s35549.1
tk_652021000001055	tk_652021000001055	s35549.1
tk_652021000001064	tk_652021000001064	s35549.1
tk_652021000001157	tk_652021000001157	s35549.1
tk_652021000001281	tk_652021000001281	s35549.1
tk_652021000001328	tk_652021000001328	s35549.1
tk_652021000001349	tk_652021000001349	s35549.1
tk_652021000001397	tk_652021000001397	s35549.1
tk_652021000001511	tk_652021000001511	s35549.1
tk_652021000001516	tk_652021000001516	s35549.1
tk_652021000001536	tk_652021000001536	s35549.1
tk_652021000001564	tk_652021000001564	s35549.1
tk_652021000001579	tk_652021000001579	s35549.1
tk_652021000001627	tk_652021000001627	s35549.1
tk_652021000001697	tk_652021000001697	s35549.1
tk_652021000001801	tk_652021000001801	s35549.1
tk_652021000001804	tk_652021000001804	s35549.1
tk_652021000001810	tk_652021000001810	s35549.1
tk_652021000001823	tk_652021000001823	s35549.1
tk_652021000001855	tk_652021000001855	s35549.1
tk_652021000001856	tk_652021000001856	s35549.1
tk_652021000001861	tk_652021000001861	s35549.1
tk_652021000001870	tk_652021000001870	s35549.1
tk_652021000001881	tk_652021000001881	s35549.1
tk_652021000001891	tk_652021000001891	s35549.1
tk_652021000001912	tk_652021000001912	s35549.1
tk_652021000001945	tk_652021000001945	s35549.1
tk_652021000001971	tk_652021000001971	s35549.1
tk_652021000001972	tk_652021000001972	s35549.1
tk_652021000001982	tk_652021000001982	s35549.1
tk_652021000001988	tk_652021000001988	s35549.1
tk__652021000001054	tk__652021000001054	s35549.1
tk_18-2315	tk_18-2315	OAR23_868219.1
tk_18-2360	tk_18-2360	OAR23_868219.1
tk_19-1062	tk_19-1062	OAR23_868219.1
tk_19-2101	tk_19-2101	OAR23_868219.1
tk_20-0056	tk_20-0056	OAR23_868219.1
tk_20-0235	tk_20-0235	OAR23_868219.1
tk_20-0350	tk_20-0350	OAR23_868219.1
tk_20-0510	tk_20-0510	OAR23_868219.1
tk_20-2025	tk_20-2025	OAR23_868219.1
tk_20-2141	tk_20-2141	OAR23_868219.1
tk_20-2921	tk_20-2921	OAR23_868219.1
tk_21-1446	tk_21-1446	OAR23_868219.1
tk_21-1454	tk_21-1454	OAR23_868219.1
tk_21-1455	tk_21-1455	OAR23_868219.1
tk_21-1482	tk_21-1482	OAR23_868219.1
tk_21-1484	tk_21-1484	OAR23_868219.1
tk_21-1747	tk_21-1747	OAR23_868219.1
tk_652021000000017	tk_652021000000017	OAR23_868219.1
tk_652021000000025	tk_652021000000025	OAR23_868219.1
tk_652021000000031	tk_652021000000031	OAR23_868219.1
tk_652021000000076	tk_652021000000076	OAR23_868219.1
tk_652021000000086	tk_652021000000086	OAR23_868219.1
tk_652021000000110	tk_652021000000110	OAR23_868219.1
tk_652021000000126	tk_652021000000126	OAR23_868219.1
tk_652021000000152	tk_652021000000152	OAR23_868219.1
tk_652021000000167	tk_652021000000167	OAR23_868219.1
tk_652021000000187	tk_652021000000187	OAR23_868219.1
tk_652021000000256	tk_652021000000256	OAR23_868219.1
tk_652021000000336	tk_652021000000336	OAR23_868219.1
tk_652021000000376	tk_652021000000376	OAR23_868219.1
tk_652021000000396	tk_652021000000396	OAR23_868219.1
tk_652021000000508	tk_652021000000508	OAR23_868219.1
tk_652021000000540	tk_652021000000540	OAR23_868219.1
tk_652021000000545	tk_652021000000545	OAR23_868219.1
tk_652021000000562	tk_652021000000562	OAR23_868219.1
tk_652021000000572	tk_652021000000572	OAR23_868219.1
tk_652021000000610	tk_652021000000610	OAR23_868219.1
tk_652021000000621	tk_652021000000621	OAR23_868219.1
tk_652021000000624	tk_652021000000624	OAR23_868219.1
tk_652021000000625	tk_652021000000625	OAR23_868219.1
tk_652021000000627	tk_652021000000627	OAR23_868219.1
tk_652021000000637	tk_652021000000637	OAR23_868219.1
tk_652021000000647	tk_652021000000647	OAR23_868219.1
tk_652021000000658	tk_652021000000658	OAR23_868219.1
tk_652021000000661	tk_652021000000661	OAR23_868219.1
tk_652021000000668	tk_652021000000668	OAR23_868219.1
tk_652021000000677	tk_652021000000677	OAR23_868219.1
tk_652021000000684	tk_652021000000684	OAR23_868219.1
tk_652021000000686	tk_652021000000686	OAR23_868219.1
tk_652021000000712	tk_652021000000712	OAR23_868219.1
tk_652021000000762	tk_652021000000762	OAR23_868219.1
tk_652021000000772	tk_652021000000772	OAR23_868219.1
tk_652021000000780	tk_652021000000780	OAR23_868219.1
tk_652021000000864	tk_652021000000864	OAR23_868219.1
tk_652021000000948	tk_652021000000948	OAR23_868219.1
tk_652021000000951	tk_652021000000951	OAR23_868219.1
tk_652021000000989	tk_652021000000989	OAR23_868219.1
tk_652021000001013	tk_652021000001013	OAR23_868219.1
tk_652021000001025	tk_652021000001025	OAR23_868219.1
tk_652021000001041	tk_652021000001041	OAR23_868219.1
tk_652021000001064	tk_652021000001064	OAR23_868219.1
tk_652021000001074	tk_652021000001074	OAR23_868219.1
tk_652021000001148	tk_652021000001148	OAR23_868219.1
tk_652021000001210	tk_652021000001210	OAR23_868219.1
tk_652021000001295	tk_652021000001295	OAR23_868219.1
tk_652021000001349	tk_652021000001349	OAR23_868219.1
tk_652021000001402	tk_652021000001402	OAR23_868219.1
tk_652021000001435	tk_652021000001435	OAR23_868219.1
tk_652021000001505	tk_652021000001505	OAR23_868219.1
tk_652021000001540	tk_652021000001540	OAR23_868219.1
tk_652021000001554	tk_652021000001554	OAR23_868219.1
tk_652021000001564	tk_652021000001564	OAR23_868219.1
tk_652021000001575	tk_652021000001575	OAR23_868219.1
tk_652021000001579	tk_652021000001579	OAR23_868219.1
tk_652021000001625	tk_652021000001625	OAR23_868219.1
tk_652021000001636	tk_652021000001636	OAR23_868219.1
tk_652021000001697	tk_652021000001697	OAR23_868219.1
tk_652021000001801	tk_652021000001801	OAR23_868219.1
tk_652021000001803	tk_652021000001803	OAR23_868219.1
tk_652021000001807	tk_652021000001807	OAR23_868219.1
tk_652021000001835	tk_652021000001835	OAR23_868219.1
tk_652021000001856	tk_652021000001856	OAR23_868219.1
tk_652021000001861	tk_652021000001861	OAR23_868219.1
tk_652021000001870	tk_652021000001870	OAR23_868219.1
tk_652021000001875	tk_652021000001875	OAR23_868219.1
tk_652021000001891	tk_652021000001891	OAR23_868219.1
tk_652021000001898	tk_652021000001898	OAR23_868219.1
tk_652021000001912	tk_652021000001912	OAR23_868219.1
tk_652021000001946	tk_652021000001946	OAR23_868219.1
tk_652021000001972	tk_652021000001972	OAR23_868219.1
tk__652021000001054	tk__652021000001054	OAR23_868219.1
tk_652021000000226	tk_652021000000226	s60795.1
tk_652021000000572	tk_652021000000572	s60795.1
tk_652021000000868	tk_652021000000868	s60795.1
tk_652021000000979	tk_652021000000979	s60795.1
tk_652021000001064	tk_652021000001064	s60795.1
tk_652021000001154	tk_652021000001154	s60795.1
tk_652021000001210	tk_652021000001210	s60795.1
tk_18-2315	tk_18-2315	OAR23_931044.1
tk_19-0834	tk_19-0834	OAR23_931044.1
tk_19-1062	tk_19-1062	OAR23_931044.1
tk_19-2101	tk_19-2101	OAR23_931044.1
tk_20-0007	tk_20-0007	OAR23_931044.1
tk_20-0056	tk_20-0056	OAR23_931044.1
tk_20-0161	tk_20-0161	OAR23_931044.1
tk_20-0235	tk_20-0235	OAR23_931044.1
tk_20-0350	tk_20-0350	OAR23_931044.1
tk_21-1454	tk_21-1454	OAR23_931044.1
tk_21-1484	tk_21-1484	OAR23_931044.1
tk_21-1492	tk_21-1492	OAR23_931044.1
tk_652021000000025	tk_652021000000025	OAR23_931044.1
tk_652021000000028	tk_652021000000028	OAR23_931044.1
tk_652021000000031	tk_652021000000031	OAR23_931044.1
tk_652021000000076	tk_652021000000076	OAR23_931044.1
tk_652021000000110	tk_652021000000110	OAR23_931044.1
tk_652021000000113	tk_652021000000113	OAR23_931044.1
tk_652021000000126	tk_652021000000126	OAR23_931044.1
tk_652021000000152	tk_652021000000152	OAR23_931044.1
tk_652021000000187	tk_652021000000187	OAR23_931044.1
tk_652021000000336	tk_652021000000336	OAR23_931044.1
tk_652021000000376	tk_652021000000376	OAR23_931044.1
tk_652021000000396	tk_652021000000396	OAR23_931044.1
tk_652021000000397	tk_652021000000397	OAR23_931044.1
tk_652021000000545	tk_652021000000545	OAR23_931044.1
tk_652021000000618	tk_652021000000618	OAR23_931044.1
tk_652021000000621	tk_652021000000621	OAR23_931044.1
tk_652021000000627	tk_652021000000627	OAR23_931044.1
tk_652021000000713	tk_652021000000713	OAR23_931044.1
tk_652021000000772	tk_652021000000772	OAR23_931044.1
tk_652021000000780	tk_652021000000780	OAR23_931044.1
tk_652021000000891	tk_652021000000891	OAR23_931044.1
tk_652021000000910	tk_652021000000910	OAR23_931044.1
tk_652021000000920	tk_652021000000920	OAR23_931044.1
tk_652021000000948	tk_652021000000948	OAR23_931044.1
tk_652021000001064	tk_652021000001064	OAR23_931044.1
tk_652021000001328	tk_652021000001328	OAR23_931044.1
tk_652021000001366	tk_652021000001366	OAR23_931044.1
tk_652021000001402	tk_652021000001402	OAR23_931044.1
tk_652021000001554	tk_652021000001554	OAR23_931044.1
tk_652021000001627	tk_652021000001627	OAR23_931044.1
tk_652021000001697	tk_652021000001697	OAR23_931044.1
tk_652021000001855	tk_652021000001855	OAR23_931044.1
tk_652021000001861	tk_652021000001861	OAR23_931044.1
tk_652021000001980	tk_652021000001980	OAR23_931044.1
tk_652021000001982	tk_652021000001982	OAR23_931044.1
tk_652021000001988	tk_652021000001988	OAR23_931044.1
tk__652021000001054	tk__652021000001054	OAR23_931044.1
tk_18-2315	tk_18-2315	s10401.1
tk_19-0834	tk_19-0834	s10401.1
tk_19-1062	tk_19-1062	s10401.1
tk_19-2101	tk_19-2101	s10401.1
tk_20-0056	tk_20-0056	s10401.1
tk_20-0161	tk_20-0161	s10401.1
tk_20-0235	tk_20-0235	s10401.1
tk_20-0383	tk_20-0383	s10401.1
tk_20-0496	tk_20-0496	s10401.1
tk_20-0531	tk_20-0531	s10401.1
tk_21-1444	tk_21-1444	s10401.1
tk_21-1446	tk_21-1446	s10401.1
tk_21-1454	tk_21-1454	s10401.1
tk_21-1484	tk_21-1484	s10401.1
tk_21-1492	tk_21-1492	s10401.1
tk_21-1493	tk_21-1493	s10401.1
tk_21-1769	tk_21-1769	s10401.1
tk_652021000000014	tk_652021000000014	s10401.1
tk_652021000000031	tk_652021000000031	s10401.1
tk_652021000000076	tk_652021000000076	s10401.1
tk_652021000000110	tk_652021000000110	s10401.1
tk_652021000000126	tk_652021000000126	s10401.1
tk_652021000000128	tk_652021000000128	s10401.1
tk_652021000000150	tk_652021000000150	s10401.1
tk_652021000000152	tk_652021000000152	s10401.1
tk_652021000000153	tk_652021000000153	s10401.1
tk_652021000000187	tk_652021000000187	s10401.1
tk_652021000000191	tk_652021000000191	s10401.1
tk_652021000000202	tk_652021000000202	s10401.1
tk_652021000000264	tk_652021000000264	s10401.1
tk_652021000000288	tk_652021000000288	s10401.1
tk_652021000000336	tk_652021000000336	s10401.1
tk_652021000000397	tk_652021000000397	s10401.1
tk_652021000000508	tk_652021000000508	s10401.1
tk_652021000000545	tk_652021000000545	s10401.1
tk_652021000000572	tk_652021000000572	s10401.1
tk_652021000000618	tk_652021000000618	s10401.1
tk_652021000000621	tk_652021000000621	s10401.1
tk_652021000000657	tk_652021000000657	s10401.1
tk_652021000000669	tk_652021000000669	s10401.1
tk_652021000000671	tk_652021000000671	s10401.1
tk_652021000000713	tk_652021000000713	s10401.1
tk_652021000000863	tk_652021000000863	s10401.1
tk_652021000000864	tk_652021000000864	s10401.1
tk_652021000000868	tk_652021000000868	s10401.1
tk_652021000000891	tk_652021000000891	s10401.1
tk_652021000000898	tk_652021000000898	s10401.1
tk_652021000000908	tk_652021000000908	s10401.1
tk_652021000000910	tk_652021000000910	s10401.1
tk_652021000000914	tk_652021000000914	s10401.1
tk_652021000000920	tk_652021000000920	s10401.1
tk_652021000000979	tk_652021000000979	s10401.1
tk_652021000001064	tk_652021000001064	s10401.1
tk_652021000001154	tk_652021000001154	s10401.1
tk_652021000001157	tk_652021000001157	s10401.1
tk_652021000001328	tk_652021000001328	s10401.1
tk_652021000001366	tk_652021000001366	s10401.1
tk_652021000001435	tk_652021000001435	s10401.1
tk_652021000001554	tk_652021000001554	s10401.1
tk_652021000001697	tk_652021000001697	s10401.1
tk_652021000001844	tk_652021000001844	s10401.1
tk_652021000001855	tk_652021000001855	s10401.1
tk_652021000001944	tk_652021000001944	s10401.1
tk_652021000001945	tk_652021000001945	s10401.1
tk_652021000001947	tk_652021000001947	s10401.1
tk_652021000001972	tk_652021000001972	s10401.1
tk_652021000001980	tk_652021000001980	s10401.1
tk_652021000001982	tk_652021000001982	s10401.1
tk__652021000001054	tk__652021000001054	s10401.1
tk_18-2315	tk_18-2315	s32554.1
tk_18-2360	tk_18-2360	s32554.1
tk_19-2101	tk_19-2101	s32554.1
tk_20-0007	tk_20-0007	s32554.1
tk_20-0051	tk_20-0051	s32554.1
tk_20-0056	tk_20-0056	s32554.1
tk_20-0060	tk_20-0060	s32554.1
tk_20-0161	tk_20-0161	s32554.1
tk_20-0350	tk_20-0350	s32554.1
tk_20-0383	tk_20-0383	s32554.1
tk_20-0510	tk_20-0510	s32554.1
tk_20-2025	tk_20-2025	s32554.1
tk_21-1446	tk_21-1446	s32554.1
tk_21-1454	tk_21-1454	s32554.1
tk_21-1455	tk_21-1455	s32554.1
tk_21-1484	tk_21-1484	s32554.1
tk_652021000000005	tk_652021000000005	s32554.1
tk_652021000000025	tk_652021000000025	s32554.1
tk_652021000000031	tk_652021000000031	s32554.1
tk_652021000000049	tk_652021000000049	s32554.1
tk_652021000000074	tk_652021000000074	s32554.1
tk_652021000000076	tk_652021000000076	s32554.1
tk_652021000000081	tk_652021000000081	s32554.1
tk_652021000000110	tk_652021000000110	s32554.1
tk_652021000000122	tk_652021000000122	s32554.1
tk_652021000000126	tk_652021000000126	s32554.1
tk_652021000000128	tk_652021000000128	s32554.1
tk_652021000000150	tk_652021000000150	s32554.1
tk_652021000000152	tk_652021000000152	s32554.1
tk_652021000000153	tk_652021000000153	s32554.1
tk_652021000000187	tk_652021000000187	s32554.1
tk_652021000000191	tk_652021000000191	s32554.1
tk_652021000000202	tk_652021000000202	s32554.1
tk_652021000000226	tk_652021000000226	s32554.1
tk_652021000000256	tk_652021000000256	s32554.1
tk_652021000000288	tk_652021000000288	s32554.1
tk_652021000000328	tk_652021000000328	s32554.1
tk_652021000000336	tk_652021000000336	s32554.1
tk_652021000000508	tk_652021000000508	s32554.1
tk_652021000000540	tk_652021000000540	s32554.1
tk_652021000000562	tk_652021000000562	s32554.1
tk_652021000000601	tk_652021000000601	s32554.1
tk_652021000000607	tk_652021000000607	s32554.1
tk_652021000000615	tk_652021000000615	s32554.1
tk_652021000000634	tk_652021000000634	s32554.1
tk_652021000000639	tk_652021000000639	s32554.1
tk_652021000000647	tk_652021000000647	s32554.1
tk_652021000000657	tk_652021000000657	s32554.1
tk_652021000000668	tk_652021000000668	s32554.1
tk_652021000000671	tk_652021000000671	s32554.1
tk_652021000000684	tk_652021000000684	s32554.1
tk_652021000000712	tk_652021000000712	s32554.1
tk_652021000000762	tk_652021000000762	s32554.1
tk_652021000000786	tk_652021000000786	s32554.1
tk_652021000000821	tk_652021000000821	s32554.1
tk_652021000000863	tk_652021000000863	s32554.1
tk_652021000000864	tk_652021000000864	s32554.1
tk_652021000000908	tk_652021000000908	s32554.1
tk_652021000000928	tk_652021000000928	s32554.1
tk_652021000000953	tk_652021000000953	s32554.1
tk_652021000001013	tk_652021000001013	s32554.1
tk_652021000001025	tk_652021000001025	s32554.1
tk_652021000001064	tk_652021000001064	s32554.1
tk_652021000001074	tk_652021000001074	s32554.1
tk_652021000001144	tk_652021000001144	s32554.1
tk_652021000001148	tk_652021000001148	s32554.1
tk_652021000001154	tk_652021000001154	s32554.1
tk_652021000001157	tk_652021000001157	s32554.1
tk_652021000001210	tk_652021000001210	s32554.1
tk_652021000001252	tk_652021000001252	s32554.1
tk_652021000001295	tk_652021000001295	s32554.1
tk_652021000001320	tk_652021000001320	s32554.1
tk_652021000001349	tk_652021000001349	s32554.1
tk_652021000001366	tk_652021000001366	s32554.1
tk_652021000001402	tk_652021000001402	s32554.1
tk_652021000001435	tk_652021000001435	s32554.1
tk_652021000001504	tk_652021000001504	s32554.1
tk_652021000001505	tk_652021000001505	s32554.1
tk_652021000001514	tk_652021000001514	s32554.1
tk_652021000001550	tk_652021000001550	s32554.1
tk_652021000001553	tk_652021000001553	s32554.1
tk_652021000001567	tk_652021000001567	s32554.1
tk_652021000001575	tk_652021000001575	s32554.1
tk_652021000001625	tk_652021000001625	s32554.1
tk_652021000001627	tk_652021000001627	s32554.1
tk_652021000001636	tk_652021000001636	s32554.1
tk_652021000001803	tk_652021000001803	s32554.1
tk_652021000001804	tk_652021000001804	s32554.1
tk_652021000001807	tk_652021000001807	s32554.1
tk_652021000001810	tk_652021000001810	s32554.1
tk_652021000001835	tk_652021000001835	s32554.1
tk_652021000001854	tk_652021000001854	s32554.1
tk_652021000001856	tk_652021000001856	s32554.1
tk_652021000001861	tk_652021000001861	s32554.1
tk_652021000001870	tk_652021000001870	s32554.1
tk_652021000001875	tk_652021000001875	s32554.1
tk_652021000001891	tk_652021000001891	s32554.1
tk_652021000001898	tk_652021000001898	s32554.1
tk_652021000001902	tk_652021000001902	s32554.1
tk_652021000001910	tk_652021000001910	s32554.1
tk_652021000001912	tk_652021000001912	s32554.1
tk_652021000001944	tk_652021000001944	s32554.1
tk_652021000001945	tk_652021000001945	s32554.1
tk_652021000001971	tk_652021000001971	s32554.1
tk__652021000001054	tk__652021000001054	s32554.1
tk_18-2315	tk_18-2315	OAR23_1053612.1
tk_19-1023	tk_19-1023	OAR23_1053612.1
tk_19-1062	tk_19-1062	OAR23_1053612.1
tk_19-2101	tk_19-2101	OAR23_1053612.1
tk_19-2105	tk_19-2105	OAR23_1053612.1
tk_19-2118	tk_19-2118	OAR23_1053612.1
tk_20-0051	tk_20-0051	OAR23_1053612.1
tk_20-0056	tk_20-0056	OAR23_1053612.1
tk_20-0161	tk_20-0161	OAR23_1053612.1
tk_20-0187	tk_20-0187	OAR23_1053612.1
tk_20-0350	tk_20-0350	OAR23_1053612.1
tk_20-0471	tk_20-0471	OAR23_1053612.1
tk_20-2921	tk_20-2921	OAR23_1053612.1
tk_20-2934	tk_20-2934	OAR23_1053612.1
tk_21-1446	tk_21-1446	OAR23_1053612.1
tk_21-1484	tk_21-1484	OAR23_1053612.1
tk_21-1747	tk_21-1747	OAR23_1053612.1
tk_652021000000004	tk_652021000000004	OAR23_1053612.1
tk_652021000000005	tk_652021000000005	OAR23_1053612.1
tk_652021000000012	tk_652021000000012	OAR23_1053612.1
tk_652021000000014	tk_652021000000014	OAR23_1053612.1
tk_652021000000017	tk_652021000000017	OAR23_1053612.1
tk_652021000000024	tk_652021000000024	OAR23_1053612.1
tk_652021000000032	tk_652021000000032	OAR23_1053612.1
tk_652021000000065	tk_652021000000065	OAR23_1053612.1
tk_652021000000073	tk_652021000000073	OAR23_1053612.1
tk_652021000000075	tk_652021000000075	OAR23_1053612.1
tk_652021000000095	tk_652021000000095	OAR23_1053612.1
tk_652021000000110	tk_652021000000110	OAR23_1053612.1
tk_652021000000126	tk_652021000000126	OAR23_1053612.1
tk_652021000000150	tk_652021000000150	OAR23_1053612.1
tk_652021000000152	tk_652021000000152	OAR23_1053612.1
tk_652021000000167	tk_652021000000167	OAR23_1053612.1
tk_652021000000187	tk_652021000000187	OAR23_1053612.1
tk_652021000000191	tk_652021000000191	OAR23_1053612.1
tk_652021000000226	tk_652021000000226	OAR23_1053612.1
tk_652021000000288	tk_652021000000288	OAR23_1053612.1
tk_652021000000311	tk_652021000000311	OAR23_1053612.1
tk_652021000000333	tk_652021000000333	OAR23_1053612.1
tk_652021000000336	tk_652021000000336	OAR23_1053612.1
tk_652021000000366	tk_652021000000366	OAR23_1053612.1
tk_652021000000377	tk_652021000000377	OAR23_1053612.1
tk_652021000000540	tk_652021000000540	OAR23_1053612.1
tk_652021000000542	tk_652021000000542	OAR23_1053612.1
tk_652021000000607	tk_652021000000607	OAR23_1053612.1
tk_652021000000621	tk_652021000000621	OAR23_1053612.1
tk_652021000000624	tk_652021000000624	OAR23_1053612.1
tk_652021000000634	tk_652021000000634	OAR23_1053612.1
tk_652021000000647	tk_652021000000647	OAR23_1053612.1
tk_652021000000658	tk_652021000000658	OAR23_1053612.1
tk_652021000000668	tk_652021000000668	OAR23_1053612.1
tk_652021000000679	tk_652021000000679	OAR23_1053612.1
tk_652021000000684	tk_652021000000684	OAR23_1053612.1
tk_652021000000705	tk_652021000000705	OAR23_1053612.1
tk_652021000000762	tk_652021000000762	OAR23_1053612.1
tk_652021000000772	tk_652021000000772	OAR23_1053612.1
tk_652021000000864	tk_652021000000864	OAR23_1053612.1
tk_652021000000868	tk_652021000000868	OAR23_1053612.1
tk_652021000000908	tk_652021000000908	OAR23_1053612.1
tk_652021000000914	tk_652021000000914	OAR23_1053612.1
[truncated: 178,829 more rows]
