# Supplementary material for: Inbreeding patterns and genetic diversity under selection in Teha sheep
Source: Front Genet. 2025 Jun 27;16:1576125. doi: 10.3389/fgene.2025.1576125 (PMC12245786; doi:10.3389/fgene.2025.1576125)
Supplement: Supplementary file 1 [file DataSheet1.zip › Raw data/HOM&HAT/fhat_output1.ibc]

FID	IID	NOMISS	Fhat1	Fhat2	Fhat3
tk_18-2315	tk_18-2315	53201	-0.142746	0.156373	0.00681331
tk_18-2360	tk_18-2360	53197	-0.136924	0.168472	0.0157744
tk_19-0834	tk_19-0834	53199	-0.110279	-0.0353755	-0.0728273
tk_19-1023	tk_19-1023	53198	-0.176002	0.0973254	-0.0393382
tk_19-1062	tk_19-1062	53204	-0.0850674	-0.0297454	-0.0574064
tk_19-2101	tk_19-2101	53200	-0.116436	0.19197	0.0377673
tk_19-2105	tk_19-2105	53198	-0.107175	0.188415	0.0406199
tk_19-2118	tk_19-2118	53203	-0.158028	0.182036	0.012004
tk_20-0007	tk_20-0007	53193	-0.0877642	0.0332689	-0.0272477
tk_20-0051	tk_20-0051	53190	-0.0968869	0.000284926	-0.048301
tk_20-0056	tk_20-0056	53186	-0.0210485	-0.0341892	-0.0276189
tk_20-0060	tk_20-0060	53185	0.0291902	-0.06874	-0.0197749
tk_20-0161	tk_20-0161	53201	-0.0511126	-0.0119247	-0.0315187
tk_20-0187	tk_20-0187	53179	0.0109129	-0.00615599	0.00237847
tk_20-0235	tk_20-0235	53195	0.026233	-0.0670572	-0.0204121
tk_20-0350	tk_20-0350	53188	-0.0223753	-0.0159644	-0.0191699
tk_20-0383	tk_20-0383	53183	-0.0115376	-0.0572897	-0.0344136
tk_20-0458	tk_20-0458	53200	-0.150553	0.0764299	-0.0370614
tk_20-0471	tk_20-0471	53194	-0.0255979	-0.0347426	-0.0301703
tk_20-0496	tk_20-0496	53192	0.016153	-0.0464154	-0.0151312
tk_20-0510	tk_20-0510	53199	-0.116101	0.0447341	-0.0356833
tk_20-0531	tk_20-0531	53195	0.000216934	-0.0638276	-0.0318054
tk_20-2025	tk_20-2025	53203	-0.184368	0.0518341	-0.066267
tk_20-2141	tk_20-2141	53187	-0.0629478	0.0110102	-0.0259688
tk_20-2235	tk_20-2235	53196	-0.106993	0.0430929	-0.0319501
tk_20-2921	tk_20-2921	53196	-0.0736616	-0.0353308	-0.0544962
tk_20-2934	tk_20-2934	53192	0.00123286	0.0488172	0.025025
tk_21-1444	tk_21-1444	53183	0.107452	-0.0302815	0.038585
tk_21-1446	tk_21-1446	53191	0.044393	0.0199812	0.0321871
tk_21-1454	tk_21-1454	53200	0.022591	0.010645	0.016618
tk_21-1455	tk_21-1455	53194	0.107675	-0.0275094	0.0400826
tk_21-1482	tk_21-1482	53194	0.0412306	0.0111362	0.0261834
tk_21-1484	tk_21-1484	53192	0.0763811	0.0098888	0.0431349
tk_21-1492	tk_21-1492	53189	0.0770657	0.00257263	0.0398192
tk_21-1493	tk_21-1493	53193	0.124312	-0.0247739	0.0497689
tk_21-1747	tk_21-1747	53190	-0.00473539	0.0309675	0.013116
tk_21-1769	tk_21-1769	53186	0.120769	-0.0411563	0.0398062
tk_652021000000001	tk_652021000000001	53182	0.00188673	-0.01909	-0.00860166
tk_652021000000003	tk_652021000000003	53190	-0.0292744	0.0411744	0.00595001
tk_652021000000004	tk_652021000000004	53183	-0.00079631	-0.0461025	-0.0234494
tk_652021000000005	tk_652021000000005	53196	-0.0597719	0.0205838	-0.0195941
tk_652021000000012	tk_652021000000012	53176	0.0114135	-0.0981525	-0.0433695
tk_652021000000014	tk_652021000000014	53189	0.0080753	-0.09429	-0.0431074
tk_652021000000017	tk_652021000000017	53175	-0.0146811	-0.0375926	-0.0261368
tk_652021000000019	tk_652021000000019	53164	0.0341659	-0.0318186	0.00117365
tk_652021000000024	tk_652021000000024	53191	-0.056829	-0.0440177	-0.0504234
tk_652021000000025	tk_652021000000025	53176	0.0277229	0.0154212	0.0215721
tk_652021000000027	tk_652021000000027	53186	0.0594422	-0.0227543	0.018344
tk_652021000000028	tk_652021000000028	53186	0.0165438	-0.0498484	-0.0166523
tk_652021000000031	tk_652021000000031	53202	-0.047472	-0.0238543	-0.0356631
tk_652021000000032	tk_652021000000032	53198	-0.000938526	-0.00267818	-0.00180835
tk_652021000000033	tk_652021000000033	53198	0.0217846	-0.0535111	-0.0158632
tk_652021000000034	tk_652021000000034	53190	-0.00286558	-0.00465877	-0.00376218
tk_652021000000037	tk_652021000000037	53141	0.0681826	-0.122339	-0.0270782
tk_652021000000038	tk_652021000000038	53203	-0.0295728	0.00721309	-0.0111799
tk_652021000000040	tk_652021000000040	53181	-0.0288745	0.0608901	0.0160078
tk_652021000000042	tk_652021000000042	53196	-0.0337296	0.0173597	-0.00818494
tk_652021000000045	tk_652021000000045	53144	-0.0569837	-0.00602676	-0.0315052
tk_652021000000046	tk_652021000000046	53187	0.0462731	-0.0562843	-0.00500558
tk_652021000000047	tk_652021000000047	53183	-0.0273233	0.0303524	0.00151452
tk_652021000000049	tk_652021000000049	53167	0.129509	-0.134239	-0.00236525
tk_652021000000052	tk_652021000000052	53177	0.0642037	-0.0466445	0.00877962
tk_652021000000053	tk_652021000000053	53178	-0.0207878	0.0173208	-0.00173348
tk_652021000000059	tk_652021000000059	53182	0.0280566	0.0434765	0.0357666
tk_652021000000060	tk_652021000000060	53124	0.00894966	-0.00576905	0.00159031
tk_652021000000061	tk_652021000000061	53160	0.132307	-0.128477	0.00191501
tk_652021000000063	tk_652021000000063	53194	-0.0529365	0.0563272	0.00169534
tk_652021000000064	tk_652021000000064	53192	-0.0685638	0.00582546	-0.0313692
tk_652021000000065	tk_652021000000065	53179	0.10311	-0.126955	-0.0119223
tk_652021000000066	tk_652021000000066	53192	0.0821921	0.0447401	0.0634661
tk_652021000000069	tk_652021000000069	53184	0.0292428	-0.0232418	0.0030005
tk_652021000000071	tk_652021000000071	53165	0.0641953	-0.0919073	-0.013856
tk_652021000000073	tk_652021000000073	53184	-0.0430617	-0.0306036	-0.0368327
tk_652021000000074	tk_652021000000074	53182	0.0671065	-0.110246	-0.0215697
tk_652021000000075	tk_652021000000075	53176	0.0324892	-0.0283004	0.00209437
tk_652021000000076	tk_652021000000076	53191	0.0298416	-0.0838019	-0.0269801
tk_652021000000081	tk_652021000000081	53099	0.105007	0.0628943	0.0839507
tk_652021000000082	tk_652021000000082	53184	-0.0446567	-0.061252	-0.0529544
tk_652021000000086	tk_652021000000086	53168	0.116129	-0.133453	-0.00866215
tk_652021000000088	tk_652021000000088	53192	0.0852136	-0.0385703	0.0233216
tk_652021000000089	tk_652021000000089	53194	0.0243202	0.0169745	0.0206473
tk_652021000000095	tk_652021000000095	53170	-0.0900299	0.0463759	-0.021827
tk_652021000000097	tk_652021000000097	53184	-0.0545273	0.0337986	-0.0103643
tk_652021000000101	tk_652021000000101	53175	-0.042739	-0.0176984	-0.0302187
tk_652021000000106	tk_652021000000106	53185	0.00890186	0.0189367	0.0139193
tk_652021000000110	tk_652021000000110	53180	-0.00836943	0.044506	0.0180683
tk_652021000000111	tk_652021000000111	53188	-0.00743483	-0.0487768	-0.0281058
tk_652021000000113	tk_652021000000113	53187	0.0513806	-0.0609214	-0.00477041
tk_652021000000118	tk_652021000000118	53167	0.0413411	-0.0499071	-0.00428296
tk_652021000000121	tk_652021000000121	53194	-0.00671357	-0.0294218	-0.0180677
tk_652021000000122	tk_652021000000122	53197	0.0513363	-0.0911272	-0.0198954
tk_652021000000123	tk_652021000000123	53187	-0.0129325	0.00310515	-0.00491369
tk_652021000000126	tk_652021000000126	53184	0.0884676	-0.0571918	0.0156379
tk_652021000000128	tk_652021000000128	53170	0.0227276	-0.0244709	-0.000871656
tk_652021000000133	tk_652021000000133	53185	0.0134223	-0.0247912	-0.00568443
tk_652021000000136	tk_652021000000136	53182	0.232629	0.219645	0.226137
tk_652021000000139	tk_652021000000139	53197	0.0331087	-0.0393627	-0.00312703
tk_652021000000147	tk_652021000000147	53180	0.0139771	-0.00719144	0.00339283
tk_652021000000150	tk_652021000000150	53189	-0.0335149	0.0512565	0.0088708
tk_652021000000152	tk_652021000000152	53182	0.0275466	0.0335327	0.0305396
tk_652021000000153	tk_652021000000153	53182	-0.0282397	0.0072088	-0.0105155
tk_652021000000164	tk_652021000000164	53178	-0.00097311	-0.0212807	-0.0111269
tk_652021000000165	tk_652021000000165	53188	0.0341022	-0.116556	-0.0412269
tk_652021000000167	tk_652021000000167	53192	-0.0229193	-0.0494001	-0.0361597
tk_652021000000169	tk_652021000000169	53188	0.0068375	0.03142	0.0191287
tk_652021000000171	tk_652021000000171	53025	0.00440898	-0.0285234	-0.0120572
tk_652021000000175	tk_652021000000175	53197	0.0649047	-0.0256407	0.019632
tk_652021000000179	tk_652021000000179	53176	0.0137212	-0.00703438	0.00334341
tk_652021000000185	tk_652021000000185	53192	0.0487111	-0.0890968	-0.0201928
tk_652021000000187	tk_652021000000187	53164	0.0208842	-0.0114967	0.00469375
tk_652021000000188	tk_652021000000188	53172	0.0673756	-0.0722424	-0.00243338
tk_652021000000189	tk_652021000000189	53169	0.0336334	-0.116455	-0.0414107
tk_652021000000191	tk_652021000000191	53174	0.0227504	-0.120211	-0.0487305
tk_652021000000194	tk_652021000000194	53193	0.00835738	-0.0540253	-0.0228339
tk_652021000000202	tk_652021000000202	53194	0.0343411	-0.0619113	-0.0137851
tk_652021000000206	tk_652021000000206	53201	0.0238612	-0.0617349	-0.0189369
tk_652021000000219	tk_652021000000219	53182	-0.0352756	-0.0259744	-0.030625
tk_652021000000220	tk_652021000000220	53193	0.0096214	0.0195545	0.0145879
tk_652021000000224	tk_652021000000224	53170	0.0383576	-0.0374795	0.000439077
tk_652021000000226	tk_652021000000226	53173	-0.0134905	0.00672013	-0.00338519
tk_652021000000233	tk_652021000000233	53204	-0.00468277	0.0402224	0.0177698
tk_652021000000247	tk_652021000000247	53192	-0.0254434	-0.0247193	-0.0250813
tk_652021000000251	tk_652021000000251	53177	0.00161945	-0.0411765	-0.0197785
tk_652021000000252	tk_652021000000252	53187	0.103654	-0.0940752	0.00478934
tk_652021000000256	tk_652021000000256	53161	0.149982	-0.0851019	0.0324401
tk_652021000000264	tk_652021000000264	53176	0.11332	-0.0527631	0.0302785
tk_652021000000266	tk_652021000000266	53194	0.0517168	-0.0300437	0.0108366
tk_652021000000269	tk_652021000000269	53196	0.00723596	-0.0434851	-0.0181246
tk_652021000000273	tk_652021000000273	53189	-0.0733857	-0.00249796	-0.0379418
tk_652021000000282	tk_652021000000282	53172	0.0709538	-0.0685217	0.00121606
tk_652021000000287	tk_652021000000287	53179	0.0535493	-0.0411249	0.00621222
tk_652021000000288	tk_652021000000288	53182	0.00606549	-0.0096345	-0.00178451
tk_652021000000289	tk_652021000000289	53201	-0.0206962	-0.0303699	-0.0255331
tk_652021000000292	tk_652021000000292	53158	-0.00996182	-0.0609799	-0.0354709
tk_652021000000293	tk_652021000000293	53169	0.00955911	0.0884152	0.0489872
tk_652021000000300	tk_652021000000300	53189	0.0698869	-0.0737695	-0.00194132
tk_652021000000307	tk_652021000000307	52573	-0.0989046	0.0588171	-0.0200437
tk_652021000000308	tk_652021000000308	53181	-0.0599306	0.0974327	0.0187511
tk_652021000000311	tk_652021000000311	53196	-0.0926692	0.0157085	-0.0384804
tk_652021000000312	tk_652021000000312	53188	0.0110919	-0.0414064	-0.0151573
tk_652021000000319	tk_652021000000319	53186	0.0701955	0.0328987	0.0515471
tk_652021000000328	tk_652021000000328	53190	-0.023816	-0.00106179	-0.0124389
tk_652021000000333	tk_652021000000333	53179	0.0752176	-0.060222	0.0074978
tk_652021000000336	tk_652021000000336	53194	-0.059019	0.00635737	-0.0263308
tk_652021000000341	tk_652021000000341	53195	-0.103519	0.0552381	-0.0241404
tk_652021000000346	tk_652021000000346	53193	-0.114111	0.0340731	-0.0400188
tk_652021000000361	tk_652021000000361	53196	-0.0932939	0.0433439	-0.024975
tk_652021000000365	tk_652021000000365	53184	0.00556142	0.0197773	0.0126693
tk_652021000000366	tk_652021000000366	53200	-0.113177	0.105456	-0.0038603
tk_652021000000376	tk_652021000000376	53164	-0.0068522	0.000620095	-0.00311605
tk_652021000000377	tk_652021000000377	53185	-0.00571065	0.0375782	0.0159338
tk_652021000000378	tk_652021000000378	53190	-0.00078772	-0.0341259	-0.0174568
tk_652021000000379	tk_652021000000379	53197	-0.101043	-0.00301212	-0.0520277
tk_652021000000383	tk_652021000000383	53190	-0.069328	-0.0468239	-0.058076
tk_652021000000393	tk_652021000000393	53188	-0.00136251	-0.0160179	-0.0086902
tk_652021000000396	tk_652021000000396	53178	0.0118415	-0.0274183	-0.00778836
tk_652021000000397	tk_652021000000397	53183	0.0331717	-0.00290487	0.0151334
tk_652021000000401	tk_652021000000401	53188	0.0983878	0.228373	0.163381
tk_652021000000423	tk_652021000000423	53185	0.0529465	-0.00318114	0.0248827
tk_652021000000436	tk_652021000000436	53197	-0.0663587	0.104823	0.0192323
tk_652021000000437	tk_652021000000437	53196	-0.0258974	0.0355333	0.00481795
tk_652021000000445	tk_652021000000445	53198	-0.108534	0.0632508	-0.0226415
tk_652021000000485	tk_652021000000485	53188	0.0366556	-0.00216738	0.0172441
tk_652021000000495	tk_652021000000495	53193	0.0127235	-0.0192884	-0.00328248
tk_652021000000508	tk_652021000000508	53196	-0.0764941	0.0291724	-0.0236609
tk_652021000000513	tk_652021000000513	53146	0.0490582	0.0113429	0.0302005
tk_652021000000533	tk_652021000000533	53192	0.0619556	-0.0647948	-0.00141962
tk_652021000000540	tk_652021000000540	53181	0.0215513	0.0205237	0.0210375
tk_652021000000542	tk_652021000000542	53168	0.00100298	0.0136017	0.00730235
tk_652021000000545	tk_652021000000545	53191	0.0114551	0.101906	0.0566804
tk_652021000000562	tk_652021000000562	53193	0.0173378	-0.0309236	-0.00679289
tk_652021000000564	tk_652021000000564	53185	-0.0282695	-0.0346619	-0.0314657
tk_652021000000572	tk_652021000000572	53193	0.0450264	0.108002	0.0765142
tk_652021000000585	tk_652021000000585	53186	0.0458215	0.074637	0.0602293
tk_652021000000594	tk_652021000000594	53171	0.0832244	-0.0490049	0.0171098
tk_652021000000601	tk_652021000000601	53187	0.0990576	-0.067812	0.0156228
tk_652021000000602	tk_652021000000602	53188	0.000472934	-0.0260823	-0.0128047
tk_652021000000604	tk_652021000000604	53193	-0.0527927	0.044293	-0.00424989
tk_652021000000607	tk_652021000000607	53156	-0.0288313	-0.00620165	-0.0175165
tk_652021000000610	tk_652021000000610	53187	-0.0428168	0.0303694	-0.00622369
tk_652021000000612	tk_652021000000612	53174	-0.0510086	0.0199663	-0.0155211
tk_652021000000614	tk_652021000000614	53166	0.000704362	0.0291383	0.0149213
tk_652021000000615	tk_652021000000615	53189	0.0567725	-0.053394	0.00168929
tk_652021000000617	tk_652021000000617	53167	-0.0575425	0.0268041	-0.0153692
tk_652021000000618	tk_652021000000618	53194	-0.0710188	0.0341961	-0.0184113
tk_652021000000619	tk_652021000000619	53168	0.0567557	-0.0327733	0.0119912
tk_652021000000620	tk_652021000000620	53179	-0.0116714	0.00452347	-0.00357394
tk_652021000000621	tk_652021000000621	53178	-0.0345808	-0.00830203	-0.0214414
tk_652021000000622	tk_652021000000622	53186	0.0451422	-0.0668147	-0.0108363
tk_652021000000623	tk_652021000000623	53188	-0.0369272	0.0330596	-0.00193383
tk_652021000000624	tk_652021000000624	53191	-0.0755228	0.0591019	-0.00821049
tk_652021000000625	tk_652021000000625	53177	-0.00732349	-0.00458521	-0.00595435
tk_652021000000627	tk_652021000000627	53196	-0.0737047	0.0162042	-0.0287502
tk_652021000000631	tk_652021000000631	53197	-0.0855765	0.0532171	-0.0161797
tk_652021000000633	tk_652021000000633	53199	-0.0536447	0.0243619	-0.0146414
tk_652021000000634	tk_652021000000634	53187	0.0198017	-0.0230765	-0.00163736
tk_652021000000636	tk_652021000000636	53190	0.0352518	-0.00410335	0.0155742
tk_652021000000637	tk_652021000000637	53180	0.0140756	-0.0471457	-0.016535
tk_652021000000638	tk_652021000000638	53180	0.0385647	-0.0456956	-0.00356546
tk_652021000000639	tk_652021000000639	53189	-0.0151174	0.00118607	-0.00696568
tk_652021000000645	tk_652021000000645	53172	-0.0404697	0.00454266	-0.0179635
tk_652021000000646	tk_652021000000646	53182	-0.100091	0.06238	-0.0188553
tk_652021000000647	tk_652021000000647	53118	0.0221369	-0.0522744	-0.0150688
tk_652021000000649	tk_652021000000649	53189	-0.0788737	0.0611145	-0.0088796
tk_652021000000651	tk_652021000000651	53191	0.0428457	-0.0535925	-0.00537339
tk_652021000000656	tk_652021000000656	52629	0.00279035	-0.000536274	0.00112704
tk_652021000000657	tk_652021000000657	53178	-0.0190943	0.00328705	-0.00790365
tk_652021000000658	tk_652021000000658	53100	-0.0302026	0.0169972	-0.00660271
tk_652021000000659	tk_652021000000659	53188	0.00707694	-0.0508982	-0.0219106
tk_652021000000661	tk_652021000000661	53174	-0.0216261	-0.0383062	-0.0299661
tk_652021000000662	tk_652021000000662	53164	0.0249853	0.0157989	0.0203921
tk_652021000000663	tk_652021000000663	53191	-0.0412839	0.0112382	-0.0150228
tk_652021000000665	tk_652021000000665	53194	-0.0126462	-0.0104031	-0.0115247
tk_652021000000668	tk_652021000000668	53191	-0.0571549	0.046216	-0.00546945
tk_652021000000669	tk_652021000000669	53176	0.00632015	0.0033606	0.00484037
tk_652021000000670	tk_652021000000670	53186	0.0332497	-0.051842	-0.00929619
tk_652021000000671	tk_652021000000671	53188	-0.0413221	0.0207736	-0.0102742
tk_652021000000673	tk_652021000000673	53185	0.0160449	-0.00189463	0.00707515
tk_652021000000677	tk_652021000000677	53188	0.000567152	-0.0390497	-0.0192412
tk_652021000000678	tk_652021000000678	53194	-0.0173204	0.0218078	0.00224371
tk_652021000000679	tk_652021000000679	52818	-0.0215498	-0.0145104	-0.0180301
tk_652021000000680	tk_652021000000680	53183	-0.109301	0.0945199	-0.00739051
tk_652021000000684	tk_652021000000684	53192	-0.0107704	-0.00207149	-0.00642094
tk_652021000000686	tk_652021000000686	53198	-0.0350737	0.0787152	0.0218207
tk_652021000000689	tk_652021000000689	53160	-0.004884	0.0164044	0.00576021
tk_652021000000690	tk_652021000000690	53198	-0.035633	0.00795455	-0.0138392
tk_652021000000694	tk_652021000000694	53106	-0.0464262	0.00768328	-0.0193715
tk_652021000000696	tk_652021000000696	53194	-0.00246261	-0.0161289	-0.00929574
tk_652021000000698	tk_652021000000698	53171	0.121256	0.113611	0.117434
tk_652021000000705	tk_652021000000705	53192	-0.0690659	-5.6034e-05	-0.034561
tk_652021000000707	tk_652021000000707	53179	0.0456717	-0.0372369	0.0042174
tk_652021000000710	tk_652021000000710	53168	0.0916578	0.0054524	0.0485551
tk_652021000000712	tk_652021000000712	53191	0.0241261	-0.00895843	0.00758382
tk_652021000000713	tk_652021000000713	53153	-0.0630256	-0.00670894	-0.0348673
tk_652021000000716	tk_652021000000716	53188	0.0845386	-0.0731827	0.00567794
tk_652021000000718	tk_652021000000718	53188	0.0984942	0.0452591	0.0718767
tk_652021000000722	tk_652021000000722	53117	-0.0713453	0.014686	-0.0283297
tk_652021000000726	tk_652021000000726	53192	0.00511746	0.0162846	0.010701
tk_652021000000731	tk_652021000000731	53190	-0.028066	-0.0436675	-0.0358668
tk_652021000000745	tk_652021000000745	53194	-0.0143321	0.0230885	0.00437822
tk_652021000000748	tk_652021000000748	53189	0.0448128	-0.0142827	0.015265
tk_652021000000750	tk_652021000000750	53185	-0.0665668	0.054325	-0.00612092
tk_652021000000756	tk_652021000000756	53152	-0.0614436	0.0226756	-0.019384
tk_652021000000757	tk_652021000000757	52871	-0.0768695	0.0265707	-0.0251494
tk_652021000000762	tk_652021000000762	53206	-0.0601209	0.0716298	0.00575446
tk_652021000000764	tk_652021000000764	53180	0.12309	-0.0653634	0.0288633
tk_652021000000769	tk_652021000000769	53189	-0.0456326	0.0339679	-0.00583237
tk_652021000000770	tk_652021000000770	53194	-0.00305202	0.0719727	0.0344603
tk_652021000000772	tk_652021000000772	53185	0.0799474	0.155016	0.117482
tk_652021000000773	tk_652021000000773	53167	0.0955648	-0.0614977	0.0170336
tk_652021000000776	tk_652021000000776	53190	0.0248852	-0.0382857	-0.0067003
tk_652021000000778	tk_652021000000778	53163	-0.0164221	-0.00224061	-0.00933136
tk_652021000000779	tk_652021000000779	53164	-0.00188489	-0.0155283	-0.00870657
tk_652021000000780	tk_652021000000780	53191	-0.0544685	-0.00502909	-0.0297488
tk_652021000000786	tk_652021000000786	53185	0.0327086	0.021425	0.0270668
tk_652021000000788	tk_652021000000788	53195	0.0934458	-0.0426682	0.0253888
tk_652021000000793	tk_652021000000793	53193	-0.05445	0.019223	-0.0176135
tk_652021000000795	tk_652021000000795	53168	-0.0167192	0.0439699	0.0136253
tk_652021000000796	tk_652021000000796	53181	0.0214915	0.00877012	0.0151308
tk_652021000000799	tk_652021000000799	53164	-0.0237771	-0.0188237	-0.0213004
tk_652021000000800	tk_652021000000800	53196	0.0485599	-0.0582965	-0.0048683
tk_652021000000802	tk_652021000000802	53202	-0.089981	0.0122084	-0.0388863
tk_652021000000821	tk_652021000000821	53186	-0.018865	-0.00370283	-0.0112839
tk_652021000000836	tk_652021000000836	53182	0.0251386	-0.0801942	-0.0275278
tk_652021000000838	tk_652021000000838	53189	0.0427543	-0.0116816	0.0155364
tk_652021000000840	tk_652021000000840	53187	-0.0404542	0.0265609	-0.00694663
tk_652021000000855	tk_652021000000855	53194	0.0201851	0.0671978	0.0436915
tk_652021000000863	tk_652021000000863	53161	0.000156748	0.0322643	0.0162105
tk_652021000000864	tk_652021000000864	53185	0.048006	-0.0327749	0.00761554
tk_652021000000868	tk_652021000000868	53195	0.0293947	-0.0519135	-0.0112594
tk_652021000000871	tk_652021000000871	53196	0.019679	0.0111533	0.0154161
tk_652021000000881	tk_652021000000881	53197	-0.0147755	0.0545571	0.0198908
tk_652021000000883	tk_652021000000883	53103	-0.0702047	0.0248725	-0.0226661
tk_652021000000888	tk_652021000000888	53200	-0.000937694	0.0207817	0.00992201
tk_652021000000889	tk_652021000000889	53196	-0.101436	0.0135932	-0.0439214
tk_652021000000891	tk_652021000000891	53193	0.0464086	-0.0235876	0.0114105
tk_652021000000894	tk_652021000000894	53193	-0.0539596	0.0130316	-0.020464
tk_652021000000898	tk_652021000000898	53188	0.0789317	-0.0203624	0.0292846
tk_652021000000902	tk_652021000000902	53191	-0.042987	0.0108724	-0.0160573
tk_652021000000904	tk_652021000000904	53195	-0.0465739	0.064145	0.00878556
tk_652021000000908	tk_652021000000908	53181	0.0206869	-0.0745518	-0.0269324
tk_652021000000910	tk_652021000000910	53171	0.0523364	-0.0989261	-0.0232949
tk_652021000000912	tk_652021000000912	53203	-0.0883984	0.0925597	0.00208067
tk_652021000000914	tk_652021000000914	53188	0.0615373	-0.0957063	-0.0170845
tk_652021000000917	tk_652021000000917	53189	0.014578	-0.0473987	-0.0164103
tk_652021000000920	tk_652021000000920	53174	0.104444	-0.0862061	0.00911877
tk_652021000000925	tk_652021000000925	53185	0.0813853	-0.0709932	0.00519605
tk_652021000000928	tk_652021000000928	53197	-0.110558	0.0607412	-0.0249082
tk_652021000000930	tk_652021000000930	53143	0.328998	-0.0725942	0.128202
tk_652021000000948	tk_652021000000948	52888	-0.035273	0.0342567	-0.000508186
tk_652021000000951	tk_652021000000951	53177	-0.0775688	0.0257521	-0.0259083
tk_652021000000953	tk_652021000000953	53202	-0.0881488	0.0670845	-0.0105322
tk_652021000000955	tk_652021000000955	53195	-0.0737492	-0.0146153	-0.0441822
tk_652021000000957	tk_652021000000957	53172	-0.0742867	0.0276956	-0.0232956
tk_652021000000962	tk_652021000000962	53192	0.00875758	-0.00823052	0.00026353
tk_652021000000964	tk_652021000000964	53155	-0.0706006	-0.001514	-0.0360573
tk_652021000000968	tk_652021000000968	53192	-0.115131	0.0734167	-0.0208571
tk_652021000000972	tk_652021000000972	53183	0.0319283	-0.0908797	-0.0294757
tk_652021000000975	tk_652021000000975	53191	-0.0992054	0.000474917	-0.0493652
tk_652021000000976	tk_652021000000976	53199	-0.0509154	0.0293587	-0.0107784
tk_652021000000979	tk_652021000000979	53193	0.0272556	-0.0399625	-0.00635345
tk_652021000000984	tk_652021000000984	53191	-0.070413	0.0535851	-0.00841391
tk_652021000000989	tk_652021000000989	53181	-0.0697008	0.043137	-0.0132819
tk_652021000001001	tk_652021000001001	53184	0.00924237	-0.0476133	-0.0191855
tk_652021000001004	tk_652021000001004	53201	-0.0655739	0.0329337	-0.0163201
tk_652021000001010	tk_652021000001010	53168	-0.0168313	-0.0113559	-0.0140936
tk_652021000001013	tk_652021000001013	53144	-0.117074	0.0969142	-0.0100799
tk_652021000001024	tk_652021000001024	53177	-0.0404233	-0.106673	-0.073548
tk_652021000001025	tk_652021000001025	53198	-0.0789056	0.0421352	-0.0183852
tk_652021000001034	tk_652021000001034	53188	0.0883281	-0.0739205	0.00720378
tk_652021000001041	tk_652021000001041	53194	-0.00708504	0.0014415	-0.00282177
tk_652021000001053	tk_652021000001053	52768	0.046062	-0.115218	-0.0345781
tk_652021000001055	tk_652021000001055	53194	0.000405194	-0.0470795	-0.0233372
tk_652021000001064	tk_652021000001064	53177	0.0620095	-0.0715432	-0.00476685
tk_652021000001074	tk_652021000001074	53195	-0.0692045	0.0110797	-0.0290624
tk_652021000001088	tk_652021000001088	53162	-0.00691363	0.00338606	-0.00176378
tk_652021000001090	tk_652021000001090	53202	-0.0886258	0.0294006	-0.0296126
tk_652021000001111	tk_652021000001111	53196	-0.00433692	-0.0438812	-0.0241091
tk_652021000001144	tk_652021000001144	53195	-0.0226187	-0.0464202	-0.0345194
tk_652021000001148	tk_652021000001148	53200	-0.0130951	-0.000757654	-0.00692637
tk_652021000001154	tk_652021000001154	53190	0.058073	-0.0138312	0.0221209
tk_652021000001157	tk_652021000001157	53173	-0.0301349	0.0135404	-0.00829727
tk_652021000001179	tk_652021000001179	53198	-0.0352349	-0.0177374	-0.0264861
tk_652021000001200	tk_652021000001200	53197	0.0125099	-0.0357652	-0.0116276
tk_652021000001202	tk_652021000001202	53181	-0.00548833	-0.0539317	-0.02971
tk_652021000001210	tk_652021000001210	53168	0.0400454	-0.101871	-0.0309128
tk_652021000001213	tk_652021000001213	53172	0.0842046	-0.0114407	0.036382
tk_652021000001221	tk_652021000001221	53194	-0.0196428	-0.0348711	-0.027257
tk_652021000001227	tk_652021000001227	53197	-0.0647934	0.0417625	-0.0115155
tk_652021000001228	tk_652021000001228	53189	-0.0798002	-0.0479625	-0.0638814
tk_652021000001241	tk_652021000001241	53193	-0.0129564	-0.0265802	-0.0197683
tk_652021000001248	tk_652021000001248	53200	0.0196019	0.137587	0.0785942
tk_652021000001251	tk_652021000001251	53190	0.0620393	-0.0905336	-0.0142471
tk_652021000001252	tk_652021000001252	53184	-0.0190057	-0.0249518	-0.0219788
tk_652021000001258	tk_652021000001258	53182	0.00159057	0.031657	0.0166238
tk_652021000001259	tk_652021000001259	53192	0.0587159	-0.0592263	-0.000255186
tk_652021000001261	tk_652021000001261	53178	-0.0763551	0.0456141	-0.0153705
tk_652021000001262	tk_652021000001262	53196	0.0692775	-0.0834935	-0.00710802
tk_652021000001267	tk_652021000001267	53186	0.03191	-0.0875041	-0.027797
tk_652021000001278	tk_652021000001278	53193	-0.026845	-0.0281726	-0.0275088
tk_652021000001281	tk_652021000001281	53189	-0.0393	0.00152847	-0.0188858
tk_652021000001295	tk_652021000001295	53192	-0.0815518	0.0541949	-0.0136784
tk_652021000001297	tk_652021000001297	53187	-0.10452	0.00349531	-0.0505125
tk_652021000001298	tk_652021000001298	53182	0.0232243	-0.101164	-0.0389696
tk_652021000001301	tk_652021000001301	53100	0.00769631	-0.0735931	-0.0329484
tk_652021000001307	tk_652021000001307	53146	0.0607829	-0.0419663	0.00940828
tk_652021000001309	tk_652021000001309	53172	0.064197	-0.0382882	0.0129544
tk_652021000001310	tk_652021000001310	53186	0.0722416	-0.0706505	0.000795566
tk_652021000001320	tk_652021000001320	53190	-0.110226	0.0329774	-0.0386245
tk_652021000001324	tk_652021000001324	53184	0.0243409	-0.096368	-0.0360135
tk_652021000001325	tk_652021000001325	53186	0.000459261	-0.032713	-0.0161269
tk_652021000001326	tk_652021000001326	53187	0.014909	0.00936464	0.0121368
tk_652021000001328	tk_652021000001328	53175	0.0648684	-0.0788888	-0.00701021
tk_652021000001334	tk_652021000001334	53195	-0.105471	0.0562059	-0.0246325
tk_652021000001336	tk_652021000001336	53183	0.0351443	-0.10053	-0.0326927
tk_652021000001344	tk_652021000001344	53180	0.0992919	-0.0892389	0.0050265
tk_652021000001349	tk_652021000001349	53191	-0.0233583	-0.0265628	-0.0249605
tk_652021000001366	tk_652021000001366	53190	0.00870436	-0.0594884	-0.025392
tk_652021000001374	tk_652021000001374	53192	-0.0634126	0.0638991	0.000243228
tk_652021000001381	tk_652021000001381	53192	0.0200985	-0.0787348	-0.0293181
tk_652021000001397	tk_652021000001397	53171	0.085606	-0.097942	-0.00616797
tk_652021000001402	tk_652021000001402	51209	-0.0608729	-0.16633	-0.113601
tk_652021000001430	tk_652021000001430	53186	0.0429072	-0.108854	-0.0329734
tk_652021000001435	tk_652021000001435	53184	0.0562029	-0.0283905	0.0139062
tk_652021000001437	tk_652021000001437	53178	0.0282193	-0.0563074	-0.0140441
tk_652021000001441	tk_652021000001441	53185	-0.0955859	0.0599586	-0.0178136
tk_652021000001471	tk_652021000001471	53165	0.0508938	-0.107051	-0.0280785
tk_652021000001502	tk_652021000001502	53190	-0.0872241	0.00380395	-0.0417101
tk_652021000001504	tk_652021000001504	53199	-0.102628	0.0604289	-0.0210995
tk_652021000001505	tk_652021000001505	53182	-0.084484	0.072324	-0.00608004
tk_652021000001508	tk_652021000001508	53187	-0.0934955	0.101812	0.0041581
tk_652021000001510	tk_652021000001510	53189	-0.0604348	0.0468284	-0.00680319
tk_652021000001511	tk_652021000001511	53143	-0.101541	0.0660187	-0.0177614
tk_652021000001513	tk_652021000001513	53184	-0.13919	0.0362771	-0.0514564
tk_652021000001514	tk_652021000001514	53191	0.062786	-0.0755431	-0.00637854
tk_652021000001516	tk_652021000001516	53197	-0.089186	-0.00983062	-0.0495083
tk_652021000001517	tk_652021000001517	53157	-0.0605196	0.016533	-0.0219933
tk_652021000001522	tk_652021000001522	53186	-0.0901064	0.0215874	-0.0342595
tk_652021000001523	tk_652021000001523	53191	-0.0342937	0.0788801	0.0222932
tk_652021000001528	tk_652021000001528	53192	-0.0653727	-0.0409968	-0.0531847
tk_652021000001529	tk_652021000001529	53193	-0.0987504	0.0632909	-0.0177298
tk_652021000001536	tk_652021000001536	53177	-0.109951	0.0398197	-0.0350658
tk_652021000001538	tk_652021000001538	53130	-0.0545916	0.0185152	-0.0180382
tk_652021000001540	tk_652021000001540	53185	-0.084442	-0.00562788	-0.045035
tk_652021000001542	tk_652021000001542	53188	-0.0945893	-0.0109382	-0.0527638
tk_652021000001543	tk_652021000001543	52737	-0.0811917	0.0432903	-0.0189507
tk_652021000001549	tk_652021000001549	53195	-0.0801398	0.0386868	-0.0207265
tk_652021000001550	tk_652021000001550	53199	-0.0924173	0.0224171	-0.0350001
tk_652021000001552	tk_652021000001552	53176	-0.0691024	0.0191154	-0.0249935
tk_652021000001553	tk_652021000001553	53202	-0.10497	0.0695758	-0.017697
tk_652021000001554	tk_652021000001554	53082	0.0512339	0.160402	0.105818
tk_652021000001561	tk_652021000001561	53192	-0.0420159	-0.000265162	-0.0211405
tk_652021000001564	tk_652021000001564	53187	0.0359775	-0.0168917	0.00954291
tk_652021000001566	tk_652021000001566	53189	-0.0861275	0.0873932	0.000632809
tk_652021000001567	tk_652021000001567	53166	-0.0241831	0.00347299	-0.0103551
tk_652021000001575	tk_652021000001575	53203	-0.0764865	0.0498249	-0.0133308
tk_652021000001579	tk_652021000001579	53182	-0.0758869	0.000680161	-0.0376034
tk_652021000001582	tk_652021000001582	53195	-0.0518331	0.0526968	0.000431863
tk_652021000001593	tk_652021000001593	53195	-0.0749546	0.0195073	-0.0277237
tk_652021000001596	tk_652021000001596	53193	-0.107768	0.0753481	-0.0162102
tk_652021000001600	tk_652021000001600	53179	-0.0415174	0.061427	0.00995478
tk_652021000001601	tk_652021000001601	53192	0.0198632	-0.0237569	-0.00194684
tk_652021000001606	tk_652021000001606	53194	0.010674	-0.00589758	0.00238821
tk_652021000001612	tk_652021000001612	53196	-0.118868	0.0811942	-0.018837
tk_652021000001621	tk_652021000001621	53187	-0.0818014	0.0181716	-0.0318149
tk_652021000001625	tk_652021000001625	53176	-0.0629502	0.0638485	0.000449109
tk_652021000001627	tk_652021000001627	53193	-0.114086	0.0796565	-0.0172148
tk_652021000001635	tk_652021000001635	53179	-0.00497268	0.0105826	0.00280497
tk_652021000001636	tk_652021000001636	53178	-0.0828963	0.0416766	-0.0206099
tk_652021000001640	tk_652021000001640	53175	0.0631324	-0.0584855	0.00232341
tk_652021000001671	tk_652021000001671	52732	-0.0932624	0.00494772	-0.0441574
tk_652021000001675	tk_652021000001675	53196	-0.0309757	0.01579	-0.00759283
tk_652021000001677	tk_652021000001677	53178	0.122449	-0.0727483	0.0248505
tk_652021000001679	tk_652021000001679	53174	0.0147813	-0.0210828	-0.00315077
tk_652021000001681	tk_652021000001681	53188	-0.0605273	0.039196	-0.0106657
tk_652021000001692	tk_652021000001692	53184	-0.0967789	0.0356244	-0.0305773
tk_652021000001697	tk_652021000001697	53166	0.0369248	0.00393915	0.020432
tk_652021000001740	tk_652021000001740	53194	-0.0220188	-0.00623081	-0.0141248
tk_652021000001742	tk_652021000001742	53192	0.0469578	-0.0530618	-0.00305201
tk_652021000001773	tk_652021000001773	53177	-0.00750685	0.0110412	0.00176717
tk_652021000001782	tk_652021000001782	52092	-0.0302231	-0.0374752	-0.0338492
tk_652021000001793	tk_652021000001793	53144	0.0120539	-0.0299728	-0.00895944
tk_652021000001801	tk_652021000001801	53190	0.0328817	-0.0740531	-0.0205857
tk_652021000001803	tk_652021000001803	53199	-0.108698	0.0468803	-0.0309089
tk_652021000001804	tk_652021000001804	53206	-0.119157	0.0971221	-0.0110174
tk_652021000001807	tk_652021000001807	53194	-0.0588665	-0.0130641	-0.0359653
tk_652021000001810	tk_652021000001810	53192	0.0794482	-0.0609515	0.00924832
tk_652021000001814	tk_652021000001814	53195	-0.00161373	-0.114585	-0.0580993
tk_652021000001823	tk_652021000001823	53187	0.0730667	-0.0177737	0.0276465
tk_652021000001825	tk_652021000001825	53190	-0.0640093	0.0723866	0.0041886
tk_652021000001827	tk_652021000001827	53201	-0.115122	0.0562346	-0.0294437
tk_652021000001830	tk_652021000001830	53195	-0.0971751	-0.00466045	-0.0509178
tk_652021000001832	tk_652021000001832	53188	0.00605743	-0.0598067	-0.0268746
tk_652021000001835	tk_652021000001835	53182	0.0332659	-0.0703027	-0.0185184
tk_652021000001836	tk_652021000001836	53195	-0.0666595	0.0814678	0.00740414
tk_652021000001840	tk_652021000001840	53189	0.00835594	-0.0225856	-0.00711481
tk_652021000001841	tk_652021000001841	53196	-0.0610309	0.0032373	-0.0288968
tk_652021000001844	tk_652021000001844	53196	-0.0656	0.0115737	-0.0270132
tk_652021000001845	tk_652021000001845	53197	-0.0495395	0.0844355	0.017448
tk_652021000001850	tk_652021000001850	53192	0.129129	-0.0761938	0.0264678
tk_652021000001854	tk_652021000001854	53197	-0.043453	-0.0474789	-0.045466
tk_652021000001855	tk_652021000001855	53196	0.0248553	-0.0252427	-0.000193743
tk_652021000001856	tk_652021000001856	53194	-0.00800657	-0.0151049	-0.0115557
tk_652021000001861	tk_652021000001861	53193	0.0218003	-0.0319229	-0.00506129
tk_652021000001865	tk_652021000001865	53200	-0.0549026	0.0313692	-0.0117667
tk_652021000001866	tk_652021000001866	53181	-0.00209778	-0.00263685	-0.00236731
tk_652021000001868	tk_652021000001868	53191	-0.0282381	-0.061101	-0.0446695
tk_652021000001870	tk_652021000001870	53176	-0.0296862	-0.0618748	-0.0457805
tk_652021000001872	tk_652021000001872	53188	0.0624092	-0.0594228	0.0014932
tk_652021000001873	tk_652021000001873	53201	-0.0182447	0.126622	0.0541884
tk_652021000001874	tk_652021000001874	53191	-0.0900198	0.0571976	-0.0164111
tk_652021000001875	tk_652021000001875	53175	0.00626115	-0.0118605	-0.00279969
tk_652021000001879	tk_652021000001879	53186	0.0383708	-0.0221111	0.00812984
tk_652021000001881	tk_652021000001881	53182	0.236878	-0.140725	0.0480764
tk_652021000001882	tk_652021000001882	53190	0.0625148	-0.0485577	0.00697856
tk_652021000001884	tk_652021000001884	52959	0.0540485	-0.0379857	0.00803138
tk_652021000001885	tk_652021000001885	53205	-0.0937653	0.0178153	-0.037975
tk_652021000001888	tk_652021000001888	53173	0.0552307	-0.0914187	-0.018094
tk_652021000001891	tk_652021000001891	52788	-0.101418	0.0569763	-0.0222209
tk_652021000001892	tk_652021000001892	53204	-0.100107	-0.00995114	-0.0550292
tk_652021000001898	tk_652021000001898	53194	0.0948345	0.0400398	0.0674371
tk_652021000001899	tk_652021000001899	53197	-0.0387355	0.0071243	-0.0158056
tk_652021000001902	tk_652021000001902	53195	-0.0535108	-0.0195065	-0.0365087
tk_652021000001910	tk_652021000001910	53200	-0.096661	0.00568847	-0.0454862
tk_652021000001912	tk_652021000001912	53193	-0.00176447	-0.0277669	-0.0147657
tk_652021000001916	tk_652021000001916	53191	0.0190545	-0.0262793	-0.0036124
tk_652021000001918	tk_652021000001918	53167	0.183189	-0.0966996	0.0432448
tk_652021000001919	tk_652021000001919	53191	0.0351597	-0.0472328	-0.00603653
tk_652021000001927	tk_652021000001927	53190	0.046433	-0.0581255	-0.00584624
tk_652021000001931	tk_652021000001931	53185	0.0519174	-0.0541212	-0.00110188
tk_652021000001936	tk_652021000001936	53192	-0.0945354	0.0390245	-0.0277555
tk_652021000001942	tk_652021000001942	53189	0.0335066	-0.0313513	0.00107764
tk_652021000001943	tk_652021000001943	53180	0.0410281	-0.0375262	0.00175099
tk_652021000001944	tk_652021000001944	53176	0.214597	-0.0141613	0.100218
tk_652021000001945	tk_652021000001945	53191	-0.0357547	0.00583793	-0.0149584
tk_652021000001946	tk_652021000001946	53185	0.0877026	-0.0487606	0.019471
tk_652021000001947	tk_652021000001947	53193	0.0263786	0.0646605	0.0455196
tk_652021000001955	tk_652021000001955	53192	-0.0290626	-0.0196093	-0.0243359
tk_652021000001956	tk_652021000001956	53183	0.0774945	-0.0524097	0.0125424
tk_652021000001968	tk_652021000001968	53187	-0.0749167	-0.00105325	-0.037985
tk_652021000001969	tk_652021000001969	53186	0.0792182	-0.0767653	0.00122643
tk_652021000001971	tk_652021000001971	53184	0.0951728	-0.0203949	0.037389
tk_652021000001972	tk_652021000001972	53188	0.109443	-0.0476219	0.0309105
tk_652021000001973	tk_652021000001973	53182	-0.00763954	-0.120282	-0.0639608
tk_652021000001975	tk_652021000001975	53194	-0.00805311	-0.0266461	-0.0173496
tk_652021000001976	tk_652021000001976	53189	0.0732897	0.0456999	0.0594948
tk_652021000001978	tk_652021000001978	53173	0.00414011	0.013471	0.00880553
tk_652021000001980	tk_652021000001980	53191	0.0984199	-0.0493329	0.0245435
tk_652021000001981	tk_652021000001981	53191	0.0642904	-0.0342294	0.0150305
tk_652021000001982	tk_652021000001982	53044	0.0840366	-0.127514	-0.0217388
tk_652021000001983	tk_652021000001983	53182	0.0847159	-0.0528609	0.0159275
tk_652021000001988	tk_652021000001988	53162	0.0368042	-0.0544937	-0.00884476
tk_652021000001991	tk_652021000001991	53171	0.112064	-0.119145	-0.00354014
tk_652021000001993	tk_652021000001993	53191	-0.0963218	0.035549	-0.0303864
tk_652021000001994	tk_652021000001994	52907	0.00707243	-0.0250545	-0.00899105
TK_652022000000004	TK_652022000000004	53192	-0.0455641	0.00982408	-0.01787
TK_652022000000006	TK_652022000000006	53086	-0.0894951	0.0460663	-0.0217144
TK_652022000000007	TK_652022000000007	53193	0.0545877	-0.0974557	-0.021434
TK_652022000000010	TK_652022000000010	53167	0.0521828	-0.046766	0.00270843
TK_652022000000012	TK_652022000000012	53177	0.0867161	-0.0444265	0.0211448
TK_652022000000013	TK_652022000000013	53190	-0.030389	-0.0252719	-0.0278305
TK_652022000000016	TK_652022000000016	53202	0.00866411	-0.0264219	-0.00887888
TK_652022000000017	TK_652022000000017	53200	-0.0261327	-0.00722024	-0.0166765
TK_652022000000018	TK_652022000000018	53198	-0.0639853	0.00368874	-0.0301483
TK_652022000000022	TK_652022000000022	53168	-0.0962803	0.0754997	-0.0103903
TK_652022000000023	TK_652022000000023	53202	-0.0254495	-0.0171782	-0.0213138
TK_652022000000024	TK_652022000000024	53189	0.0902944	-0.0784419	0.00592623
TK_652022000000025	TK_652022000000025	53196	-0.0246566	-0.00360616	-0.0141314
TK_652022000000033	TK_652022000000033	53199	-0.0638633	0.0544232	-0.00472008
TK_652022000000035	TK_652022000000035	53074	-0.0338668	-0.0225223	-0.0281945
TK_652022000000037	TK_652022000000037	53192	-0.0158653	-0.000397131	-0.00813122
TK_652022000000038	TK_652022000000038	53167	-0.029544	-0.0196151	-0.0245795
TK_652022000000039	TK_652022000000039	53193	0.00963268	-0.0803216	-0.0353445
TK_652022000000041	TK_652022000000041	53188	-0.0346171	0.0295844	-0.00251632
TK_652022000000043	TK_652022000000043	53192	0.0411868	-0.0552369	-0.00702504
TK_652022000000044	TK_652022000000044	53194	0.0612223	-0.072433	-0.00560536
TK_652022000000049	TK_652022000000049	53190	0.0134231	0.102898	0.0581608
TK_652022000000051	TK_652022000000051	53196	-0.0410973	-0.0395437	-0.0403205
TK_652022000000054	TK_652022000000054	53189	0.0579104	-0.0099473	0.0239816
TK_652022000000056	TK_652022000000056	53022	-0.0256688	-0.00522494	-0.0154469
TK_652022000000057	TK_652022000000057	53182	0.0686969	-0.0457074	0.0114948
TK_652022000000059	TK_652022000000059	53198	-0.0422689	0.0427298	0.000230469
TK_652022000000060	TK_652022000000060	53189	-0.00561766	-0.0147703	-0.010194
TK_652022000000062	TK_652022000000062	53196	0.0688811	-0.0983759	-0.0147474
TK_652022000000063	TK_652022000000063	53115	0.0400876	-0.117657	-0.0387845
TK_652022000000064	TK_652022000000064	53193	0.00553103	-0.0438427	-0.0191558
TK_652022000000067	TK_652022000000067	53195	-0.0194882	-0.00641946	-0.0129538
TK_652022000000068	TK_652022000000068	53101	-0.00363722	-0.00805887	-0.00584804
TK_652022000000069	TK_652022000000069	53020	-0.0114632	-0.0184187	-0.014941
TK_652022000000071	TK_652022000000071	53169	-0.00274068	0.0279196	0.0125895
TK_652022000000072	TK_652022000000072	53188	-0.029028	-0.0274252	-0.0282266
TK_652022000000075	TK_652022000000075	53153	-0.0582438	0.0574915	-0.000376139
TK_652022000000079	TK_652022000000079	53191	-0.016209	-0.0416502	-0.0289296
TK_652022000000082	TK_652022000000082	53194	-0.0477743	-0.0629313	-0.0553528
TK_652022000000085	TK_652022000000085	53178	-0.0343402	0.011471	-0.0114346
TK_652022000000086	TK_652022000000086	53184	0.059052	-0.0184487	0.0203016
TK_652022000000087	TK_652022000000087	53094	0.124616	-0.0766337	0.0239911
TK_652022000000093	TK_652022000000093	53183	-0.0352618	-0.0482269	-0.0417444
TK_652022000000094	TK_652022000000094	53199	-0.0610616	0.0319473	-0.0145571
TK_652022000000095	TK_652022000000095	53201	-0.0288814	-0.0176474	-0.0232644
TK_652022000000099	TK_652022000000099	53053	0.0148091	-0.0262168	-0.00570383
TK_652022000000100	TK_652022000000100	53193	-0.0330876	-0.0318662	-0.0324769
TK_652022000000101	TK_652022000000101	53202	-0.0412876	0.0163182	-0.0124847
TK_652022000000106	TK_652022000000106	53078	0.072275	-0.031361	0.020457
TK_652022000000111	TK_652022000000111	53185	0.0840534	0.0166765	0.0503649
TK_652022000000116	TK_652022000000116	53196	-0.0882525	0.0256089	-0.0313218
TK_652022000000117	TK_652022000000117	53193	-0.106891	0.0565955	-0.0251477
TK_652022000000119	TK_652022000000119	53194	0.000145913	-0.0323111	-0.0160826
TK_652022000000126	TK_652022000000126	53170	0.129564	-0.135665	-0.00305044
TK_652022000000127	TK_652022000000127	53198	-0.00474348	-0.0525343	-0.0286389
TK_652022000000128	TK_652022000000128	53186	-0.0188872	-0.0051837	-0.0120354
TK_652022000000129	TK_652022000000129	53196	-0.105425	0.0373741	-0.0340255
TK_652022000000130	TK_652022000000130	53192	-0.0587262	-0.0342572	-0.0464917
TK_652022000000136	TK_652022000000136	53199	0.0189886	0.00782349	0.0134061
TK_652022000000137	TK_652022000000137	53190	-0.0014799	-0.0496643	-0.0255721
TK_652022000000138	TK_652022000000138	53184	-0.0701471	-0.0222341	-0.0461906
TK_652022000000140	TK_652022000000140	53169	-0.0806084	0.00585864	-0.0373749
TK_652022000000141	TK_652022000000141	53195	0.131044	-0.052725	0.0391597
TK_652022000000142	TK_652022000000142	53190	0.0737306	-0.0746991	-0.000484249
TK_652022000000144	TK_652022000000144	53171	0.00984572	-0.0424294	-0.0162919
TK_652022000000157	TK_652022000000157	53196	-0.0331531	0.0423733	0.00461013
TK_652022000000158	TK_652022000000158	53085	-0.0344584	0.0574957	0.0115186
TK_652022000000161	TK_652022000000161	53197	-0.104786	-0.0309824	-0.0678843
TK_652022000000163	TK_652022000000163	53190	-0.0660969	-0.00229666	-0.0341968
TK_652022000000169	TK_652022000000169	53197	-0.0565395	-0.0612194	-0.0588795
TK_652022000000171	TK_652022000000171	53034	-0.0505333	0.0152183	-0.0176575
TK_652022000000174	TK_652022000000174	53192	-0.0379639	-0.0263129	-0.0321384
TK_652022000000176	TK_652022000000176	53154	0.0205256	-0.0224954	-0.00098488
TK_652022000000183	TK_652022000000183	53193	-0.0399718	-0.0334525	-0.0367121
TK_652022000000184	TK_652022000000184	53199	-0.0566837	-0.0233471	-0.0400154
TK_652022000000187	TK_652022000000187	53194	0.0362095	-0.114086	-0.0389383
TK_652022000000189	TK_652022000000189	53083	0.11586	-0.0794597	0.0182
TK_652022000000191	TK_652022000000191	53190	-0.0604815	-0.0049288	-0.0327051
TK_652022000000192	TK_652022000000192	53201	-0.0905105	0.0527715	-0.0188695
TK_652022000000194	TK_652022000000194	53190	0.0345486	-0.115333	-0.0403923
TK_652022000000195	TK_652022000000195	53190	-0.0390139	-0.0106392	-0.0248266
TK_652022000000200	TK_652022000000200	53119	0.0315367	-0.0619583	-0.0152108
TK_652022000000202	TK_652022000000202	53199	0.028507	-0.0359164	-0.00370471
TK_652022000000207	TK_652022000000207	53195	0.0896083	-0.111007	-0.0106992
TK_652022000000208	TK_652022000000208	53186	0.00673122	-0.0241076	-0.0086882
TK_652022000000209	TK_652022000000209	53129	0.00302687	0.0343717	0.0186993
TK_652022000000212	TK_652022000000212	53154	0.032381	-0.041776	-0.00469748
TK_652022000000217	TK_652022000000217	53196	-0.0268103	0.00676944	-0.0100205
TK_652022000000219	TK_652022000000219	53191	0.00718343	-0.0188546	-0.00583559
TK_652022000000220	TK_652022000000220	53192	-0.0278282	-0.0117986	-0.0198134
TK_652022000000226	TK_652022000000226	53193	0.0345194	-0.0607113	-0.0130959
TK_652022000000231	TK_652022000000231	53192	-0.0211802	0.019686	-0.000747095
TK_652022000000232	TK_652022000000232	53196	-0.0793806	0.0263914	-0.0264946
TK_652022000000252	TK_652022000000252	53202	-0.110412	-0.0298501	-0.0701311
TK_652022000000257	TK_652022000000257	53199	-0.0245991	0.0144418	-0.00507867
TK_652022000000304	TK_652022000000304	53199	-0.00992079	-0.0663512	-0.038136
TK_652022000000308	TK_652022000000308	53179	0.105879	-0.095745	0.00506692
TK_652022000000310	TK_652022000000310	53193	-0.0639253	0.0382328	-0.0128463
TK_652022000000317	TK_652022000000317	53197	-0.0177818	-0.0143555	-0.0160687
TK_652022000000320	TK_652022000000320	53184	-0.0154546	-0.0327686	-0.0241116
TK_652022000000325	TK_652022000000325	53033	-0.0571972	-0.0236383	-0.0404177
TK_652022000000326	TK_652022000000326	53194	0.0693812	-0.0631905	0.00309537
TK_652022000000327	TK_652022000000327	53201	-0.0906567	0.0236959	-0.0334804
TK_652022000000328	TK_652022000000328	53202	0.0330735	-0.0581026	-0.0125146
TK_652022000000329	TK_652022000000329	53201	0.0355031	-0.0694209	-0.0169589
TK_652022000000331	TK_652022000000331	53199	-0.000686754	-0.057168	-0.0289274
TK_652022000000332	TK_652022000000332	53194	0.062448	-0.0594588	0.00149458
TK_652022000000334	TK_652022000000334	53201	0.0479695	0.172585	0.110277
TK_652022000000336	TK_652022000000336	53196	0.0354369	-0.0559821	-0.0102726
TK_652022000000337	TK_652022000000337	53178	-0.10606	0.00889304	-0.0485834
TK_652022000000343	TK_652022000000343	53193	0.0711219	-0.0302547	0.0204336
TK_652022000000344	TK_652022000000344	53191	0.0338988	-0.0623464	-0.0142238
TK_652022000000345	TK_652022000000345	53195	0.153628	-0.140717	0.00645524
TK_652022000000348	TK_652022000000348	53199	0.0478609	-0.0248672	0.0114968
TK_652022000000353	TK_652022000000353	53117	0.0815698	-0.0782344	0.0016677
TK_652022000000357	TK_652022000000357	53172	0.0494177	-0.0835617	-0.017072
TK_652022000000360	TK_652022000000360	53199	-0.00362015	0.176688	0.0865341
TK_652022000000362	TK_652022000000362	53190	0.0258111	-0.0428385	-0.0085137
TK_652022000000365	TK_652022000000365	53197	-0.0201781	-0.0481363	-0.0341572
TK_652022000000370	TK_652022000000370	53199	0.0374471	-0.0486227	-0.00558778
TK_652022000000375	TK_652022000000375	53177	0.0200847	-0.0937686	-0.0368419
TK_652022000000377	TK_652022000000377	53195	0.0066661	-0.0488256	-0.0210798
TK_652022000000378	TK_652022000000378	53167	0.116519	-0.0881107	0.0142042
TK_652022000000379	TK_652022000000379	53188	-0.0908608	0.0281318	-0.0313645
TK_652022000000380	TK_652022000000380	53199	0.0627837	-0.06286	-3.81469e-05
TK_652022000000383	TK_652022000000383	53195	-0.0821521	0.0401114	-0.0210204
TK_652022000000384	TK_652022000000384	53190	0.08224	-0.0635855	0.00932727
TK_652022000000389	TK_652022000000389	53190	0.067858	-0.047883	0.00998751
TK_652022000000390	TK_652022000000390	53192	-0.0476724	-0.0365836	-0.042128
TK_652022000000392	TK_652022000000392	53191	0.133382	-0.104654	0.0143641
TK_652022000000394	TK_652022000000394	53181	-0.048575	0.00968094	-0.019447
TK_652022000000401	TK_652022000000401	53189	0.0802482	-0.0769985	0.00162482
TK_652022000000403	TK_652022000000403	53193	0.0299857	-0.0482179	-0.0091161
TK_652022000000405	TK_652022000000405	53196	0.0104883	-0.0582021	-0.0238569
TK_652022000000406	TK_652022000000406	53115	0.0803632	-0.10346	-0.0115485
TK_652022000000407	TK_652022000000407	53189	0.11804	-0.104994	0.00652329
TK_652022000000409	TK_652022000000409	53192	0.0968055	-0.108068	-0.00563137
TK_652022000000410	TK_652022000000410	53198	0.00272662	-0.0520202	-0.0246468
TK_652022000000412	TK_652022000000412	53194	0.166173	-0.120405	0.0228841
TK_652022000000413	TK_652022000000413	53192	0.0480325	-0.0520956	-0.00203158
TK_652022000000415	TK_652022000000415	53197	0.0805166	-0.0763497	0.00208344
TK_652022000000420	TK_652022000000420	53079	0.0205594	-0.0456778	-0.0125592
TK_652022000000421	TK_652022000000421	53195	0.0705446	-0.0727742	-0.00111477
TK_652022000000429	TK_652022000000429	53189	0.0290541	-0.0490783	-0.0100121
TK_652022000000432	TK_652022000000432	53191	0.029857	-0.0749021	-0.0225226
TK_652022000000433	TK_652022000000433	53191	0.0248357	-0.0287249	-0.00194459
TK_652022000000434	TK_652022000000434	53188	0.0355974	-0.0684717	-0.0164372
TK_652022000000436	TK_652022000000436	53195	0.112528	-0.0860407	0.0132437
TK_652022000000438	TK_652022000000438	53192	0.0760853	-0.0492682	0.0134086
TK_652022000000440	TK_652022000000440	53192	0.00954179	-0.0114595	-0.000958862
TK_652022000000443	TK_652022000000443	53194	0.0853619	-0.0586444	0.0133588
TK_652022000000448	TK_652022000000448	53073	0.141799	-0.106536	0.0176312
TK_652022000000452	TK_652022000000452	53160	0.191919	-0.14872	0.0215992
TK_652022000000455	TK_652022000000455	53183	0.0949148	-0.0746066	0.0101541
TK_652022000000456	TK_652022000000456	53198	0.0266031	-0.0238283	0.00138741
TK_652022000000457	TK_652022000000457	53193	0.070526	-0.0667278	0.0018991
TK_652022000000458	TK_652022000000458	53198	0.0162177	-0.0670094	-0.0253958
TK_652022000000459	TK_652022000000459	53190	0.0619017	-0.0857152	-0.0119068
TK_652022000000463	TK_652022000000463	53197	0.0144323	-0.0599519	-0.0227598
TK_652022000000466	TK_652022000000466	53196	0.0650265	-0.0761186	-0.00554603
TK_652022000000469	TK_652022000000469	53197	0.0293998	-0.0809857	-0.025793
TK_652022000000470	TK_652022000000470	53024	-0.085601	0.0416013	-0.0219998
TK_652022000000471	TK_652022000000471	53202	-0.0481422	-0.0309751	-0.0395586
TK_652022000000473	TK_652022000000473	53196	0.0765299	-0.0810066	-0.00223838
TK_652022000000475	TK_652022000000475	53196	0.0463449	-0.0681665	-0.0109108
TK_652022000000479	TK_652022000000479	53198	0.0553686	-0.0548883	0.000240174
TK_652022000000481	TK_652022000000481	53059	0.0221704	-0.0650129	-0.0214213
TK_652022000000483	TK_652022000000483	53187	0.0112915	-0.0578397	-0.0232741
TK_652022000000484	TK_652022000000484	53199	-0.0603094	0.0268534	-0.016728
TK_652022000000485	TK_652022000000485	53192	0.134847	-0.0961416	0.0193528
TK_652022000000486	TK_652022000000486	53198	0.00596327	-0.0364954	-0.015266
TK_652022000000487	TK_652022000000487	53204	-0.0588798	0.0657285	0.00342436
TK_652022000000489	TK_652022000000489	53193	0.0447553	-0.0624635	-0.00885411
TK_652022000000490	TK_652022000000490	53192	0.15274	-0.118084	0.0173283
TK_652022000000491	TK_652022000000491	53199	-0.0475854	0.00295466	-0.0223154
TK_652022000000493	TK_652022000000493	53083	-0.023308	-0.0541358	-0.0387219
TK_652022000000496	TK_652022000000496	53195	0.17021	-0.0807606	0.0447249
TK_652022000000498	TK_652022000000498	53195	0.0187831	-0.0468869	-0.0140519
TK_652022000000499	TK_652022000000499	53200	0.0199652	0.174011	0.0969883
TK_652022000000500	TK_652022000000500	53206	-0.0530823	0.0339647	-0.00955882
TK_652022000000502	TK_652022000000502	53182	0.0521752	-0.054451	-0.00113789
TK_652022000000503	TK_652022000000503	53199	0.0332708	-0.049466	-0.00809758
TK_652022000000508	TK_652022000000508	53199	0.0763026	-0.0817589	-0.00272812
TK_652022000000510	TK_652022000000510	53180	0.202742	-0.144597	0.0290721
TK_652022000000512	TK_652022000000512	53196	-0.0378657	-0.0433549	-0.0406103
TK_652022000000515	TK_652022000000515	53195	0.00684223	0.0698027	0.0383225
TK_652022000000582	TK_652022000000582	53198	0.00941684	-0.0546059	-0.0225945
TK_652022000000587	TK_652022000000587	53192	0.0722347	-0.0952944	-0.0115299
TK_652022000000593	TK_652022000000593	53194	0.0518449	-0.0540333	-0.00109422
TK_652022000000594	TK_652022000000594	53194	0.0570668	-0.0779474	-0.0104403
TK_652022000000595	TK_652022000000595	53194	0.0319792	-0.0152995	0.00833984
TK_652022000000601	TK_652022000000601	53197	-0.0823988	0.0885274	0.00306433
TK_652022000000607	TK_652022000000607	53201	-0.0722103	-0.026596	-0.0494031
TK_652022000000613	TK_652022000000613	53202	-0.137055	0.0616826	-0.0376864
TK_652022000000617	TK_652022000000617	53190	0.0144305	-0.0499625	-0.017766
TK_652022000000618	TK_652022000000618	53201	-0.0628973	0.000407193	-0.0312451
TK_652022000000620	TK_652022000000620	53196	-0.051829	-0.0068739	-0.0293514
TK_652022000000621	TK_652022000000621	53198	-0.0826209	0.006755	-0.037933
TK_652022000000622	TK_652022000000622	53204	-0.0362543	-0.0403295	-0.0382919
TK_652022000000628	TK_652022000000628	53192	-0.0984465	-0.032192	-0.0653192
TK_652022000000629	TK_652022000000629	53202	-0.0307452	0.0180202	-0.00636246
TK_652022000000630	TK_652022000000630	53201	-0.0519807	-0.0271954	-0.0395881
TK_652022000000631	TK_652022000000631	53202	-0.105121	0.0376676	-0.0337267
TK_652022000000632	TK_652022000000632	53202	-0.113309	-0.0321034	-0.0727064
TK_652022000000639	TK_652022000000639	53180	-0.0535454	-0.0104456	-0.0319955
TK_652022000000640	TK_652022000000640	53195	-0.0758275	-0.00711042	-0.0414689
TK_652022000000641	TK_652022000000641	53200	-0.0791112	0.0124875	-0.0333119
TK_652022000000642	TK_652022000000642	53160	-0.0268384	0.0044663	-0.011186
TK_652022000000650	TK_652022000000650	53114	0.0556284	-0.0498185	0.00290498
TK_652022000000652	TK_652022000000652	53204	-0.0515707	-0.00856298	-0.0300668
TK_652022000000653	TK_652022000000653	53198	-0.0260478	-0.0188438	-0.0224458
TK_652022000000654	TK_652022000000654	53192	0.0124696	-0.0366978	-0.0121141
TK_652022000000656	TK_652022000000656	53199	-0.0908765	0.0981409	0.00363217
TK_652022000000660	TK_652022000000660	53196	-0.00981528	-0.0235435	-0.0166794
TK_652022000000662	TK_652022000000662	53201	0.0223496	-0.00576239	0.00829362
TK_652022000000663	TK_652022000000663	53204	-0.104197	0.0780561	-0.0130704
TK_652022000000664	TK_652022000000664	53203	-0.0962706	0.00278661	-0.046742
TK_652022000000666	TK_652022000000666	53199	0.0128341	-0.0371862	-0.0121761
TK_652022000000667	TK_652022000000667	53200	-0.00836423	0.0194494	0.00554256
TK_652022000000669	TK_652022000000669	53201	-0.0191367	4.41679e-05	-0.00954628
TK_652022000000672	TK_652022000000672	53200	0.0537024	-0.0600551	-0.00317633
TK_652022000000673	TK_652022000000673	53201	-0.0838883	-0.0387143	-0.0613013
TK_652022000000674	TK_652022000000674	53204	-0.0197714	-0.00753349	-0.0136524
TK_652022000000679	TK_652022000000679	53199	-0.103552	0.0607465	-0.0214026
TK_652022000000682	TK_652022000000682	53192	0.0188555	-0.0751134	-0.028129
TK_652022000000684	TK_652022000000684	53186	0.105439	0.0936721	0.0995553
TK_652022000000685	TK_652022000000685	53202	-0.117426	0.0307664	-0.0433298
TK_652022000000686	TK_652022000000686	53204	-0.037156	0.0204625	-0.00834672
TK_652022000000687	TK_652022000000687	53197	-0.11185	-0.00475897	-0.0583047
TK_652022000000688	TK_652022000000688	53186	-0.0944365	0.109969	0.0077664
TK_652022000000690	TK_652022000000690	53201	-0.0773376	0.038509	-0.0194143
TK_652022000000691	TK_652022000000691	53195	0.117111	0.056302	0.0867065
TK_652022000000700	TK_652022000000700	53182	0.0697915	-0.0390168	0.0153873
TK_652022000000705	TK_652022000000705	53196	-0.0693055	0.0221254	-0.0235901
TK_652022000000709	TK_652022000000709	53198	0.0738828	-0.0233727	0.025255
TK_652022000000711	TK_652022000000711	53151	0.130627	0.0772187	0.103923
TK_652022000000714	TK_652022000000714	53128	-0.0855486	0.0311552	-0.0271967
TK_652022000000718	TK_652022000000718	53196	-0.0271168	-0.0358771	-0.031497
TK_652022000000723	TK_652022000000723	53201	-0.0512286	0.0296653	-0.0107816
TK_652022000000734	TK_652022000000734	53195	0.0783559	-0.0527772	0.0127893
TK_652022000000743	TK_652022000000743	53190	-0.0433882	0.0599184	0.00826509
TK_652022000000745	TK_652022000000745	53192	0.0403972	-0.0878326	-0.0237177
TK_652022000000754	TK_652022000000754	53202	-0.0509584	0.0543635	0.00170256
TK_652022000000757	TK_652022000000757	53146	-0.0416976	0.00262626	-0.0195357
TK_652022000000758	TK_652022000000758	53202	-0.0778515	0.0842029	0.00317571
TK_652022000000781	TK_652022000000781	53192	0.019599	-0.0180568	0.000771077
TK_652022000000782	TK_652022000000782	53082	-0.0296612	-0.0213929	-0.025527
TK_652022000000784	TK_652022000000784	53167	-0.0671576	-0.0128465	-0.040002
TK_652022000000785	TK_652022000000785	53180	0.174479	-0.0731326	0.0506732
TK_652022000000791	TK_652022000000791	53195	0.0955148	-0.0658929	0.014811
TK_652022000000799	TK_652022000000799	53198	-0.118896	0.116213	-0.00134117
TK_652022000000802	TK_652022000000802	53195	0.0995245	-0.0521067	0.0237089
TK_652022000000804	TK_652022000000804	53199	-0.0503023	0.00544012	-0.0224311
TK_652022000000809	TK_652022000000809	53186	0.0655949	-0.0723185	-0.0033618
TK_652022000000816	TK_652022000000816	53199	-0.054195	-0.0265767	-0.0403858
TK_652022000000818	TK_652022000000818	53193	-0.0631557	0.00787335	-0.0276412
TK_652022000000822	TK_652022000000822	53194	-0.0527865	0.0154901	-0.0186482
TK_652022000000825	TK_652022000000825	53188	0.0777489	-0.0618048	0.00797204
TK_652022000000826	TK_652022000000826	53190	0.144469	-0.102542	0.0209633
TK_652022000000827	TK_652022000000827	53194	0.0733948	-0.0678678	0.00276353
TK_652022000000829	TK_652022000000829	53193	-0.0676645	-0.0298245	-0.0487445
TK_652022000000831	TK_652022000000831	53196	0.00477268	-0.0647706	-0.029999
TK_652022000000834	TK_652022000000834	53201	0.0672102	-0.0618881	0.00266108
TK_652022000000836	TK_652022000000836	53200	-0.0843705	-0.0228816	-0.053626
TK_652022000000837	TK_652022000000837	53196	0.05612	-0.0248816	0.0156192
TK_652022000000841	TK_652022000000841	53193	-0.0468469	0.0166853	-0.0150808
TK_652022000000843	TK_652022000000843	53196	-0.0488236	0.0515256	0.00135102
TK_652022000000844	TK_652022000000844	53196	0.0111481	0.0337358	0.022442
TK_652022000000849	TK_652022000000849	53137	0.0265268	-0.0762474	-0.0248603
TK_652022000000853	TK_652022000000853	53181	-0.0268085	0.00385649	-0.011476
TK_652022000000854	TK_652022000000854	53204	-0.0582194	-0.00528816	-0.0317538
TK_652022000000859	TK_652022000000859	53184	-0.0549785	-0.0335256	-0.044252
TK_652022000000901	TK_652022000000901	53195	0.00665877	0.0122294	0.00944409
TK_652022000000903	TK_652022000000903	53190	-0.00394245	0.00010984	-0.0019163
TK_652022000000906	TK_652022000000906	53199	-0.0769284	0.0332499	-0.0218392
TK_652022000000909	TK_652022000000909	53191	0.0262599	-0.0549865	-0.0143633
TK_652022000000913	TK_652022000000913	53202	-0.0236571	-0.0225991	-0.0231281
TK_652022000000916	TK_652022000000916	53193	0.0273861	-0.0322865	-0.0024502
TK_652022000000917	TK_652022000000917	53195	0.0155914	-0.048299	-0.0163538
TK_652022000000922	TK_652022000000922	53196	-0.101927	0.0439382	-0.0289946
TK_652022000000926	TK_652022000000926	53197	-0.0277392	-0.0380028	-0.032871
TK_652022000000927	TK_652022000000927	53204	-0.0415767	-0.0201951	-0.0308859
TK_652022000000928	TK_652022000000928	53197	0.0307468	-0.01575	0.00749843
TK_652022000000929	TK_652022000000929	53189	0.0615066	0.0298519	0.0456792
TK_652022000000934	TK_652022000000934	53193	0.0297613	-0.100437	-0.035338
TK_652022000000935	TK_652022000000935	53198	-0.0228128	-0.000328621	-0.0115707
TK_652022000000937	TK_652022000000937	53190	-0.101329	0.014589	-0.0433698
TK_652022000000939	TK_652022000000939	53190	-0.0342584	-0.0369221	-0.0355902
TK_652022000000942	TK_652022000000942	53187	0.027832	-0.0120261	0.00790295
TK_652022000000945	TK_652022000000945	53188	-0.0046741	-0.0355648	-0.0201195
TK_652022000000947	TK_652022000000947	53184	-0.0168632	-0.0531983	-0.0350307
TK_652022000000948	TK_652022000000948	53202	-0.0853568	0.000989398	-0.0421837
TK_652022000000949	TK_652022000000949	53181	0.0758228	-0.0569507	0.00943602
TK_652022000000950	TK_652022000000950	53191	-0.00468334	-0.0266518	-0.0156676
TK_652022000000953	TK_652022000000953	53204	-0.0302361	-0.0506586	-0.0404474
TK_652022000000955	TK_652022000000955	53193	0.0335887	-0.0112883	0.0111502
TK_652022000000959	TK_652022000000959	53194	0.0306576	-0.0911737	-0.0302581
TK_652022000000961	TK_652022000000961	53201	-0.0347423	-0.0441418	-0.039442
TK_652022000000962	TK_652022000000962	53195	-0.0453539	-0.0120344	-0.0286941
TK_652022000000963	TK_652022000000963	53140	-0.0187279	-0.0107762	-0.014752
TK_652022000000964	TK_652022000000964	53201	-0.0407852	-0.0451436	-0.0429644
TK_652022000000966	TK_652022000000966	53198	-0.0166431	-0.0326838	-0.0246634
TK_652022000000971	TK_652022000000971	53181	0.0718074	-0.073653	-0.000922809
TK_652022000000972	TK_652022000000972	53192	-0.0250577	-0.0166677	-0.0208627
TK_652022000000973	TK_652022000000973	53199	-0.02708	-0.00167417	-0.0143771
TK_652022000000974	TK_652022000000974	53195	-0.0401277	-0.0402638	-0.0401957
TK_652022000000976	TK_652022000000976	53198	0.0435118	-0.0694752	-0.0129817
TK_652022000000977	TK_652022000000977	53197	-0.0895359	0.0269768	-0.0312795
TK_652022000000981	TK_652022000000981	53200	-0.0150992	0.00271411	-0.00619255
TK_652022000000985	TK_652022000000985	53200	-0.0178444	-0.0246877	-0.021266
TK_652022000000986	TK_652022000000986	53197	-0.0305978	-0.0351614	-0.0328796
TK_652022000000987	TK_652022000000987	53183	-0.0267045	-0.036991	-0.0318477
TK_652022000000988	TK_652022000000988	53204	0.0111962	-0.0265695	-0.00768662
TK_652022000000989	TK_652022000000989	53198	0.00115393	-0.0438627	-0.0213544
TK_652022000000992	TK_652022000000992	53199	-0.0184954	-0.0182573	-0.0183763
TK_652022000000993	TK_652022000000993	53197	0.00910388	-0.0680011	-0.0294486
TK_652022000000994	TK_652022000000994	53196	0.0297177	-0.0492191	-0.0097507
TK_652022000000995	TK_652022000000995	53196	0.0404989	-0.00143931	0.0195298
TK_652022000000996	TK_652022000000996	53195	-0.0305511	-0.000629747	-0.0155904
TK_652022000000997	TK_652022000000997	53126	0.000365105	-0.0353239	-0.0174794
TK_652022000000998	TK_652022000000998	53200	-0.0105507	-0.0312055	-0.0208781
TK_652022000001001	TK_652022000001001	53194	-0.043012	0.0558206	0.0064043
TK_652022000001002	TK_652022000001002	53195	0.0457935	-0.0470636	-0.000635066
TK_652022000001003	TK_652022000001003	53193	-0.0725874	0.0693115	-0.00163797
TK_652022000001004	TK_652022000001004	53199	-0.0296199	-0.0128041	-0.021212
TK_652022000001006	TK_652022000001006	53188	0.062294	-0.0815758	-0.0096409
TK_652022000001007	TK_652022000001007	53188	0.110667	-0.118128	-0.00373058
TK_652022000001012	TK_652022000001012	53190	-0.0594929	0.0423204	-0.00858626
TK_652022000001019	TK_652022000001019	53194	-0.0229168	-0.0432605	-0.0330886
TK_652022000001020	TK_652022000001020	53195	0.0173119	-0.00269838	0.00730678
TK_652022000001023	TK_652022000001023	53192	-0.00421416	-0.0461694	-0.0251918
TK_652022000001025	TK_652022000001025	53196	-0.0102535	-0.0156319	-0.0129427
TK_652022000001026	TK_652022000001026	53190	0.000272159	-0.0507188	-0.0252233
TK_652022000001028	TK_652022000001028	53195	-0.00393345	-0.0462207	-0.0250771
TK_652022000001029	TK_652022000001029	53195	-0.071205	0.042664	-0.0142705
TK_652022000001030	TK_652022000001030	53048	0.00574869	-0.0371783	-0.0157148
TK_652022000001031	TK_652022000001031	53067	0.026081	-0.0150959	0.00549258
TK_652022000001032	TK_652022000001032	53181	0.0509513	-0.0906102	-0.0198294
TK_652022000001035	TK_652022000001035	53195	-0.00616739	-0.0121837	-0.00917553
TK_652022000001038	TK_652022000001038	53198	-0.0284407	-0.0538781	-0.0411594
TK_652022000001039	TK_652022000001039	53185	-9.96865e-05	-0.0713459	-0.0357228
TK_652022000001045	TK_652022000001045	53189	0.00829628	-0.0154464	-0.00357505
TK_652022000001047	TK_652022000001047	53195	-0.049821	-0.0167837	-0.0333023
TK_652022000001048	TK_652022000001048	53195	0.0729111	-0.106958	-0.0170236
TK_652022000001051	TK_652022000001051	53186	0.0643545	-0.0201066	0.022124
TK_652022000001052	TK_652022000001052	53194	0.00378188	-0.0623136	-0.0292658
TK_652022000001054	TK_652022000001054	53197	0.0253374	-0.0339556	-0.00430914
TK_652022000001055	TK_652022000001055	53103	-0.0163983	-0.0113464	-0.0138724
TK_652022000001057	TK_652022000001057	53193	-0.0240669	-0.046963	-0.035515
TK_652022000001060	TK_652022000001060	53197	-0.0173181	-0.048883	-0.0331005
TK_652022000001064	TK_652022000001064	53202	-0.0245967	0.00421214	-0.0101923
TK_652022000001065	TK_652022000001065	53192	-0.0886939	0.00841383	-0.04014
TK_652022000001071	TK_652022000001071	53194	0.0286801	-0.0441803	-0.00775013
TK_652022000001072	TK_652022000001072	53195	0.00388429	-0.00609457	-0.00110514
TK_652022000001074	TK_652022000001074	53198	-0.000529482	-0.0375015	-0.0190155
TK_652022000001075	TK_652022000001075	53198	0.0165082	-0.0472541	-0.015373
TK_652022000001076	TK_652022000001076	53184	0.0426086	-0.0606912	-0.00904127
TK_652022000001077	TK_652022000001077	53192	0.0234029	-0.0947851	-0.0356911
TK_652022000001078	TK_652022000001078	53200	0.0330451	-0.0433212	-0.00513807
TK_652022000001089	TK_652022000001089	53201	-0.0377019	-0.0295708	-0.0336363
TK_652022000001097	TK_652022000001097	53195	-0.0350574	-0.0211792	-0.0281183
TK_652022000001101	TK_652022000001101	53188	-0.0374523	-0.0389338	-0.038193
TK_652022000001104	TK_652022000001104	53176	-0.0364425	-0.0665406	-0.0514916
TK_652022000001110	TK_652022000001110	53153	0.0506104	0.0453087	0.0479595
TK_652022000001111	TK_652022000001111	53196	0.00195973	0.0316613	0.0168105
TK_652022000001116	TK_652022000001116	53190	-0.00724609	-0.0237277	-0.0154869
TK_652022000001117	TK_652022000001117	53195	0.00206748	-0.0433093	-0.0206209
TK_652022000001119	TK_652022000001119	53193	-0.0499966	-0.0253054	-0.037651
TK_652022000001125	TK_652022000001125	53186	-0.0481262	-0.0102194	-0.0291728
TK_652022000001126	TK_652022000001126	53189	0.0284554	0.0162472	0.0223513
TK_652022000001127	TK_652022000001127	53193	0.0256642	-0.0369223	-0.00562907
TK_652022000001128	TK_652022000001128	53192	-0.0192387	-0.030764	-0.0250013
TK_652022000001129	TK_652022000001129	53091	-0.0113439	-0.0383478	-0.0248459
TK_652022000001130	TK_652022000001130	53182	0.0892116	-0.0786683	0.00527162
TK_652022000001131	TK_652022000001131	53196	-0.0539775	-0.00931958	-0.0316485
TK_652022000001132	TK_652022000001132	53204	-0.0105322	-0.038437	-0.0244846
TK_652022000001137	TK_652022000001137	53197	0.0503007	-0.0235803	0.0133602
TK_652022000001140	TK_652022000001140	53199	0.0300527	-0.0644044	-0.0171759
TK_652022000001203	TK_652022000001203	53135	0.136166	-0.110045	0.0130601
TK_652022000001209	TK_652022000001209	53195	0.020014	-0.0346391	-0.00731257
TK_652022000001216	TK_652022000001216	53183	0.0838121	-0.0828682	0.00047194
TK_652022000001217	TK_652022000001217	53162	-0.10879	0.0602957	-0.0242472
TK_652022000001218	TK_652022000001218	53165	-0.0320834	-0.0865583	-0.0593209
TK_652022000001219	TK_652022000001219	53198	0.0659658	-0.0708775	-0.00245584
TK_652022000001223	TK_652022000001223	53175	0.0635623	-0.0841459	-0.0102918
TK_652022000001225	TK_652022000001225	53168	0.031234	-0.081278	-0.025022
TK_652022000001226	TK_652022000001226	53195	-0.0171631	-0.111103	-0.064133
TK_652022000001227	TK_652022000001227	53193	0.0305039	-0.0687891	-0.0191426
TK_652022000001228	TK_652022000001228	53157	0.0375449	-0.049143	-0.00579907
TK_652022000001230	TK_652022000001230	53178	-0.0709806	-0.00484898	-0.0379148
TK_652022000001231	TK_652022000001231	53186	0.0605269	-0.0977675	-0.0186203
TK_652022000001233	TK_652022000001233	53193	0.0737016	-0.14002	-0.0331591
TK_652022000001235	TK_652022000001235	53171	0.0472887	-0.0890555	-0.0208834
TK_652022000001236	TK_652022000001236	53198	0.00133816	-0.0477335	-0.0231977
TK_652022000001240	TK_652022000001240	53045	0.0678095	-0.0802529	-0.00622166
TK_652022000001242	TK_652022000001242	53198	0.0304625	-0.0686848	-0.0191112
TK_652022000001247	TK_652022000001247	53094	-0.00140362	-0.0283007	-0.0148522
TK_652022000001250	TK_652022000001250	53178	-0.115419	0.069844	-0.0227877
TK_652022000001254	TK_652022000001254	53156	-0.0270187	-0.0146161	-0.0208174
TK_652022000001257	TK_652022000001257	53129	0.065597	-0.119111	-0.0267572
TK_652022000001260	TK_652022000001260	53154	-0.0497577	-0.0589557	-0.0543567
TK_652022000001264	TK_652022000001264	53175	-0.080932	0.0685956	-0.00616819
TK_652022000001268	TK_652022000001268	53190	0.0665788	-0.103943	-0.018682
TK_652022000001269	TK_652022000001269	53167	0.0747477	-0.078034	-0.00164317
TK_652022000001270	TK_652022000001270	53170	0.0331829	-0.0570862	-0.0119517
TK_652022000001271	TK_652022000001271	53163	0.0675813	-0.0963907	-0.0144047
TK_652022000001275	TK_652022000001275	53189	0.0393976	-0.0367796	0.00130899
TK_652022000001281	TK_652022000001281	53143	-0.0401251	0.035512	-0.00230656
TK_652022000001284	TK_652022000001284	53192	-0.0747453	-0.0504838	-0.0626145
TK_652022000001285	TK_652022000001285	53090	0.0512719	-0.0847426	-0.0167353
TK_652022000001286	TK_652022000001286	53086	0.0495831	-0.104847	-0.0276319
TK_652022000001289	TK_652022000001289	53143	0.0738279	-0.0836703	-0.00492119
TK_652022000001290	TK_652022000001290	53199	-0.00917557	-0.0491992	-0.0291874
TK_652022000001293	TK_652022000001293	53187	0.0559425	-0.0373779	0.00928231
TK_652022000001294	TK_652022000001294	53150	-0.0673999	-0.0907978	-0.0790988
TK_652022000001295	TK_652022000001295	53135	0.0702747	-0.0682907	0.000991984
TK_652022000001297	TK_652022000001297	52838	-0.000323302	-0.0827724	-0.0415478
TK_652022000001298	TK_652022000001298	53161	0.0568976	-0.0906239	-0.0168631
TK_652022000001302	TK_652022000001302	53189	0.0324902	-0.0391471	-0.00332845
TK_652022000001305	TK_652022000001305	53173	0.0481283	-0.0909459	-0.0214088
TK_652022000001306	TK_652022000001306	53196	0.0375205	-0.109745	-0.0361122
TK_652022000001308	TK_652022000001308	53131	0.188375	0.17611	0.182242
TK_652022000001309	TK_652022000001309	53193	-0.0330528	-0.0154251	-0.0242389
TK_652022000001313	TK_652022000001313	53164	-0.0473051	-0.00496853	-0.0261368
TK_652022000001317	TK_652022000001317	53170	0.0478817	-0.105923	-0.0290206
TK_652022000001318	TK_652022000001318	53165	-0.0766481	-0.0183214	-0.0474848
TK_652022000001325	TK_652022000001325	53171	0.0419473	-0.0595649	-0.0088088
TK_652022000001328	TK_652022000001328	53196	-0.0340966	-0.0595652	-0.0468309
TK_652022000001331	TK_652022000001331	52894	0.0110715	-0.0348524	-0.0118904
TK_652022000001359	TK_652022000001359	53203	-0.0969619	0.053804	-0.0215789
TK_652022000001362	TK_652022000001362	53194	-0.0330924	-0.0632169	-0.0481547
TK_652022000001363	TK_652022000001363	53189	0.0143265	-0.0552302	-0.0204519
TK_652022000001373	TK_652022000001373	53197	-0.0243389	0.00380784	-0.0102655
TK_652022000001384	TK_652022000001384	53112	-0.0614308	-0.00892056	-0.0351757
TK_652022000001388	TK_652022000001388	53169	-0.0808102	-0.00400314	-0.0424067
TK_652022000001397	TK_652022000001397	53169	-0.0231735	-0.0249805	-0.024077
TK_652022000001398	TK_652022000001398	53187	-0.0372348	0.0161211	-0.0105568
TK_652022000001399	TK_652022000001399	53078	0.00369252	-0.053916	-0.0251118
TK_652022000001406	TK_652022000001406	53194	-0.0424138	-0.0272658	-0.0348398
TK_652022000001408	TK_652022000001408	53174	-0.0406202	0.0274389	-0.00659066
TK_652022000001410	TK_652022000001410	53171	0.00440667	-0.0552267	-0.02541
TK_652022000001415	TK_652022000001415	53166	-0.0475506	-0.0302784	-0.0389145
TK_652022000001418	TK_652022000001418	53194	-0.0263273	0.000134184	-0.0130966
TK_652022000001420	TK_652022000001420	53202	-0.0456145	0.0182408	-0.0136869
TK_652022000001501	TK_652022000001501	53201	-0.000943325	-0.0362157	-0.0185795
TK_652022000001504	TK_652022000001504	53201	-0.0353095	0.0730838	0.0188872
TK_652022000001505	TK_652022000001505	53080	0.0742799	-0.0890258	-0.00737293
TK_652022000001506	TK_652022000001506	53189	0.125703	-0.143247	-0.00877176
TK_652022000001512	TK_652022000001512	53195	0.00813399	0.00295767	0.00554583
TK_652022000001513	TK_652022000001513	53199	0.0415409	-0.0467758	-0.00261746
TK_652022000001516	TK_652022000001516	53202	-0.0721928	0.0651831	-0.00350481
TK_652022000001518	TK_652022000001518	53199	-0.00528725	-0.0235797	-0.0144335
TK_652022000001519	TK_652022000001519	53194	-0.00748744	-0.0477593	-0.0276234
TK_652022000001521	TK_652022000001521	53181	-0.0647388	0.0163436	-0.0241976
TK_652022000001522	TK_652022000001522	53196	0.0303769	-0.0210184	0.00467922
TK_652022000001524	TK_652022000001524	53199	-0.0691906	-0.0371099	-0.0531502
TK_652022000001525	TK_652022000001525	53200	-0.0763189	0.0502634	-0.0130278
TK_652022000001527	TK_652022000001527	53193	-0.111691	0.0258004	-0.0429454
TK_652022000001528	TK_652022000001528	53203	-0.0288557	-0.0339264	-0.031391
TK_652022000001529	TK_652022000001529	53189	-0.0113876	0.0308981	0.00975525
TK_652022000001532	TK_652022000001532	53195	-0.0305243	-0.0433112	-0.0369177
TK_652022000001533	TK_652022000001533	53202	-0.0351114	-0.013504	-0.0243077
TK_652022000001536	TK_652022000001536	53201	-0.0775085	0.0244117	-0.0265484
TK_652022000001538	TK_652022000001538	53195	-0.0539886	0.0160842	-0.0189522
TK_652022000001542	TK_652022000001542	53196	0.0737837	-0.0449294	0.0144272
TK_652022000001543	TK_652022000001543	53190	0.00339101	0.00125207	0.00232154
TK_652022000001545	TK_652022000001545	53194	-0.01506	0.0122459	-0.00140706
TK_652022000001546	TK_652022000001546	53201	-0.0160363	-0.0481048	-0.0320705
TK_652022000001550	TK_652022000001550	53194	0.00367054	-0.0290745	-0.012702
TK_652022000001551	TK_652022000001551	53196	-0.00248607	-0.0150387	-0.00876237
TK_652022000001552	TK_652022000001552	53194	-0.000657191	-0.0337472	-0.0172022
TK_652022000001553	TK_652022000001553	53191	-0.0699871	0.0498749	-0.0100561
TK_652022000001555	TK_652022000001555	53191	-0.00398301	-0.0555521	-0.0297676
TK_652022000001557	TK_652022000001557	53196	0.0330415	-0.0379347	-0.00244662
TK_652022000001562	TK_652022000001562	53202	-0.0772268	0.042444	-0.0173914
TK_652022000001564	TK_652022000001564	53193	-0.0191877	-0.018481	-0.0188344
TK_652022000001565	TK_652022000001565	53199	0.0324662	-0.0337253	-0.000629544
TK_652022000001567	TK_652022000001567	53101	-0.0703251	0.0195343	-0.0253954
TK_652022000001569	TK_652022000001569	53165	-0.0818015	0.0366343	-0.0225836
TK_652022000001580	TK_652022000001580	53105	0.0032848	-0.0168567	-0.00678595
TK_652022000001581	TK_652022000001581	53193	-0.0212299	-0.018045	-0.0196375
TK_652022000001582	TK_652022000001582	53197	-0.0298057	-0.0364825	-0.0331441
TK_652022000001583	TK_652022000001583	53195	-0.0384201	-0.0109718	-0.024696
TK_652022000001586	TK_652022000001586	53015	-0.0311424	0.0280322	-0.00155513
TK_652022000001592	TK_652022000001592	53191	0.0397229	-0.00505351	0.0173347
TK_652022000001594	TK_652022000001594	53194	-0.0109822	-0.0550622	-0.0330222
TK_652022000001597	TK_652022000001597	53196	-0.0152606	-0.0264393	-0.02085
TK_652022000001598	TK_652022000001598	53195	-0.0603666	0.0140191	-0.0231738
TK_652022000001599	TK_652022000001599	53197	0.00405949	-4.65147e-05	0.00200649
TK_652022000001601	TK_652022000001601	53187	0.00245969	-0.0293014	-0.0134209
TK_652022000001603	TK_652022000001603	53198	-0.0343992	0.0263474	-0.00402591
TK_652022000001606	TK_652022000001606	53198	-0.0214165	0.0212263	-9.50782e-05
TK_652022000001611	TK_652022000001611	53196	0.0318528	-0.0092288	0.011312
TK_652022000001613	TK_652022000001613	53193	-0.0778455	0.00860322	-0.0346211
TK_652022000001614	TK_652022000001614	53195	-0.0275503	-0.0135688	-0.0205595
TK_652022000001617	TK_652022000001617	53196	0.0461437	-0.0294742	0.00833478
TK_652022000001619	TK_652022000001619	53196	-0.0543777	0.0309828	-0.0116975
TK_652022000001621	TK_652022000001621	53190	-0.0122106	0.0297883	0.00878884
TK_652022000001623	TK_652022000001623	53200	-0.0297921	7.12041e-05	-0.0148605
TK_652022000001625	TK_652022000001625	53203	-0.00804869	0.0282543	0.0101028
TK_652022000001627	TK_652022000001627	53196	-0.0269744	-0.0369282	-0.0319513
TK_652022000001629	TK_652022000001629	53188	-0.0503799	-0.00403048	-0.0272052
TK_652022000001630	TK_652022000001630	53199	-0.0417062	0.00461548	-0.0185454
TK_652022000001631	TK_652022000001631	53201	-0.0770277	0.0421019	-0.0174629
TK_652022000001633	TK_652022000001633	53202	0.0142731	-0.0444075	-0.0150672
TK_652022000001637	TK_652022000001637	53194	0.00342174	-0.0228556	-0.00971691
TK_652022000001638	TK_652022000001638	53195	-0.0600626	0.0351709	-0.0124459
TK_652022000001639	TK_652022000001639	53202	0.039764	-0.0566816	-0.00845878
TK_652022000001648	TK_652022000001648	53193	-0.0357439	-0.0419948	-0.0388693
TK_652022000001650	TK_652022000001650	53195	0.0915799	0.0782644	0.0849222
TK_652022000001654	TK_652022000001654	53200	-0.0286167	0.0326371	0.00201024
TK_652022000001660	TK_652022000001660	53199	-0.00949562	0.00933369	-8.09623e-05
TK_652022000001661	TK_652022000001661	53186	0.040269	-0.00867915	0.0157949
TK_652022000001663	TK_652022000001663	53201	-0.118002	0.0155098	-0.0512462
TK_652022000001664	TK_652022000001664	53201	-0.0673777	0.0131708	-0.0271035
TK_652022000001667	TK_652022000001667	53194	-0.0320312	0.0269574	-0.00253692
TK_652022000001672	TK_652022000001672	53195	0.0161714	-0.0379893	-0.010909
TK_652022000001673	TK_652022000001673	53195	-0.0709174	0.0468153	-0.012051
TK_652022000001675	TK_652022000001675	53198	-0.0354362	0.0127945	-0.0113209
TK_652022000001680	TK_652022000001680	53193	0.0063076	-0.115733	-0.0547125
TK_652022000001685	TK_652022000001685	53177	-0.00485275	-0.0426948	-0.0237738
TK_652022000001692	TK_652022000001692	53190	-0.0494542	-0.01259	-0.0310221
TK_652022000001718	TK_652022000001718	53122	0.0164063	-0.0260689	-0.00483128
TK_652022000001762	TK_652022000001762	53191	-0.016098	-0.0433051	-0.0297016
TK_652022000001766	TK_652022000001766	53192	-0.000681744	-0.0521238	-0.0264027
TK_652022000001769	TK_652022000001769	53195	0.0338747	-0.0300116	0.00193159
TK_652022000001770	TK_652022000001770	53199	-0.0267346	-0.0179927	-0.0223636
TK_652022000001772	TK_652022000001772	53198	-0.0437065	0.00615681	-0.0187749
TK_652022000001775	TK_652022000001775	53202	-0.0159481	-0.0164672	-0.0162076
TK_652022000001786	TK_652022000001786	53197	-0.0152953	0.00831863	-0.00348833
TK_652022000001790	TK_652022000001790	53193	-0.0197195	-0.0223209	-0.0210202
TK_652022000001796	TK_652022000001796	53199	0.000390044	-0.0473277	-0.0234688
TK_652022000001801	TK_652022000001801	53196	-0.0545621	0.033591	-0.0104856
TK_652022000001802	TK_652022000001802	53197	-0.0849823	0.00310092	-0.0409407
TK_652022000001804	TK_652022000001804	53163	-0.0921055	0.015092	-0.0385067
TK_652022000001806	TK_652022000001806	53153	-0.0508684	0.00227311	-0.0242976
TK_652022000001808	TK_652022000001808	53201	-0.0796719	0.0891158	0.00472195
TK_652022000001809	TK_652022000001809	53200	-0.10274	0.0738671	-0.0144364
TK_652022000001810	TK_652022000001810	53196	-0.00361152	0.00738927	0.00188887
TK_652022000001811	TK_652022000001811	53200	-0.089855	0.110259	0.0102021
TK_652022000001819	TK_652022000001819	53196	-0.0182181	0.0316184	0.00670013
TK_652022000001823	TK_652022000001823	53197	0.0606246	0.140195	0.10041
TK_652022000001828	TK_652022000001828	53199	-0.132666	0.0760477	-0.0283089
TK_652022000001830	TK_652022000001830	53204	-0.0831234	0.00945158	-0.0368359
TK_652022000001831	TK_652022000001831	53193	-0.0942099	0.0800119	-0.007099
TK_652022000001832	TK_652022000001832	53198	-0.0461039	0.0159152	-0.0150944
TK_652022000001833	TK_652022000001833	53203	-0.0237073	-0.0136292	-0.0186682
TK_652022000001835	TK_652022000001835	53192	-0.0670805	0.124701	0.0288102
TK_652022000001838	TK_652022000001838	53197	-0.0560877	0.0452347	-0.00542651
TK_652022000001840	TK_652022000001840	53193	-0.142823	0.0934947	-0.0246641
TK_652022000001841	TK_652022000001841	53197	-0.0775909	0.0800279	0.0012185
TK_652022000001845	TK_652022000001845	53205	-0.100012	0.0624185	-0.0187966
TK_652022000001847	TK_652022000001847	53197	-0.0543236	0.0328191	-0.0107522
TK_652022000001848	TK_652022000001848	53198	-0.0976237	0.0487819	-0.0244209
TK_652022000001849	TK_652022000001849	53129	-0.0995357	0.0440012	-0.0277673
TK_652022000001850	TK_652022000001850	53128	-0.00505061	0.27101	0.13298
TK_652022000001853	TK_652022000001853	53195	-0.0588441	-0.00621708	-0.0325306
TK_652022000001856	TK_652022000001856	53197	-0.0510297	-0.00909487	-0.0300623
TK_652022000001857	TK_652022000001857	53202	-0.0236698	0.161706	0.069018
TK_652022000001859	TK_652022000001859	53207	-0.071316	0.20306	0.0658719
TK_652022000001860	TK_652022000001860	53197	-0.0403528	0.0525877	0.00611743
TK_652022000001862	TK_652022000001862	53161	-0.0827174	0.0145035	-0.0341069
TK_652022000001864	TK_652022000001864	53197	-0.0358346	-0.00819951	-0.0220171
TK_652022000001865	TK_652022000001865	53196	-0.0312928	0.0114375	-0.00992763
TK_652022000001867	TK_652022000001867	53197	-0.0369148	-8.98374e-05	-0.0185023
TK_652022000001868	TK_652022000001868	53195	-0.0326139	-0.0114164	-0.0220151
TK_652022000001875	TK_652022000001875	53077	0.0233771	0.0570198	0.0401985
TK_652022000001877	TK_652022000001877	53197	0.015454	-0.0658473	-0.0251966
TK_652022000001880	TK_652022000001880	53178	0.0211494	-0.0205461	0.000301684
TK_652022000001882	TK_652022000001882	53204	-0.100956	0.00392927	-0.0485134
TK_652022000001883	TK_652022000001883	53183	-0.0728126	0.0068629	-0.0329749
TK_652022000001885	TK_652022000001885	53203	-0.0352683	0.068421	0.0165764
TK_652022000001886	TK_652022000001886	53199	-0.000140333	0.0777731	0.0388164
TK_652022000001892	TK_652022000001892	53196	-0.00895618	-0.0115461	-0.0102511
TK_652022000001894	TK_652022000001894	53200	-0.085325	0.0313257	-0.0269997
TK_652022000001895	TK_652022000001895	53194	-0.0506582	0.0580121	0.00367691
TK_652022000001896	TK_652022000001896	53196	-0.0315892	0.0013714	-0.0151089
TK_652022000001897	TK_652022000001897	53199	-0.072779	0.041648	-0.0155655
TK_652022000001898	TK_652022000001898	53207	-0.0960695	0.0724482	-0.0118106
TK_652022000001899	TK_652022000001899	53194	-0.0640074	0.0566461	-0.00368065
TK_652022000001900	TK_652022000001900	53198	-0.0174795	0.0383912	0.0104559
TK_652022000001901	TK_652022000001901	53196	-0.00766951	-0.0210305	-0.01435
TK_652022000001903	TK_652022000001903	53195	0.0609766	0.140657	0.100817
TK_652022000001906	TK_652022000001906	53185	-0.0119703	0.0103844	-0.000792936
TK_652022000001907	TK_652022000001907	53201	-0.0667301	0.106784	0.0200268
TK_652022000001909	TK_652022000001909	53197	-0.023633	0.217799	0.0970832
TK_652022000001910	TK_652022000001910	53193	-0.0131801	-0.0249856	-0.0190829
TK_652022000001912	TK_652022000001912	53183	-0.070743	0.0455968	-0.0125731
TK_652022000001914	TK_652022000001914	53127	-0.045419	0.0548229	0.00470197
TK_652022000001916	TK_652022000001916	53191	-0.0965014	0.0402787	-0.0281114
TK_652022000001917	TK_652022000001917	53208	-0.118333	0.173683	0.0276746
TK_652022000001920	TK_652022000001920	53202	-0.000557983	0.231129	0.115285
TK_652022000001921	TK_652022000001921	53201	-0.0557294	0.0301747	-0.0127773
TK_652022000001922	TK_652022000001922	53199	-0.0297734	-0.0543791	-0.0420762
TK_652022000001925	TK_652022000001925	53199	-0.0361888	0.0021175	-0.0170356
TK_652022000001926	TK_652022000001926	53196	-0.0696971	0.0411409	-0.0142781
TK_652022000001927	TK_652022000001927	53204	-0.110486	0.0598459	-0.02532
TK_652022000001928	TK_652022000001928	53198	-0.00963947	-0.043039	-0.0263392
TK_652022000001929	TK_652022000001929	53201	-0.0461512	0.0527868	0.00331776
TK_652022000001932	TK_652022000001932	53166	0.0664821	0.199057	0.132769
TK_652022000001935	TK_652022000001935	53190	0.171022	0.149767	0.160394
TK_652022000001936	TK_652022000001936	53197	-0.0875221	0.0827872	-0.00236744
TK_652022000001940	TK_652022000001940	53203	-0.0251451	0.0867221	0.0307885
TK_652022000001944	TK_652022000001944	53198	-0.0621576	0.0369907	-0.0125835
TK_652022000001946	TK_652022000001946	53185	0.00406218	0.00552668	0.00479443
TK_652022000001947	TK_652022000001947	53197	0.0268763	-0.0324386	-0.00278116
TK_652022000001950	TK_652022000001950	53198	-0.0501312	0.0523494	0.00110913
TK_652022000001951	TK_652022000001951	53197	-0.0636185	0.0472687	-0.0081749
TK_652022000001953	TK_652022000001953	53201	-0.0299866	0.0275552	-0.00121571
TK_652022000001955	TK_652022000001955	53198	-0.100583	0.0425849	-0.0289993
TK_652022000001957	TK_652022000001957	53186	-0.0205867	-0.0325525	-0.0265696
TK_652022000001959	TK_652022000001959	53191	-0.0586224	0.0499494	-0.00433651
TK_652022000001963	TK_652022000001963	53199	-0.0751183	0.0684371	-0.00334056
TK_652022000001981	TK_652022000001981	53201	-0.105536	0.0476039	-0.0289659
TK_652022000001985	TK_652022000001985	53185	-0.0086467	0.00375632	-0.00244519
TK_652022000001987	TK_652022000001987	53194	-0.0502628	0.00916689	-0.0205479
TK_652022000001989	TK_652022000001989	53201	-0.0960977	0.0446476	-0.025725
TK_652022000001991	TK_652022000001991	53199	-0.0506366	0.0356035	-0.00751656
TK_652022000002004	TK_652022000002004	53199	-0.126193	0.084399	-0.0208972
TK_652022000002005	TK_652022000002005	53177	-0.0486192	0.0750768	0.0132288
TK_652022000002015	TK_652022000002015	53202	-0.0842653	0.0798799	-0.00219271
TK_652022000002023	TK_652022000002023	53201	-0.0233648	-0.00208559	-0.0127252
TK_652022000002035	TK_652022000002035	53198	-0.0686482	0.134653	0.0330026
TK_652022000002041	TK_652022000002041	53202	-0.0677067	-0.0116802	-0.0396935
TK_652022000002042	TK_652022000002042	53201	-0.0822117	0.0597859	-0.0112129
TK_652022000002047	TK_652022000002047	53203	-0.0594109	0.0614414	0.00101526
TK_652022000002054	TK_652022000002054	53204	-0.084099	0.0573865	-0.0133562
TK_652022000002055	TK_652022000002055	53202	-0.0476244	0.00920871	-0.0192078
TK_652022000002056	TK_652022000002056	53193	0.00866932	-0.0334468	-0.0123887
TK_652022000002060	TK_652022000002060	53200	-0.014103	-0.00637384	-0.0102384
TK_652022000002078	TK_652022000002078	53192	0.0341374	0.016753	0.0254452
TK_652022000002103	TK_652022000002103	53194	0.0148487	-0.0297312	-0.00744124
TK_652022000002104	TK_652022000002104	53192	-0.0810902	0.0691062	-0.00599197
TK_652022000002106	TK_652022000002106	52662	-0.0147597	0.00294675	-0.00590649
TK_652022000002108	TK_652022000002108	53191	-0.0427134	0.029611	-0.00655121
TK_652022000002109	TK_652022000002109	53204	-0.107678	0.0555492	-0.0260643
TK_652022000002110	TK_652022000002110	53191	-0.0978029	0.0523008	-0.022751
TK_652022000002111	TK_652022000002111	52900	0.0216139	-0.00927711	0.0061684
TK_652022000002113	TK_652022000002113	53203	-0.0577701	-0.041762	-0.0497661
TK_652022000002115	TK_652022000002115	53067	-0.103303	0.0393076	-0.0319978
TK_652022000002116	TK_652022000002116	53201	-0.100234	0.0406132	-0.0298104
TK_652022000002117	TK_652022000002117	53194	0.017215	-0.0595969	-0.021191
TK_652022000002118	TK_652022000002118	53196	0.00621588	-0.0331007	-0.0134424
TK_652022000002119	TK_652022000002119	53199	-0.0998907	0.0434988	-0.028196
TK_652022000002121	TK_652022000002121	53146	0.00542637	-0.0437495	-0.0191616
TK_652022000002122	TK_652022000002122	53107	0.0531565	0.208124	0.13064
TK_652022000002123	TK_652022000002123	53188	-0.0611377	0.0339635	-0.0135871
TK_652022000002124	TK_652022000002124	53192	-0.047317	0.0295463	-0.00888536
TK_652022000002130	TK_652022000002130	53194	-0.0824472	0.00137282	-0.0405372
TK_652022000002131	TK_652022000002131	53200	-0.0443927	0.00123968	-0.0215765
TK_652022000002133	TK_652022000002133	53192	-0.0314989	-0.00248471	-0.0169918
TK_652022000002134	TK_652022000002134	53198	0.0104747	-0.0450579	-0.0172916
TK_652022000002137	TK_652022000002137	53196	0.0370741	-0.0742091	-0.0185675
TK_652022000002138	TK_652022000002138	53170	-0.074127	0.0796383	0.00275568
TK_652022000002139	TK_652022000002139	53200	-0.0474224	-0.014105	-0.0307637
TK_652022000002140	TK_652022000002140	53196	0.0139501	-0.0143559	-0.000202889
TK_652022000002141	TK_652022000002141	53187	-0.0392874	-0.00174643	-0.0205169
TK_652022000002143	TK_652022000002143	53193	0.00585287	-0.056683	-0.025415
TK_652022000002144	TK_652022000002144	53201	-0.0864573	0.019824	-0.0333167
TK_652022000002145	TK_652022000002145	53196	-0.00301467	0.0322609	0.0146231
TK_652022000002147	TK_652022000002147	53198	-0.0074782	-0.041972	-0.0247251
TK_652022000002148	TK_652022000002148	53197	-0.0923347	0.0108863	-0.0407242
TK_652022000002149	TK_652022000002149	53190	0.039288	-0.0415196	-0.00111578
TK_652022000002150	TK_652022000002150	53128	0.0706155	-0.0377111	0.0164522
TK_652022000002151	TK_652022000002151	53195	-0.108449	0.0510111	-0.0287189
TK_652022000002152	TK_652022000002152	53189	0.021542	-0.0530493	-0.0157536
TK_652022000002153	TK_652022000002153	53189	0.0185521	-0.035063	-0.00825546
TK_652022000002154	TK_652022000002154	53198	-0.0313546	-0.0267492	-0.0290519
TK_652022000002155	TK_652022000002155	53200	-0.016341	0.000389019	-0.00797597
TK_652022000002156	TK_652022000002156	53181	-0.078628	0.0645759	-0.00702603
TK_652022000002157	TK_652022000002157	53186	0.0119865	-0.0669929	-0.0275032
TK_652022000002158	TK_652022000002158	52962	-0.0170468	-0.0332804	-0.0251636
TK_652022000002160	TK_652022000002160	53202	-0.115997	0.0897182	-0.0131394
TK_652022000002161	TK_652022000002161	53199	-0.108538	0.0221559	-0.0431908
TK_652022000002162	TK_652022000002162	53196	-0.0444071	0.100216	0.0279045
TK_652022000002167	TK_652022000002167	53202	-0.00649864	-0.0487298	-0.0276142
TK_652022000002169	TK_652022000002169	53202	-0.00103875	-0.0508146	-0.0259267
TK_652022000002171	TK_652022000002171	53196	-0.110355	0.0657617	-0.0222966
TK_652022000002173	TK_652022000002173	53178	-0.111939	0.0438509	-0.034044
TK_652022000002174	TK_652022000002174	53205	-0.0906557	0.0611391	-0.0147583
TK_652022000002175	TK_652022000002175	53198	-0.0745258	0.00416484	-0.0351805
TK_652022000002176	TK_652022000002176	53183	-0.0889715	0.0247998	-0.0320859
TK_652022000002177	TK_652022000002177	52890	-0.0529722	-0.00972635	-0.0313493
TK_652022000002178	TK_652022000002178	53200	0.0101422	-0.0302262	-0.010042
TK_652022000002179	TK_652022000002179	53200	-0.0828195	0.0245556	-0.029132
TK_652022000002180	TK_652022000002180	53192	-0.0560136	-0.000175963	-0.0280948
TK_652022000002181	TK_652022000002181	53201	-0.0195969	-0.0377571	-0.028677
TK_652022000002182	TK_652022000002182	53201	-0.111994	0.0816388	-0.0151777
TK_652022000002183	TK_652022000002183	53176	-0.0544591	-0.0213874	-0.0379233
TK_652022000002184	TK_652022000002184	53193	-0.0892372	0.027398	-0.0309196
TK_652022000002185	TK_652022000002185	53201	-0.00505661	-0.0295596	-0.0173081
TK_652022000002187	TK_652022000002187	53154	0.0326963	-0.0278159	0.0024402
TK_652022000002188	TK_652022000002188	53195	0.0454968	-0.0318991	0.00679887
TK_652022000002190	TK_652022000002190	53189	-0.0193814	-0.0126552	-0.0160183
TK_652022000002191	TK_652022000002191	53194	0.0322247	-0.0399347	-0.00385499
TK_652022000002192	TK_652022000002192	53195	0.00842222	-0.0430461	-0.0173119
TK_652022000002193	TK_652022000002193	53185	-0.0627886	0.0401339	-0.0113274
TK_652022000002194	TK_652022000002194	53196	-0.0987562	0.057211	-0.0207726
TK_652022000002196	TK_652022000002196	53183	0.0636868	-0.0525024	0.00559223
TK_652022000002197	TK_652022000002197	53169	-0.0399136	0.0382879	-0.000812879
TK_652022000002199	TK_652022000002199	53196	-0.0329226	-0.00543116	-0.0191769
TK_652022000002202	TK_652022000002202	53197	0.0179597	-0.0481796	-0.01511
TK_652022000002204	TK_652022000002204	53198	0.0298414	-0.0812583	-0.0257085
TK_652022000002205	TK_652022000002205	53169	-0.0816112	-0.0175686	-0.0495899
TK_652022000002207	TK_652022000002207	53167	0.0162902	-0.0494241	-0.0165669
TK_652022000002208	TK_652022000002208	53196	-0.119191	0.099086	-0.0100526
TK_652022000002209	TK_652022000002209	53181	-0.108192	0.0589054	-0.0246431
TK_652022000002210	TK_652022000002210	53191	0.00164251	-0.0401228	-0.0192402
TK_652022000002211	TK_652022000002211	53193	-0.0527329	0.0240447	-0.0143441
TK_652022000002212	TK_652022000002212	53198	-0.037015	-0.0403843	-0.0386996
TK_652022000002215	TK_652022000002215	53189	-0.0160974	-0.0584462	-0.0372718
TK_652022000002216	TK_652022000002216	53076	-0.0321188	-0.0173089	-0.0247138
TK_652022000002217	TK_652022000002217	53206	-0.118001	0.0436594	-0.0371708
TK_652022000002219	TK_652022000002219	53187	-0.101676	0.0339617	-0.0338571
TK_652022000002221	TK_652022000002221	53197	-0.0123044	-0.0188817	-0.015593
TK_652022000002223	TK_652022000002223	53191	-0.035775	-0.00713408	-0.0214545
TK_652022000002225	TK_652022000002225	53195	-0.0536742	-0.0383439	-0.046009
TK_652022000002226	TK_652022000002226	53195	0.0963359	-0.0733897	0.0114731
TK_652022000002227	TK_652022000002227	53195	0.117307	-0.139352	-0.0110223
TK_652022000002228	TK_652022000002228	53192	-0.051264	0.0482762	-0.00149393
TK_652022000002229	TK_652022000002229	53203	-0.0160018	-0.0419395	-0.0289707
TK_652022000002230	TK_652022000002230	53172	-0.0854821	-0.0138156	-0.0496489
TK_652022000002231	TK_652022000002231	53196	-0.0139393	-0.024577	-0.0192581
TK_652022000002233	TK_652022000002233	52995	0.0731515	-0.0491303	0.0120106
TK_652022000002235	TK_652022000002235	53190	-0.0170671	-0.0106107	-0.0138389
TK_652022000002236	TK_652022000002236	53188	-0.110728	0.0184082	-0.0461599
TK_652022000002237	TK_652022000002237	53199	-0.0977838	0.117263	0.00973948
TK_652022000002240	TK_652022000002240	53202	-0.0732113	0.119699	0.0232441
TK_652022000002242	TK_652022000002242	53198	-0.0658969	0.0817165	0.0079098
TK_652022000002244	TK_652022000002244	53189	0.018083	-0.0628737	-0.0223953
TK_652022000002246	TK_652022000002246	53191	-0.00664215	-0.0370895	-0.0218658
TK_652022000002247	TK_652022000002247	53196	-0.0821113	0.00626421	-0.0379235
TK_652022000002248	TK_652022000002248	53203	-0.109181	0.0656587	-0.0217611
TK_652022000002253	TK_652022000002253	53113	0.0143613	-0.0115954	0.00138291
TK_652022000002254	TK_652022000002254	53195	0.0169244	0.0002959	0.00861016
TK_652022000002257	TK_652022000002257	53197	-0.0428333	0.102256	0.0297115
TK_652022000002258	TK_652022000002258	53199	-0.0615961	0.0587827	-0.00140668
TK_652022000002259	TK_652022000002259	53176	-0.0121313	-0.0315469	-0.0218391
TK_652022000002260	TK_652022000002260	52851	-0.0547618	0.0288928	-0.0129345
TK_652022000002263	TK_652022000002263	53192	-0.0191522	-0.0227952	-0.0209737
TK_652022000002265	TK_652022000002265	53194	-0.0930241	0.00873753	-0.0421433
TK_652022000002266	TK_652022000002266	53195	-0.00869085	-0.0124732	-0.010582
TK_652022000002267	TK_652022000002267	53196	-0.0143496	-0.0533488	-0.0338492
TK_652022000002268	TK_652022000002268	53186	0.0190195	-0.0795046	-0.0302425
TK_652022000002270	TK_652022000002270	53178	-0.00151932	-0.000639348	-0.00107933
TK_652022000002272	TK_652022000002272	53195	0.0127655	-0.029827	-0.00853073
TK_652022000002273	TK_652022000002273	53188	0.0291741	-0.050097	-0.0104615
TK_652022000002274	TK_652022000002274	53190	0.00917571	-0.0476816	-0.019253
TK_652022000002275	TK_652022000002275	53199	0.00957228	-0.0402873	-0.0153575
TK_652022000002278	TK_652022000002278	53200	0.00856256	-0.032069	-0.0117532
TK_652022000002280	TK_652022000002280	53200	-0.0221817	0.00392136	-0.00913017
TK_652022000002281	TK_652022000002281	52929	-0.0313944	-0.023518	-0.0274562
TK_652022000002286	TK_652022000002286	53198	-0.0678668	0.0363184	-0.0157742
TK_652022000002290	TK_652022000002290	53198	-0.013661	-0.0351319	-0.0243965
TK_652022000002291	TK_652022000002291	53195	-0.00187071	-0.0083866	-0.00512866
TK_652022000002292	TK_652022000002292	52956	-0.0112967	0.0111034	-9.66344e-05
TK_652022000002293	TK_652022000002293	53197	0.0113281	-0.0375713	-0.0131216
TK_652022000002295	TK_652022000002295	53196	-0.00724242	-0.041701	-0.0244717
TK_652022000002296	TK_652022000002296	53192	-0.0121101	-0.00815333	-0.0101317
TK_652022000002300	TK_652022000002300	53188	0.0247564	-0.0368089	-0.00602625
TK_652022000002302	TK_652022000002302	53180	-0.0923885	-0.0153209	-0.0538547
TK_652022000002303	TK_652022000002303	53202	-0.0264618	-0.0104031	-0.0184325
TK_652022000002304	TK_652022000002304	53180	0.0775805	-0.0134115	0.0320845
TK_652022000002305	TK_652022000002305	53204	0.0297442	-0.056096	-0.0131759
TK_652022000002306	TK_652022000002306	53202	-0.00196318	-0.0444179	-0.0231905
TK_652022000002307	TK_652022000002307	53191	-0.00443	-0.0139476	-0.00918878
TK_652022000002308	TK_652022000002308	53191	-0.00843934	-0.0175237	-0.0129815
TK_652022000002309	TK_652022000002309	53192	0.0701145	-0.0404753	0.0148196
TK_652022000002310	TK_652022000002310	53195	0.0558693	0.00105726	0.0284633
TK_652022000002311	TK_652022000002311	53030	-0.0256139	-0.0295109	-0.0275624
TK_652022000002312	TK_652022000002312	53174	0.0042035	-0.0579367	-0.0268666
TK_652022000002313	TK_652022000002313	53191	0.0456526	-0.0221238	0.0117644
TK_652022000002320	TK_652022000002320	53199	0.0307709	-0.0470843	-0.0081567
TK_652022000002385	TK_652022000002385	53197	0.00301367	-0.0461547	-0.0215705
TK_652022000002391	TK_652022000002391	53194	0.0475419	-0.0503989	-0.00142848
tk__652021000001054	tk__652021000001054	53150	-0.0324832	-0.0141235	-0.0233033
