# Supplementary material for: Inbreeding patterns and genetic diversity under selection in Teha sheep
Source: Front Genet. 2025 Jun 27;16:1576125. doi: 10.3389/fgene.2025.1576125 (PMC12245786; doi:10.3389/fgene.2025.1576125)
Supplement: Supplementary file 1 [file DataSheet1.zip › Raw data/HOM&HAT/fhat_output1.nosex]

TK_652022000000004	TK_652022000000004
TK_652022000000006	TK_652022000000006
TK_652022000000007	TK_652022000000007
TK_652022000000010	TK_652022000000010
TK_652022000000012	TK_652022000000012
TK_652022000000013	TK_652022000000013
TK_652022000000016	TK_652022000000016
TK_652022000000017	TK_652022000000017
TK_652022000000018	TK_652022000000018
TK_652022000000022	TK_652022000000022
TK_652022000000023	TK_652022000000023
TK_652022000000024	TK_652022000000024
TK_652022000000025	TK_652022000000025
TK_652022000000033	TK_652022000000033
TK_652022000000035	TK_652022000000035
TK_652022000000037	TK_652022000000037
TK_652022000000038	TK_652022000000038
TK_652022000000039	TK_652022000000039
TK_652022000000041	TK_652022000000041
TK_652022000000043	TK_652022000000043
TK_652022000000044	TK_652022000000044
TK_652022000000049	TK_652022000000049
TK_652022000000051	TK_652022000000051
TK_652022000000054	TK_652022000000054
TK_652022000000056	TK_652022000000056
TK_652022000000057	TK_652022000000057
TK_652022000000059	TK_652022000000059
TK_652022000000060	TK_652022000000060
TK_652022000000062	TK_652022000000062
TK_652022000000063	TK_652022000000063
TK_652022000000064	TK_652022000000064
TK_652022000000067	TK_652022000000067
TK_652022000000068	TK_652022000000068
TK_652022000000069	TK_652022000000069
TK_652022000000071	TK_652022000000071
TK_652022000000072	TK_652022000000072
TK_652022000000075	TK_652022000000075
TK_652022000000079	TK_652022000000079
TK_652022000000082	TK_652022000000082
TK_652022000000085	TK_652022000000085
TK_652022000000086	TK_652022000000086
TK_652022000000087	TK_652022000000087
TK_652022000000093	TK_652022000000093
TK_652022000000094	TK_652022000000094
TK_652022000000095	TK_652022000000095
TK_652022000000099	TK_652022000000099
TK_652022000000100	TK_652022000000100
TK_652022000000101	TK_652022000000101
TK_652022000000106	TK_652022000000106
TK_652022000000111	TK_652022000000111
TK_652022000000116	TK_652022000000116
TK_652022000000117	TK_652022000000117
TK_652022000000119	TK_652022000000119
TK_652022000000126	TK_652022000000126
TK_652022000000127	TK_652022000000127
TK_652022000000128	TK_652022000000128
TK_652022000000129	TK_652022000000129
TK_652022000000130	TK_652022000000130
TK_652022000000136	TK_652022000000136
TK_652022000000137	TK_652022000000137
TK_652022000000138	TK_652022000000138
TK_652022000000140	TK_652022000000140
TK_652022000000141	TK_652022000000141
TK_652022000000142	TK_652022000000142
TK_652022000000144	TK_652022000000144
TK_652022000000157	TK_652022000000157
TK_652022000000158	TK_652022000000158
TK_652022000000161	TK_652022000000161
TK_652022000000163	TK_652022000000163
TK_652022000000169	TK_652022000000169
TK_652022000000171	TK_652022000000171
TK_652022000000174	TK_652022000000174
TK_652022000000176	TK_652022000000176
TK_652022000000183	TK_652022000000183
TK_652022000000184	TK_652022000000184
TK_652022000000187	TK_652022000000187
TK_652022000000189	TK_652022000000189
TK_652022000000191	TK_652022000000191
TK_652022000000192	TK_652022000000192
TK_652022000000194	TK_652022000000194
TK_652022000000195	TK_652022000000195
TK_652022000000200	TK_652022000000200
TK_652022000000202	TK_652022000000202
TK_652022000000207	TK_652022000000207
TK_652022000000208	TK_652022000000208
TK_652022000000209	TK_652022000000209
TK_652022000000212	TK_652022000000212
TK_652022000000217	TK_652022000000217
TK_652022000000219	TK_652022000000219
TK_652022000000220	TK_652022000000220
TK_652022000000226	TK_652022000000226
TK_652022000000231	TK_652022000000231
TK_652022000000232	TK_652022000000232
TK_652022000000252	TK_652022000000252
TK_652022000000257	TK_652022000000257
TK_652022000000304	TK_652022000000304
TK_652022000000308	TK_652022000000308
TK_652022000000310	TK_652022000000310
TK_652022000000317	TK_652022000000317
TK_652022000000320	TK_652022000000320
TK_652022000000325	TK_652022000000325
TK_652022000000326	TK_652022000000326
TK_652022000000327	TK_652022000000327
TK_652022000000328	TK_652022000000328
TK_652022000000329	TK_652022000000329
TK_652022000000331	TK_652022000000331
TK_652022000000332	TK_652022000000332
TK_652022000000334	TK_652022000000334
TK_652022000000336	TK_652022000000336
TK_652022000000337	TK_652022000000337
TK_652022000000343	TK_652022000000343
TK_652022000000344	TK_652022000000344
TK_652022000000345	TK_652022000000345
TK_652022000000348	TK_652022000000348
TK_652022000000353	TK_652022000000353
TK_652022000000357	TK_652022000000357
TK_652022000000360	TK_652022000000360
TK_652022000000362	TK_652022000000362
TK_652022000000365	TK_652022000000365
TK_652022000000370	TK_652022000000370
TK_652022000000375	TK_652022000000375
TK_652022000000377	TK_652022000000377
TK_652022000000378	TK_652022000000378
TK_652022000000379	TK_652022000000379
TK_652022000000380	TK_652022000000380
TK_652022000000383	TK_652022000000383
TK_652022000000384	TK_652022000000384
TK_652022000000389	TK_652022000000389
TK_652022000000390	TK_652022000000390
TK_652022000000392	TK_652022000000392
TK_652022000000394	TK_652022000000394
TK_652022000000401	TK_652022000000401
TK_652022000000403	TK_652022000000403
TK_652022000000405	TK_652022000000405
TK_652022000000406	TK_652022000000406
TK_652022000000407	TK_652022000000407
TK_652022000000409	TK_652022000000409
TK_652022000000410	TK_652022000000410
TK_652022000000412	TK_652022000000412
TK_652022000000413	TK_652022000000413
TK_652022000000415	TK_652022000000415
TK_652022000000420	TK_652022000000420
TK_652022000000421	TK_652022000000421
TK_652022000000429	TK_652022000000429
TK_652022000000432	TK_652022000000432
TK_652022000000433	TK_652022000000433
TK_652022000000434	TK_652022000000434
TK_652022000000436	TK_652022000000436
TK_652022000000438	TK_652022000000438
TK_652022000000440	TK_652022000000440
TK_652022000000443	TK_652022000000443
TK_652022000000448	TK_652022000000448
TK_652022000000452	TK_652022000000452
TK_652022000000455	TK_652022000000455
TK_652022000000456	TK_652022000000456
TK_652022000000457	TK_652022000000457
TK_652022000000458	TK_652022000000458
TK_652022000000459	TK_652022000000459
TK_652022000000463	TK_652022000000463
TK_652022000000466	TK_652022000000466
TK_652022000000469	TK_652022000000469
TK_652022000000470	TK_652022000000470
TK_652022000000471	TK_652022000000471
TK_652022000000473	TK_652022000000473
TK_652022000000475	TK_652022000000475
TK_652022000000479	TK_652022000000479
TK_652022000000481	TK_652022000000481
TK_652022000000483	TK_652022000000483
TK_652022000000484	TK_652022000000484
TK_652022000000485	TK_652022000000485
TK_652022000000486	TK_652022000000486
TK_652022000000487	TK_652022000000487
TK_652022000000489	TK_652022000000489
TK_652022000000490	TK_652022000000490
TK_652022000000491	TK_652022000000491
TK_652022000000493	TK_652022000000493
TK_652022000000496	TK_652022000000496
TK_652022000000498	TK_652022000000498
TK_652022000000499	TK_652022000000499
TK_652022000000500	TK_652022000000500
TK_652022000000502	TK_652022000000502
TK_652022000000503	TK_652022000000503
TK_652022000000508	TK_652022000000508
TK_652022000000510	TK_652022000000510
TK_652022000000512	TK_652022000000512
TK_652022000000515	TK_652022000000515
TK_652022000000582	TK_652022000000582
TK_652022000000587	TK_652022000000587
TK_652022000000593	TK_652022000000593
TK_652022000000594	TK_652022000000594
TK_652022000000595	TK_652022000000595
TK_652022000000601	TK_652022000000601
TK_652022000000607	TK_652022000000607
TK_652022000000613	TK_652022000000613
TK_652022000000617	TK_652022000000617
TK_652022000000618	TK_652022000000618
TK_652022000000620	TK_652022000000620
TK_652022000000621	TK_652022000000621
TK_652022000000622	TK_652022000000622
TK_652022000000628	TK_652022000000628
TK_652022000000629	TK_652022000000629
TK_652022000000630	TK_652022000000630
TK_652022000000631	TK_652022000000631
TK_652022000000632	TK_652022000000632
TK_652022000000639	TK_652022000000639
TK_652022000000640	TK_652022000000640
TK_652022000000641	TK_652022000000641
TK_652022000000642	TK_652022000000642
TK_652022000000650	TK_652022000000650
TK_652022000000652	TK_652022000000652
TK_652022000000653	TK_652022000000653
TK_652022000000654	TK_652022000000654
TK_652022000000656	TK_652022000000656
TK_652022000000660	TK_652022000000660
TK_652022000000662	TK_652022000000662
TK_652022000000663	TK_652022000000663
TK_652022000000664	TK_652022000000664
TK_652022000000666	TK_652022000000666
TK_652022000000667	TK_652022000000667
TK_652022000000669	TK_652022000000669
TK_652022000000672	TK_652022000000672
TK_652022000000673	TK_652022000000673
TK_652022000000674	TK_652022000000674
TK_652022000000679	TK_652022000000679
TK_652022000000682	TK_652022000000682
TK_652022000000684	TK_652022000000684
TK_652022000000685	TK_652022000000685
TK_652022000000686	TK_652022000000686
TK_652022000000687	TK_652022000000687
TK_652022000000688	TK_652022000000688
TK_652022000000690	TK_652022000000690
TK_652022000000691	TK_652022000000691
TK_652022000000700	TK_652022000000700
TK_652022000000705	TK_652022000000705
TK_652022000000709	TK_652022000000709
TK_652022000000711	TK_652022000000711
TK_652022000000714	TK_652022000000714
TK_652022000000718	TK_652022000000718
TK_652022000000723	TK_652022000000723
TK_652022000000734	TK_652022000000734
TK_652022000000743	TK_652022000000743
TK_652022000000745	TK_652022000000745
TK_652022000000754	TK_652022000000754
TK_652022000000757	TK_652022000000757
TK_652022000000758	TK_652022000000758
TK_652022000000781	TK_652022000000781
TK_652022000000782	TK_652022000000782
TK_652022000000784	TK_652022000000784
TK_652022000000785	TK_652022000000785
TK_652022000000791	TK_652022000000791
TK_652022000000799	TK_652022000000799
TK_652022000000802	TK_652022000000802
TK_652022000000804	TK_652022000000804
TK_652022000000809	TK_652022000000809
TK_652022000000816	TK_652022000000816
TK_652022000000818	TK_652022000000818
TK_652022000000822	TK_652022000000822
TK_652022000000825	TK_652022000000825
TK_652022000000826	TK_652022000000826
TK_652022000000827	TK_652022000000827
TK_652022000000829	TK_652022000000829
TK_652022000000831	TK_652022000000831
TK_652022000000834	TK_652022000000834
TK_652022000000836	TK_652022000000836
TK_652022000000837	TK_652022000000837
TK_652022000000841	TK_652022000000841
TK_652022000000843	TK_652022000000843
TK_652022000000844	TK_652022000000844
TK_652022000000849	TK_652022000000849
TK_652022000000853	TK_652022000000853
TK_652022000000854	TK_652022000000854
TK_652022000000859	TK_652022000000859
TK_652022000000901	TK_652022000000901
TK_652022000000903	TK_652022000000903
TK_652022000000906	TK_652022000000906
TK_652022000000909	TK_652022000000909
TK_652022000000913	TK_652022000000913
TK_652022000000916	TK_652022000000916
TK_652022000000917	TK_652022000000917
TK_652022000000922	TK_652022000000922
TK_652022000000926	TK_652022000000926
TK_652022000000927	TK_652022000000927
TK_652022000000928	TK_652022000000928
TK_652022000000929	TK_652022000000929
TK_652022000000934	TK_652022000000934
TK_652022000000935	TK_652022000000935
TK_652022000000937	TK_652022000000937
TK_652022000000939	TK_652022000000939
TK_652022000000942	TK_652022000000942
TK_652022000000945	TK_652022000000945
TK_652022000000947	TK_652022000000947
TK_652022000000948	TK_652022000000948
TK_652022000000949	TK_652022000000949
TK_652022000000950	TK_652022000000950
TK_652022000000953	TK_652022000000953
TK_652022000000955	TK_652022000000955
TK_652022000000959	TK_652022000000959
TK_652022000000961	TK_652022000000961
TK_652022000000962	TK_652022000000962
TK_652022000000963	TK_652022000000963
TK_652022000000964	TK_652022000000964
TK_652022000000966	TK_652022000000966
TK_652022000000971	TK_652022000000971
TK_652022000000972	TK_652022000000972
TK_652022000000973	TK_652022000000973
TK_652022000000974	TK_652022000000974
TK_652022000000976	TK_652022000000976
TK_652022000000977	TK_652022000000977
TK_652022000000981	TK_652022000000981
TK_652022000000985	TK_652022000000985
TK_652022000000986	TK_652022000000986
TK_652022000000987	TK_652022000000987
TK_652022000000988	TK_652022000000988
TK_652022000000989	TK_652022000000989
TK_652022000000992	TK_652022000000992
TK_652022000000993	TK_652022000000993
TK_652022000000994	TK_652022000000994
TK_652022000000995	TK_652022000000995
TK_652022000000996	TK_652022000000996
TK_652022000000997	TK_652022000000997
TK_652022000000998	TK_652022000000998
TK_652022000001001	TK_652022000001001
TK_652022000001002	TK_652022000001002
TK_652022000001003	TK_652022000001003
TK_652022000001004	TK_652022000001004
TK_652022000001006	TK_652022000001006
TK_652022000001007	TK_652022000001007
TK_652022000001012	TK_652022000001012
TK_652022000001019	TK_652022000001019
TK_652022000001020	TK_652022000001020
TK_652022000001023	TK_652022000001023
TK_652022000001025	TK_652022000001025
TK_652022000001026	TK_652022000001026
TK_652022000001028	TK_652022000001028
TK_652022000001029	TK_652022000001029
TK_652022000001030	TK_652022000001030
TK_652022000001031	TK_652022000001031
TK_652022000001032	TK_652022000001032
TK_652022000001035	TK_652022000001035
TK_652022000001038	TK_652022000001038
TK_652022000001039	TK_652022000001039
TK_652022000001045	TK_652022000001045
TK_652022000001047	TK_652022000001047
TK_652022000001048	TK_652022000001048
TK_652022000001051	TK_652022000001051
TK_652022000001052	TK_652022000001052
TK_652022000001054	TK_652022000001054
TK_652022000001055	TK_652022000001055
TK_652022000001057	TK_652022000001057
TK_652022000001060	TK_652022000001060
TK_652022000001064	TK_652022000001064
TK_652022000001065	TK_652022000001065
TK_652022000001071	TK_652022000001071
TK_652022000001072	TK_652022000001072
TK_652022000001074	TK_652022000001074
TK_652022000001075	TK_652022000001075
TK_652022000001076	TK_652022000001076
TK_652022000001077	TK_652022000001077
TK_652022000001078	TK_652022000001078
TK_652022000001089	TK_652022000001089
TK_652022000001097	TK_652022000001097
TK_652022000001101	TK_652022000001101
TK_652022000001104	TK_652022000001104
TK_652022000001110	TK_652022000001110
TK_652022000001111	TK_652022000001111
TK_652022000001116	TK_652022000001116
TK_652022000001117	TK_652022000001117
TK_652022000001119	TK_652022000001119
TK_652022000001125	TK_652022000001125
TK_652022000001126	TK_652022000001126
TK_652022000001127	TK_652022000001127
TK_652022000001128	TK_652022000001128
TK_652022000001129	TK_652022000001129
TK_652022000001130	TK_652022000001130
TK_652022000001131	TK_652022000001131
TK_652022000001132	TK_652022000001132
TK_652022000001137	TK_652022000001137
TK_652022000001140	TK_652022000001140
TK_652022000001203	TK_652022000001203
TK_652022000001209	TK_652022000001209
TK_652022000001216	TK_652022000001216
TK_652022000001217	TK_652022000001217
TK_652022000001218	TK_652022000001218
TK_652022000001219	TK_652022000001219
TK_652022000001223	TK_652022000001223
TK_652022000001225	TK_652022000001225
TK_652022000001226	TK_652022000001226
TK_652022000001227	TK_652022000001227
TK_652022000001228	TK_652022000001228
TK_652022000001230	TK_652022000001230
TK_652022000001231	TK_652022000001231
TK_652022000001233	TK_652022000001233
TK_652022000001235	TK_652022000001235
TK_652022000001236	TK_652022000001236
TK_652022000001240	TK_652022000001240
TK_652022000001242	TK_652022000001242
TK_652022000001247	TK_652022000001247
TK_652022000001250	TK_652022000001250
TK_652022000001254	TK_652022000001254
TK_652022000001257	TK_652022000001257
TK_652022000001260	TK_652022000001260
TK_652022000001264	TK_652022000001264
TK_652022000001268	TK_652022000001268
TK_652022000001269	TK_652022000001269
TK_652022000001270	TK_652022000001270
TK_652022000001271	TK_652022000001271
TK_652022000001275	TK_652022000001275
TK_652022000001281	TK_652022000001281
TK_652022000001284	TK_652022000001284
TK_652022000001285	TK_652022000001285
TK_652022000001286	TK_652022000001286
TK_652022000001289	TK_652022000001289
TK_652022000001290	TK_652022000001290
TK_652022000001293	TK_652022000001293
TK_652022000001294	TK_652022000001294
TK_652022000001295	TK_652022000001295
TK_652022000001297	TK_652022000001297
TK_652022000001298	TK_652022000001298
TK_652022000001302	TK_652022000001302
TK_652022000001305	TK_652022000001305
TK_652022000001306	TK_652022000001306
TK_652022000001308	TK_652022000001308
TK_652022000001309	TK_652022000001309
TK_652022000001313	TK_652022000001313
TK_652022000001317	TK_652022000001317
TK_652022000001318	TK_652022000001318
TK_652022000001325	TK_652022000001325
TK_652022000001328	TK_652022000001328
TK_652022000001331	TK_652022000001331
TK_652022000001359	TK_652022000001359
TK_652022000001362	TK_652022000001362
TK_652022000001363	TK_652022000001363
TK_652022000001373	TK_652022000001373
TK_652022000001384	TK_652022000001384
TK_652022000001388	TK_652022000001388
TK_652022000001397	TK_652022000001397
TK_652022000001398	TK_652022000001398
TK_652022000001399	TK_652022000001399
TK_652022000001406	TK_652022000001406
TK_652022000001408	TK_652022000001408
TK_652022000001410	TK_652022000001410
TK_652022000001415	TK_652022000001415
TK_652022000001418	TK_652022000001418
TK_652022000001420	TK_652022000001420
TK_652022000001501	TK_652022000001501
TK_652022000001504	TK_652022000001504
TK_652022000001505	TK_652022000001505
TK_652022000001506	TK_652022000001506
TK_652022000001512	TK_652022000001512
TK_652022000001513	TK_652022000001513
TK_652022000001516	TK_652022000001516
TK_652022000001518	TK_652022000001518
TK_652022000001519	TK_652022000001519
TK_652022000001521	TK_652022000001521
TK_652022000001522	TK_652022000001522
TK_652022000001524	TK_652022000001524
TK_652022000001525	TK_652022000001525
TK_652022000001527	TK_652022000001527
TK_652022000001528	TK_652022000001528
TK_652022000001529	TK_652022000001529
TK_652022000001532	TK_652022000001532
TK_652022000001533	TK_652022000001533
TK_652022000001536	TK_652022000001536
TK_652022000001538	TK_652022000001538
TK_652022000001542	TK_652022000001542
TK_652022000001543	TK_652022000001543
TK_652022000001545	TK_652022000001545
TK_652022000001546	TK_652022000001546
TK_652022000001550	TK_652022000001550
TK_652022000001551	TK_652022000001551
TK_652022000001552	TK_652022000001552
TK_652022000001553	TK_652022000001553
TK_652022000001555	TK_652022000001555
TK_652022000001557	TK_652022000001557
TK_652022000001562	TK_652022000001562
TK_652022000001564	TK_652022000001564
TK_652022000001565	TK_652022000001565
TK_652022000001567	TK_652022000001567
TK_652022000001569	TK_652022000001569
TK_652022000001580	TK_652022000001580
TK_652022000001581	TK_652022000001581
TK_652022000001582	TK_652022000001582
TK_652022000001583	TK_652022000001583
TK_652022000001586	TK_652022000001586
TK_652022000001592	TK_652022000001592
TK_652022000001594	TK_652022000001594
TK_652022000001597	TK_652022000001597
TK_652022000001598	TK_652022000001598
TK_652022000001599	TK_652022000001599
TK_652022000001601	TK_652022000001601
TK_652022000001603	TK_652022000001603
TK_652022000001606	TK_652022000001606
TK_652022000001611	TK_652022000001611
TK_652022000001613	TK_652022000001613
TK_652022000001614	TK_652022000001614
TK_652022000001617	TK_652022000001617
TK_652022000001619	TK_652022000001619
TK_652022000001621	TK_652022000001621
TK_652022000001623	TK_652022000001623
TK_652022000001625	TK_652022000001625
TK_652022000001627	TK_652022000001627
TK_652022000001629	TK_652022000001629
TK_652022000001630	TK_652022000001630
TK_652022000001631	TK_652022000001631
TK_652022000001633	TK_652022000001633
TK_652022000001637	TK_652022000001637
TK_652022000001638	TK_652022000001638
TK_652022000001639	TK_652022000001639
TK_652022000001648	TK_652022000001648
TK_652022000001650	TK_652022000001650
TK_652022000001654	TK_652022000001654
TK_652022000001660	TK_652022000001660
TK_652022000001661	TK_652022000001661
TK_652022000001663	TK_652022000001663
TK_652022000001664	TK_652022000001664
TK_652022000001667	TK_652022000001667
TK_652022000001672	TK_652022000001672
TK_652022000001673	TK_652022000001673
TK_652022000001675	TK_652022000001675
TK_652022000001680	TK_652022000001680
TK_652022000001685	TK_652022000001685
TK_652022000001692	TK_652022000001692
TK_652022000001718	TK_652022000001718
TK_652022000001762	TK_652022000001762
TK_652022000001766	TK_652022000001766
TK_652022000001769	TK_652022000001769
TK_652022000001770	TK_652022000001770
TK_652022000001772	TK_652022000001772
TK_652022000001775	TK_652022000001775
TK_652022000001786	TK_652022000001786
TK_652022000001790	TK_652022000001790
TK_652022000001796	TK_652022000001796
TK_652022000001801	TK_652022000001801
TK_652022000001802	TK_652022000001802
TK_652022000001804	TK_652022000001804
TK_652022000001806	TK_652022000001806
TK_652022000001808	TK_652022000001808
TK_652022000001809	TK_652022000001809
TK_652022000001810	TK_652022000001810
TK_652022000001811	TK_652022000001811
TK_652022000001819	TK_652022000001819
TK_652022000001823	TK_652022000001823
TK_652022000001828	TK_652022000001828
TK_652022000001830	TK_652022000001830
TK_652022000001831	TK_652022000001831
TK_652022000001832	TK_652022000001832
TK_652022000001833	TK_652022000001833
TK_652022000001835	TK_652022000001835
TK_652022000001838	TK_652022000001838
TK_652022000001840	TK_652022000001840
TK_652022000001841	TK_652022000001841
TK_652022000001845	TK_652022000001845
TK_652022000001847	TK_652022000001847
TK_652022000001848	TK_652022000001848
TK_652022000001849	TK_652022000001849
TK_652022000001850	TK_652022000001850
TK_652022000001853	TK_652022000001853
TK_652022000001856	TK_652022000001856
TK_652022000001857	TK_652022000001857
TK_652022000001859	TK_652022000001859
TK_652022000001860	TK_652022000001860
TK_652022000001862	TK_652022000001862
TK_652022000001864	TK_652022000001864
TK_652022000001865	TK_652022000001865
TK_652022000001867	TK_652022000001867
TK_652022000001868	TK_652022000001868
TK_652022000001875	TK_652022000001875
TK_652022000001877	TK_652022000001877
TK_652022000001880	TK_652022000001880
TK_652022000001882	TK_652022000001882
TK_652022000001883	TK_652022000001883
TK_652022000001885	TK_652022000001885
TK_652022000001886	TK_652022000001886
TK_652022000001892	TK_652022000001892
TK_652022000001894	TK_652022000001894
TK_652022000001895	TK_652022000001895
TK_652022000001896	TK_652022000001896
TK_652022000001897	TK_652022000001897
TK_652022000001898	TK_652022000001898
TK_652022000001899	TK_652022000001899
TK_652022000001900	TK_652022000001900
TK_652022000001901	TK_652022000001901
TK_652022000001903	TK_652022000001903
TK_652022000001906	TK_652022000001906
TK_652022000001907	TK_652022000001907
TK_652022000001909	TK_652022000001909
TK_652022000001910	TK_652022000001910
TK_652022000001912	TK_652022000001912
TK_652022000001914	TK_652022000001914
TK_652022000001916	TK_652022000001916
TK_652022000001917	TK_652022000001917
TK_652022000001920	TK_652022000001920
TK_652022000001921	TK_652022000001921
TK_652022000001922	TK_652022000001922
TK_652022000001925	TK_652022000001925
TK_652022000001926	TK_652022000001926
TK_652022000001927	TK_652022000001927
TK_652022000001928	TK_652022000001928
TK_652022000001929	TK_652022000001929
TK_652022000001932	TK_652022000001932
TK_652022000001935	TK_652022000001935
TK_652022000001936	TK_652022000001936
TK_652022000001940	TK_652022000001940
TK_652022000001944	TK_652022000001944
TK_652022000001946	TK_652022000001946
TK_652022000001947	TK_652022000001947
TK_652022000001950	TK_652022000001950
TK_652022000001951	TK_652022000001951
TK_652022000001953	TK_652022000001953
TK_652022000001955	TK_652022000001955
TK_652022000001957	TK_652022000001957
TK_652022000001959	TK_652022000001959
TK_652022000001963	TK_652022000001963
TK_652022000001981	TK_652022000001981
TK_652022000001985	TK_652022000001985
TK_652022000001987	TK_652022000001987
TK_652022000001989	TK_652022000001989
TK_652022000001991	TK_652022000001991
TK_652022000002004	TK_652022000002004
TK_652022000002005	TK_652022000002005
TK_652022000002015	TK_652022000002015
TK_652022000002023	TK_652022000002023
TK_652022000002035	TK_652022000002035
TK_652022000002041	TK_652022000002041
TK_652022000002042	TK_652022000002042
TK_652022000002047	TK_652022000002047
TK_652022000002054	TK_652022000002054
TK_652022000002055	TK_652022000002055
TK_652022000002056	TK_652022000002056
TK_652022000002060	TK_652022000002060
TK_652022000002078	TK_652022000002078
TK_652022000002103	TK_652022000002103
TK_652022000002104	TK_652022000002104
TK_652022000002106	TK_652022000002106
TK_652022000002108	TK_652022000002108
TK_652022000002109	TK_652022000002109
TK_652022000002110	TK_652022000002110
TK_652022000002111	TK_652022000002111
TK_652022000002113	TK_652022000002113
TK_652022000002115	TK_652022000002115
TK_652022000002116	TK_652022000002116
TK_652022000002117	TK_652022000002117
TK_652022000002118	TK_652022000002118
TK_652022000002119	TK_652022000002119
TK_652022000002121	TK_652022000002121
TK_652022000002122	TK_652022000002122
TK_652022000002123	TK_652022000002123
TK_652022000002124	TK_652022000002124
TK_652022000002130	TK_652022000002130
TK_652022000002131	TK_652022000002131
TK_652022000002133	TK_652022000002133
TK_652022000002134	TK_652022000002134
TK_652022000002137	TK_652022000002137
TK_652022000002138	TK_652022000002138
TK_652022000002139	TK_652022000002139
TK_652022000002140	TK_652022000002140
TK_652022000002141	TK_652022000002141
TK_652022000002143	TK_652022000002143
TK_652022000002144	TK_652022000002144
TK_652022000002145	TK_652022000002145
TK_652022000002147	TK_652022000002147
TK_652022000002148	TK_652022000002148
TK_652022000002149	TK_652022000002149
TK_652022000002150	TK_652022000002150
TK_652022000002151	TK_652022000002151
TK_652022000002152	TK_652022000002152
TK_652022000002153	TK_652022000002153
TK_652022000002154	TK_652022000002154
TK_652022000002155	TK_652022000002155
TK_652022000002156	TK_652022000002156
TK_652022000002157	TK_652022000002157
TK_652022000002158	TK_652022000002158
TK_652022000002160	TK_652022000002160
TK_652022000002161	TK_652022000002161
TK_652022000002162	TK_652022000002162
TK_652022000002167	TK_652022000002167
TK_652022000002169	TK_652022000002169
TK_652022000002171	TK_652022000002171
TK_652022000002173	TK_652022000002173
TK_652022000002174	TK_652022000002174
TK_652022000002175	TK_652022000002175
TK_652022000002176	TK_652022000002176
TK_652022000002177	TK_652022000002177
TK_652022000002178	TK_652022000002178
TK_652022000002179	TK_652022000002179
TK_652022000002180	TK_652022000002180
TK_652022000002181	TK_652022000002181
TK_652022000002182	TK_652022000002182
TK_652022000002183	TK_652022000002183
TK_652022000002184	TK_652022000002184
TK_652022000002185	TK_652022000002185
TK_652022000002187	TK_652022000002187
TK_652022000002188	TK_652022000002188
TK_652022000002190	TK_652022000002190
TK_652022000002191	TK_652022000002191
TK_652022000002192	TK_652022000002192
TK_652022000002193	TK_652022000002193
TK_652022000002194	TK_652022000002194
TK_652022000002196	TK_652022000002196
TK_652022000002197	TK_652022000002197
TK_652022000002199	TK_652022000002199
TK_652022000002202	TK_652022000002202
TK_652022000002204	TK_652022000002204
TK_652022000002205	TK_652022000002205
TK_652022000002207	TK_652022000002207
TK_652022000002208	TK_652022000002208
TK_652022000002209	TK_652022000002209
TK_652022000002210	TK_652022000002210
TK_652022000002211	TK_652022000002211
TK_652022000002212	TK_652022000002212
TK_652022000002215	TK_652022000002215
TK_652022000002216	TK_652022000002216
TK_652022000002217	TK_652022000002217
TK_652022000002219	TK_652022000002219
TK_652022000002221	TK_652022000002221
TK_652022000002223	TK_652022000002223
TK_652022000002225	TK_652022000002225
TK_652022000002226	TK_652022000002226
TK_652022000002227	TK_652022000002227
TK_652022000002228	TK_652022000002228
TK_652022000002229	TK_652022000002229
TK_652022000002230	TK_652022000002230
TK_652022000002231	TK_652022000002231
TK_652022000002233	TK_652022000002233
TK_652022000002235	TK_652022000002235
TK_652022000002236	TK_652022000002236
TK_652022000002237	TK_652022000002237
TK_652022000002240	TK_652022000002240
TK_652022000002242	TK_652022000002242
TK_652022000002244	TK_652022000002244
TK_652022000002246	TK_652022000002246
TK_652022000002247	TK_652022000002247
TK_652022000002248	TK_652022000002248
TK_652022000002253	TK_652022000002253
TK_652022000002254	TK_652022000002254
TK_652022000002257	TK_652022000002257
TK_652022000002258	TK_652022000002258
TK_652022000002259	TK_652022000002259
TK_652022000002260	TK_652022000002260
TK_652022000002263	TK_652022000002263
TK_652022000002265	TK_652022000002265
TK_652022000002266	TK_652022000002266
TK_652022000002267	TK_652022000002267
TK_652022000002268	TK_652022000002268
TK_652022000002270	TK_652022000002270
TK_652022000002272	TK_652022000002272
TK_652022000002273	TK_652022000002273
TK_652022000002274	TK_652022000002274
TK_652022000002275	TK_652022000002275
TK_652022000002278	TK_652022000002278
TK_652022000002280	TK_652022000002280
TK_652022000002281	TK_652022000002281
TK_652022000002286	TK_652022000002286
TK_652022000002290	TK_652022000002290
TK_652022000002291	TK_652022000002291
TK_652022000002292	TK_652022000002292
TK_652022000002293	TK_652022000002293
TK_652022000002295	TK_652022000002295
TK_652022000002296	TK_652022000002296
TK_652022000002300	TK_652022000002300
TK_652022000002302	TK_652022000002302
TK_652022000002303	TK_652022000002303
TK_652022000002304	TK_652022000002304
TK_652022000002305	TK_652022000002305
TK_652022000002306	TK_652022000002306
TK_652022000002307	TK_652022000002307
TK_652022000002308	TK_652022000002308
TK_652022000002309	TK_652022000002309
TK_652022000002310	TK_652022000002310
TK_652022000002311	TK_652022000002311
TK_652022000002312	TK_652022000002312
TK_652022000002313	TK_652022000002313
TK_652022000002320	TK_652022000002320
TK_652022000002385	TK_652022000002385
TK_652022000002391	TK_652022000002391
