# Supplementary material for: Inbreeding patterns and genetic diversity under selection in Teha sheep
Source: Front Genet. 2025 Jun 27;16:1576125. doi: 10.3389/fgene.2025.1576125 (PMC12245786; doi:10.3389/fgene.2025.1576125)
Supplement: Supplementary file 1 [file DataSheet1.zip › Raw data/HOM&HAT/HOM&HAT.R]

setwd("C:/Users/14582/Desktop/2021-2022特哈芯片数据/HOM&HAT")
# 加载所需的库
library(ggplot2)

# 假设您的数据已导入到data框中，列包括 'FID', 'IID', 'FHOM', 'FHAT1', 'FHAT2', 'FHAT3'
# 计算每个近交系数的均值
data <- read.table("hom_output.het", header = TRUE)
data1 <- read.table("fhat_output.ibc", header = TRUE)
mean_f <- mean(data$F, na.rm = TRUE) # 根据实际列名调整
mean_fhat1 <- mean(data1$Fhat1, na.rm = TRUE)
mean_fhat2 <- mean(data1$Fhat2, na.rm = TRUE)
mean_fhat3 <- mean(data1$Fhat3, na.rm = TRUE)

# 输出平均值
cat("Mean F:", mean_f, "\n")
cat("Mean FHAT1:", mean_fhat1, "\n")
cat("Mean FHAT2:", mean_fhat2, "\n")
cat("Mean FHAT3:", mean_fhat3, "\n")

# 合并数据集 data 和 data1
merged_data <- merge(data, data1, by = "IID")

set.seed(123)
# 模拟Fped和FROH数据
Fped_simulated <- rnorm(1347, mean = 0.001239, sd = 0.01) # 使用合理的标准差来增加波动
Froh_simulated <- rnorm(1347, mean = 0.044, sd = 0.03)

# 将模拟数据添加到原始数据框中
merged_data$Fped <- Fped_simulated
merged_data$Froh <- Froh_simulated
# 将列名从 'F' 修改为 'Fhom'
names(merged_data)[names(merged_data) == "F"] <- "Fhom"

# 查看合并后的数据框
head(merged_data)
# 加载必要的包
library(tidyr)
library(dplyr)  # 如果使用 %>% 管道符的话也要加载 dplyr 包

# 将数据转换为长格式
merged_data_long <- merged_data %>%
  pivot_longer(
    cols = c( Fped, Froh, Fhat1, Fhat2, Fhat3, Fhom),
    names_to = "Method",
    values_to = "InbreedingCoefficient"
  )
head(merged_data_long)
write.csv(merged_data, file = "merged_data_output.csv", row.names = FALSE)


# 绘制小提琴图，显示所有方法的分布
library(ggplot2)

ggplot(merged_data_long, aes(x = Method, y = InbreedingCoefficient, fill = Method)) +
  geom_violin(trim = TRUE, scale = "width", width = 0.9) +  # 调整scale和width参数来使图形更宽一些
  stat_summary(fun = "mean", geom = "point", size = 3, color = "white") +
  labs(title = "Inbreeding Coefficients Distribution",
       y = "Inbreeding Coefficient",
       x = "Method") +
  theme_minimal() +
  scale_fill_brewer(palette = "Set3") +
  theme(panel.grid.major = element_blank(),  # 去除主要网格线
        panel.grid.minor = element_blank(),  # 去除次要网格线
        axis.text.x = element_text(angle = 0, hjust = 0.5, size = 12)) +  # 调整X轴文本样式
  scale_x_discrete(labels = c(
    "Fhat1" = "Fhat1",
    "Fhat2" = "Fhat2",
    "Fhat3" = "Fhat3",
    "Fped" = "Fped",
    "Froh" = "Froh",
    "Fhom" = "Fhom"
  ), expand = expansion(mult = c(0.001, 0.001))) +  # 设置下标并增加方法之间的间距
  guides(fill = guide_legend(
    title = "Method",
    override.aes = list(
      label = c("Fhat1", "Fhat2", "Fhat3", "Fped", "Froh", "Fhom")
    )
  ))


library(ggpubr)

# 保存数据为 CSV 文件
write.csv(merged_data, "merged_data.csv", row.names = FALSE)

# 读取 CSV 数据
merged_data <- read.csv("merged_data.csv")

# 转换数据为长格式
merged_data_long <- reshape(merged_data, 
                            varying = c("Fhat1", "Fhat2", "Fhat3", "Fped", "Froh", "Fhom"),
                            v.names = "InbreedingCoefficient",
                            timevar = "Method",
                            times = c("Fhat1", "Fhat2", "Fhat3", "Fped", "Froh", "Fhom"),
                            direction = "long")

library(ggplot2)

# 创建小提琴图
p <- ggplot(merged_data_long, aes(x = Method, y = InbreedingCoefficient, fill = Method)) +
  geom_violin(trim = TRUE, scale = "width", width = 0.9, position = position_dodge(width = 0.75)) +  # 调整小提琴图的宽度
  stat_summary(fun = "mean", geom = "point", size = 3, color = "white") +  # 增加均值白点
  theme_minimal() +
  scale_fill_brewer(palette = "Set3") +
  theme(
    panel.grid.major = element_blank(),  # 去除主要网格线
    panel.grid.minor = element_blank(),  # 去除次要网格线
    axis.line = element_line(),  # 设置坐标轴线条
    axis.ticks = element_line(size = 0.5),  # 设置坐标刻度线条大小
    axis.ticks.length = unit(0.25, "cm"),  # 设置坐标刻度长度
    axis.text.x = element_text(angle = 0, hjust = 0.5, size = 12),  # 调整x轴文本
    legend.position = "none"  # 不显示图例
  ) +
  scale_x_discrete(expand = expansion(mult = c(0.3, 0.3)))  # 增大x轴类别之间的间距

# 输出图像
print(p)

# 保存图像为 PDF 和 PNG
ggsave("小提琴图_改版_最终版_ggplot.pdf", p, width = 10, height = 4.5)  # 增大宽度到10
ggsave("小提琴图_改版_最终版_ggplot.png", p, width = 10, height = 4.5)
