# Supplementary material for: Inbreeding patterns and genetic diversity under selection in Teha sheep
Source: Front Genet. 2025 Jun 27;16:1576125. doi: 10.3389/fgene.2025.1576125 (PMC12245786; doi:10.3389/fgene.2025.1576125)
Supplement: Supplementary file 1 [file DataSheet1.zip › Raw data/HOM&HAT/hom_output.het]

                 FID                  IID       O(HOM)       E(HOM)        N(NM)            F
          tk_18-1200           tk_18-1200        34057    3.594e+04        56437     -0.09197
          tk_18-2315           tk_18-2315        37837    3.595e+04        56445      0.09204
          tk_18-2360           tk_18-2360        38104    3.594e+04        56429       0.1055
          tk_19-0834           tk_19-0834        34962    3.595e+04        56439     -0.04832
          tk_19-1023           tk_19-1023        36648    3.595e+04        56438      0.03393
          tk_19-1062           tk_19-1062        35244    3.596e+04        56453     -0.03477
          tk_19-1170           tk_19-1170        34177    3.594e+04        56429      -0.0862
          tk_19-1206           tk_19-1206        34203    3.595e+04        56445     -0.08542
          tk_19-1260           tk_19-1260        34278    3.597e+04        56467      -0.0824
          tk_19-1790           tk_19-1790        34160    3.595e+04        56445     -0.08754
          tk_19-2101           tk_19-2101        38660    3.593e+04        56407       0.1334
          tk_19-2105           tk_19-2105        38582    3.596e+04        56453       0.1279
          tk_19-2118           tk_19-2118        38268    3.595e+04        56443       0.1129
          tk_20-0007           tk_20-0007        36114    3.594e+04        56417     0.008669
          tk_20-0051           tk_20-0051        35431    3.593e+04        56409     -0.02415
          tk_20-0056           tk_20-0056        35296    3.594e+04        56428     -0.03164
          tk_20-0060           tk_20-0060        35091    3.597e+04        56469     -0.04299
          tk_20-0161           tk_20-0161        35630    3.596e+04        56455     -0.01619
          tk_20-0187           tk_20-0187        35946    3.593e+04        56418    0.0006555
          tk_20-0235           tk_20-0235        35027    3.595e+04        56452     -0.04521
          tk_20-0350           tk_20-0350        35558    3.594e+04        56421     -0.01852
          tk_20-0383           tk_20-0383        35076    3.594e+04        56429     -0.04229
          tk_20-0458           tk_20-0458        36461    3.595e+04        56435      0.02511
          tk_20-0471           tk_20-0471        35244    3.593e+04        56416     -0.03354
          tk_20-0496           tk_20-0496        35278    3.593e+04        56405     -0.03175
          tk_20-0510           tk_20-0510        36174    3.595e+04        56436      0.01115
          tk_20-0531           tk_20-0531        34998    3.595e+04        56440     -0.04632
          tk_20-0708           tk_20-0708        34226    3.594e+04        56421      -0.0836
          tk_20-2025           tk_20-2025        35851    3.597e+04        56466    -0.005718
          tk_20-2141           tk_20-2141        35891    3.595e+04        56428    -0.002722
          tk_20-2235           tk_20-2235        36214    3.595e+04        56441      0.01288
          tk_20-2921           tk_20-2921        34984    3.595e+04        56437     -0.04712
          tk_20-2934           tk_20-2934        36906    3.594e+04        56420      0.04737
          tk_21-1444           tk_21-1444        36244    3.593e+04        56416      0.01519
          tk_21-1446           tk_21-1446        36555    3.595e+04        56430      0.02977
          tk_21-1454           tk_21-1454        36324    3.594e+04        56424      0.01894
          tk_21-1455           tk_21-1455        36206    3.595e+04        56439      0.01246
          tk_21-1482           tk_21-1482        36488    3.594e+04        56419      0.02693
          tk_21-1484           tk_21-1484        36488    3.593e+04        56410      0.02724
          tk_21-1492           tk_21-1492        36623    3.595e+04        56435      0.03282
          tk_21-1493           tk_21-1493        36471    3.595e+04        56437       0.0256
          tk_21-1747           tk_21-1747        36453    3.594e+04        56427      0.02518
          tk_21-1769           tk_21-1769        36183    3.593e+04        56416      0.01227
  tk_652021000000001   tk_652021000000001        35724    3.594e+04        56418     -0.01034
  tk_652021000000002   tk_652021000000002        34565    3.592e+04        56399     -0.06631
  tk_652021000000003   tk_652021000000003        36567    3.594e+04        56426      0.03067
  tk_652021000000004   tk_652021000000004        35341    3.596e+04        56444     -0.03002
  tk_652021000000005   tk_652021000000005        36130    3.594e+04        56434     0.009106
  tk_652021000000012   tk_652021000000012        34550    3.594e+04        56420     -0.06778
  tk_652021000000014   tk_652021000000014        34773    3.595e+04        56438     -0.05732
  tk_652021000000017   tk_652021000000017        35352    3.592e+04        56397     -0.02761
  tk_652021000000019   tk_652021000000019        35657    3.592e+04        56394     -0.01273
  tk_652021000000024   tk_652021000000024        34908    3.594e+04        56429     -0.05035
  tk_652021000000025   tk_652021000000025        36443     3.59e+04        56384      0.02629
  tk_652021000000027   tk_652021000000027        35969    3.595e+04        56439     0.001109
  tk_652021000000028   tk_652021000000028        35300    3.594e+04        56431     -0.03118
  tk_652021000000030   tk_652021000000030        34535    3.594e+04        56429     -0.06862
  tk_652021000000031   tk_652021000000031        35517    3.597e+04        56474     -0.02218
  tk_652021000000032   tk_652021000000032        35954    3.595e+04        56449   -2.842e-05
  tk_652021000000033   tk_652021000000033        35406    3.595e+04        56446     -0.02664
  tk_652021000000034   tk_652021000000034        35970    3.594e+04        56419     0.001644
  tk_652021000000037   tk_652021000000037        34464    3.589e+04        56345     -0.06951
  tk_652021000000038   tk_652021000000038        36024    3.593e+04        56418     0.004359
  tk_652021000000040   tk_652021000000040        36934    3.595e+04        56434      0.04819
  tk_652021000000042   tk_652021000000042        36217    3.596e+04        56446      0.01278
  tk_652021000000045   tk_652021000000045        35698     3.59e+04        56366    -0.009708
  tk_652021000000046   tk_652021000000046        35472    3.595e+04        56444     -0.02334
  tk_652021000000047   tk_652021000000047        36572    3.594e+04        56414      0.03097
  tk_652021000000049   tk_652021000000049        34684    3.591e+04        56390     -0.05996
  tk_652021000000052   tk_652021000000052        35600    3.592e+04        56396     -0.01542
  tk_652021000000053   tk_652021000000053        36197    3.592e+04        56397      0.01354
  tk_652021000000054   tk_652021000000054        34853    3.594e+04        56420     -0.05298
  tk_652021000000059   tk_652021000000059        37030    3.592e+04        56395      0.05432
  tk_652021000000060   tk_652021000000060        36065    3.588e+04        56332     0.009222
  tk_652021000000061   tk_652021000000061        34777    3.592e+04        56394     -0.05588
  tk_652021000000063   tk_652021000000063        36774    3.594e+04        56426       0.0408
  tk_652021000000064   tk_652021000000064        35778    3.592e+04        56408    -0.007158
  tk_652021000000065   tk_652021000000065        34609    3.594e+04        56429     -0.06516
  tk_652021000000066   tk_652021000000066        37311    3.595e+04        56444      0.06642
  tk_652021000000068   tk_652021000000068        34797    3.592e+04        56402     -0.05507
  tk_652021000000069   tk_652021000000069        35878    3.595e+04        56439    -0.003359
  tk_652021000000070   tk_652021000000070        34341    3.596e+04        56458       -0.079
  tk_652021000000071   tk_652021000000071        34965    3.591e+04        56377     -0.04594
  tk_652021000000073   tk_652021000000073        35358    3.594e+04        56415     -0.02826
  tk_652021000000074   tk_652021000000074        34679    3.594e+04        56429     -0.06131
  tk_652021000000075   tk_652021000000075        35741    3.592e+04        56392    -0.008523
  tk_652021000000076   tk_652021000000076        34901    3.596e+04        56457     -0.05181
  tk_652021000000081   tk_652021000000081        37584    3.585e+04        56285      0.08504
  tk_652021000000082   tk_652021000000082        34865    3.595e+04        56438     -0.05283
  tk_652021000000086   tk_652021000000086        34688     3.59e+04        56380     -0.05943
  tk_652021000000088   tk_652021000000088        36000    3.593e+04        56416     0.003437
  tk_652021000000089   tk_652021000000089        36617    3.594e+04        56428        0.033
  tk_652021000000095   tk_652021000000095        36364    3.592e+04        56391      0.02177
  tk_652021000000097   tk_652021000000097        36312    3.593e+04        56416      0.01854
  tk_652021000000100   tk_652021000000100        34450    3.596e+04        56457     -0.07375
  tk_652021000000101   tk_652021000000101        35494    3.592e+04        56401     -0.02088
  tk_652021000000106   tk_652021000000106        36469    3.592e+04        56395      0.02696
  tk_652021000000110   tk_652021000000110        36748    3.592e+04        56397      0.04045
  tk_652021000000111   tk_652021000000111        35274    3.594e+04        56426     -0.03242
  tk_652021000000113   tk_652021000000113        35382    3.594e+04        56426     -0.02708
  tk_652021000000118   tk_652021000000118        35578    3.592e+04        56397     -0.01659
  tk_652021000000121   tk_652021000000121        35560    3.594e+04        56427     -0.01856
  tk_652021000000122   tk_652021000000122        34922    3.596e+04        56458     -0.05085
  tk_652021000000123   tk_652021000000123        36024    3.594e+04        56425     0.004034
  tk_652021000000126   tk_652021000000126        35542    3.594e+04        56429      -0.0195
  tk_652021000000128   tk_652021000000128        35863    3.592e+04        56393    -0.002741
  tk_652021000000130   tk_652021000000130        35054    3.594e+04        56441     -0.04346
  tk_652021000000131   tk_652021000000131        34528    3.584e+04        56280     -0.06435
  tk_652021000000133   tk_652021000000133        35956    3.593e+04        56419     0.001042
  tk_652021000000136   tk_652021000000136        40638    3.592e+04        56390       0.2305
  tk_652021000000139   tk_652021000000139        35542    3.594e+04        56434     -0.01945
  tk_652021000000143   tk_652021000000143        34683    3.593e+04        56404     -0.06092
  tk_652021000000147   tk_652021000000147        36006    3.595e+04        56435     0.002842
  tk_652021000000150   tk_652021000000150        36799    3.593e+04        56416      0.04227
  tk_652021000000152   tk_652021000000152        36732    3.593e+04        56414      0.03928
  tk_652021000000153   tk_652021000000153        35991    3.592e+04        56412     0.003441
  tk_652021000000164   tk_652021000000164        35634     3.59e+04        56373     -0.01294
  tk_652021000000165   tk_652021000000165        34564    3.594e+04        56426     -0.06712
  tk_652021000000167   tk_652021000000167        35061    3.594e+04        56432     -0.04313
  tk_652021000000169   tk_652021000000169        36686    3.593e+04        56418      0.03672
  tk_652021000000171   tk_652021000000171        35599    3.582e+04        56237     -0.01081
  tk_652021000000175   tk_652021000000175        36153    3.595e+04        56452     0.009667
  tk_652021000000179   tk_652021000000179        35996    3.594e+04        56421     0.002899
  tk_652021000000185   tk_652021000000185        34927    3.596e+04        56453     -0.05055
  tk_652021000000187   tk_652021000000187        35917     3.59e+04        56368     0.000674
  tk_652021000000188   tk_652021000000188        35204    3.593e+04        56418     -0.03555
  tk_652021000000189   tk_652021000000189        34447    3.591e+04        56380     -0.07129
  tk_652021000000191   tk_652021000000191        34305    3.594e+04        56426     -0.07972
  tk_652021000000194   tk_652021000000194        35178    3.594e+04        56433     -0.03739
  tk_652021000000196   tk_652021000000196        34551    3.592e+04        56403     -0.06699
  tk_652021000000202   tk_652021000000202        35326    3.595e+04        56440      -0.0303
  tk_652021000000206   tk_652021000000206        35251    3.595e+04        56446     -0.03416
  tk_652021000000208   tk_652021000000208        34828    3.596e+04        56455     -0.05501
  tk_652021000000219   tk_652021000000219        35333    3.592e+04        56403     -0.02879
  tk_652021000000220   tk_652021000000220        36318    3.596e+04        56460      0.01738
  tk_652021000000224   tk_652021000000224        35731    3.592e+04        56404    -0.009409
  tk_652021000000226   tk_652021000000226        36044    3.593e+04        56402     0.005776
  tk_652021000000233   tk_652021000000233        36674    3.594e+04        56427       0.0357
  tk_652021000000247   tk_652021000000247        35577    3.596e+04        56453      -0.0186
  tk_652021000000251   tk_652021000000251        35324    3.594e+04        56422     -0.02996
  tk_652021000000252   tk_652021000000252        35126    3.595e+04        56441     -0.04023
  tk_652021000000256   tk_652021000000256        35259    3.589e+04        56361     -0.03099
  tk_652021000000264   tk_652021000000264        35816    3.592e+04        56395    -0.004898
  tk_652021000000266   tk_652021000000266        35827    3.595e+04        56441    -0.005787
  tk_652021000000269   tk_652021000000269        35245    3.595e+04        56446      -0.0346
  tk_652021000000273   tk_652021000000273        35767    3.595e+04        56431    -0.008737
  tk_652021000000282   tk_652021000000282        35388    3.592e+04        56406     -0.02619
  tk_652021000000287   tk_652021000000287        35610    3.592e+04        56396     -0.01508
  tk_652021000000288   tk_652021000000288        35935    3.593e+04        56415     0.000104
  tk_652021000000289   tk_652021000000289        35489    3.597e+04        56470     -0.02349
  tk_652021000000292   tk_652021000000292        34882     3.59e+04        56366     -0.04961
  tk_652021000000293   tk_652021000000293        37736    3.591e+04        56388        0.089
  tk_652021000000300   tk_652021000000300        35111    3.594e+04        56420     -0.04027
  tk_652021000000307   tk_652021000000307        36185    3.545e+04        55656      0.03638
  tk_652021000000308   tk_652021000000308        37428    3.592e+04        56397      0.07344
  tk_652021000000311   tk_652021000000311        35797    3.594e+04        56423    -0.006896
  tk_652021000000312   tk_652021000000312        35524    3.594e+04        56427      -0.0203
  tk_652021000000319   tk_652021000000319        37095    3.594e+04        56422      0.05655
  tk_652021000000328   tk_652021000000328        35866    3.594e+04        56432    -0.003785
  tk_652021000000333   tk_652021000000333        35464    3.593e+04        56403     -0.02252
  tk_652021000000336   tk_652021000000336        35934    3.595e+04        56448   -0.0009911
  tk_652021000000341   tk_652021000000341        36450    3.596e+04        56441      0.02416
  tk_652021000000346   tk_652021000000346        36004    3.595e+04        56441     0.002779
  tk_652021000000361   tk_652021000000361        36309    3.596e+04        56459      0.01683
  tk_652021000000365   tk_652021000000365        36378    3.594e+04        56422      0.02135
  tk_652021000000366   tk_652021000000366        37268    3.595e+04        56441      0.06447
  tk_652021000000376   tk_652021000000376        35963    3.593e+04        56413     0.001404
  tk_652021000000377   tk_652021000000377        36590    3.595e+04        56441      0.03108
  tk_652021000000378   tk_652021000000378        35547    3.594e+04        56432     -0.01933
  tk_652021000000379   tk_652021000000379        35413    3.596e+04        56457     -0.02676
  tk_652021000000383   tk_652021000000383        35026    3.594e+04        56435     -0.04481
  tk_652021000000393   tk_652021000000393        35803    3.596e+04        56459    -0.007776
  tk_652021000000396   tk_652021000000396        35501    3.595e+04        56441     -0.02202
  tk_652021000000397   tk_652021000000397        36199    3.595e+04        56432      0.01238
  tk_652021000000398   tk_652021000000398        34287    3.596e+04        56451     -0.08144
  tk_652021000000401   tk_652021000000401        40389    3.592e+04        56392       0.2184
  tk_652021000000423   tk_652021000000423        36263    3.592e+04        56402      0.01659
  tk_652021000000436   tk_652021000000436        37428    3.594e+04        56430      0.07255
  tk_652021000000437   tk_652021000000437        36623    3.596e+04        56449      0.03245
  tk_652021000000445   tk_652021000000445        36545    3.595e+04        56433      0.02927
  tk_652021000000485   tk_652021000000485        36124    3.595e+04        56435     0.008549
  tk_652021000000495   tk_652021000000495        35855    3.595e+04        56446    -0.004706
  tk_652021000000508   tk_652021000000508        36142    3.595e+04        56442     0.009279
  tk_652021000000513   tk_652021000000513        36418    3.591e+04        56370      0.02497
  tk_652021000000533   tk_652021000000533        35179    3.595e+04        56452     -0.03781
  tk_652021000000540   tk_652021000000540        36496    3.594e+04        56418      0.02735
  tk_652021000000542   tk_652021000000542        36178    3.594e+04        56419      0.01157
  tk_652021000000545   tk_652021000000545        37815    3.594e+04        56424      0.09141
  tk_652021000000562   tk_652021000000562        35672    3.594e+04        56432     -0.01316
  tk_652021000000564   tk_652021000000564        35467    3.597e+04        56463     -0.02459
  tk_652021000000566   tk_652021000000566        34585    3.594e+04        56428     -0.06608
  tk_652021000000572   tk_652021000000572        38111    3.594e+04        56423       0.1059
  tk_652021000000585   tk_652021000000585        37653    3.592e+04        56396      0.08472
  tk_652021000000594   tk_652021000000594        35769    3.596e+04        56443    -0.009104
  tk_652021000000601   tk_652021000000601        35487    3.593e+04        56417     -0.02165
  tk_652021000000602   tk_652021000000602        35689    3.596e+04        56458     -0.01321
  tk_652021000000604   tk_652021000000604        36537    3.595e+04        56434      0.02886
  tk_652021000000607   tk_652021000000607        35617    3.589e+04        56357     -0.01331
  tk_652021000000610   tk_652021000000610        36160    3.595e+04        56439      0.01015
  tk_652021000000612   tk_652021000000612        36027    3.592e+04        56391     0.005433
  tk_652021000000614   tk_652021000000614        36590    3.591e+04        56388      0.03303
  tk_652021000000615   tk_652021000000615        35438    3.595e+04        56439     -0.02486
  tk_652021000000617   tk_652021000000617        36189    3.593e+04        56414      0.01246
  tk_652021000000618   tk_652021000000618        36229    3.595e+04        56441      0.01374
  tk_652021000000619   tk_652021000000619        35729    3.591e+04        56375    -0.008678
  tk_652021000000620   tk_652021000000620        36021    3.595e+04        56438     0.003398
  tk_652021000000621   tk_652021000000621        35599    3.595e+04        56428      -0.0169
  tk_652021000000622   tk_652021000000622        35158    3.594e+04        56437     -0.03837
  tk_652021000000623   tk_652021000000623        36453    3.595e+04        56428      0.02476
  tk_652021000000624   tk_652021000000624        36567    3.594e+04        56427      0.03051
  tk_652021000000625   tk_652021000000625        35963    3.594e+04        56427     0.001014
  tk_652021000000627   tk_652021000000627        35939    3.594e+04        56424    1.974e-05
  tk_652021000000631   tk_652021000000631        36501    3.595e+04        56447      0.02672
  tk_652021000000633   tk_652021000000633        36155    3.596e+04        56460     0.009416
  tk_652021000000634   tk_652021000000634        35681    3.592e+04        56402      -0.0118
  tk_652021000000636   tk_652021000000636        36157    3.592e+04        56400      0.01153
  tk_652021000000637   tk_652021000000637        35335    3.594e+04        56428     -0.02966
  tk_652021000000638   tk_652021000000638        35444    3.595e+04        56440     -0.02459
  tk_652021000000639   tk_652021000000639        36125    3.595e+04        56446     0.008301
  tk_652021000000645   tk_652021000000645        35897    3.593e+04        56407    -0.001562
  tk_652021000000646   tk_652021000000646        36581    3.595e+04        56434      0.03086
  tk_652021000000647   tk_652021000000647        35133    3.587e+04        56315     -0.03587
  tk_652021000000649   tk_652021000000649        36616    3.594e+04        56428      0.03286
  tk_652021000000651   tk_652021000000651        35533    3.595e+04        56440     -0.02015
  tk_652021000000656   tk_652021000000656        35521     3.55e+04        55737    0.0008785
  tk_652021000000657   tk_652021000000657        36060    3.594e+04        56427     0.005681
  tk_652021000000658   tk_652021000000658        36096    3.586e+04        56304      0.01146
  tk_652021000000659   tk_652021000000659        35165    3.594e+04        56421     -0.03769
  tk_652021000000661   tk_652021000000661        35277    3.592e+04        56404      -0.0315
  tk_652021000000662   tk_652021000000662        36329     3.59e+04        56362      0.02106
  tk_652021000000663   tk_652021000000663        35972    3.593e+04        56418     0.001807
  tk_652021000000665   tk_652021000000665        35869    3.594e+04        56430    -0.003624
  tk_652021000000668   tk_652021000000668        36304    3.595e+04        56430      0.01742
  tk_652021000000669   tk_652021000000669        36073    3.593e+04        56415     0.006914
  tk_652021000000670   tk_652021000000670        35515    3.594e+04        56421     -0.02063
  tk_652021000000671   tk_652021000000671        36071    3.595e+04        56439     0.005948
  tk_652021000000673   tk_652021000000673        36144    3.594e+04        56428     0.009757
  tk_652021000000677   tk_652021000000677        35406    3.596e+04        56451     -0.02706
  tk_652021000000678   tk_652021000000678        36192    3.593e+04        56417      0.01272
  tk_652021000000679   tk_652021000000679        35282     3.56e+04        55902     -0.01589
  tk_652021000000680   tk_652021000000680        37080    3.594e+04        56416      0.05585
  tk_652021000000684   tk_652021000000684        35956    3.595e+04        56434    0.0004804
  tk_652021000000686   tk_652021000000686        37207    3.594e+04        56422      0.06183
  tk_652021000000689   tk_652021000000689        36241    3.591e+04        56383      0.01603
  tk_652021000000690   tk_652021000000690        36018    3.596e+04        56458      0.00265
  tk_652021000000694   tk_652021000000694        35700    3.584e+04        56274    -0.006765
  tk_652021000000696   tk_652021000000696        35824    3.594e+04        56427    -0.005621
  tk_652021000000698   tk_652021000000698        38577    3.591e+04        56373       0.1305
  tk_652021000000705   tk_652021000000705        35604    3.595e+04        56445     -0.01705
  tk_652021000000707   tk_652021000000707        35751    3.593e+04        56411    -0.008574
  tk_652021000000710   tk_652021000000710        36628    3.591e+04        56381      0.03522
  tk_652021000000712   tk_652021000000712        35932    3.594e+04        56429   -0.0004065
  tk_652021000000713   tk_652021000000713        35645    3.592e+04        56392     -0.01336
  tk_652021000000716   tk_652021000000716        35194    3.595e+04        56440     -0.03703
  tk_652021000000718   tk_652021000000718        37397    3.593e+04        56407       0.0718
  tk_652021000000722   tk_652021000000722        35792    3.588e+04        56328    -0.004171
  tk_652021000000726   tk_652021000000726        36238    3.595e+04        56437      0.01402
  tk_652021000000731   tk_652021000000731        35029    3.594e+04        56434     -0.04463
  tk_652021000000745   tk_652021000000745        36365    3.592e+04        56405      0.02173
  tk_652021000000748   tk_652021000000748        36083    3.593e+04        56421     0.007332
  tk_652021000000750   tk_652021000000750        36576    3.592e+04        56403      0.03184
  tk_652021000000756   tk_652021000000756        35980    3.588e+04        56344     0.004839
  tk_652021000000757   tk_652021000000757        35787    3.568e+04        56024     0.005328
  tk_652021000000762   tk_652021000000762        36916    3.595e+04        56443      0.04713
  tk_652021000000764   tk_652021000000764        35514    3.592e+04        56405     -0.01998
  tk_652021000000769   tk_652021000000769        36248    3.593e+04        56416      0.01538
  tk_652021000000770   tk_652021000000770        37219    3.593e+04        56415       0.0628
  tk_652021000000772   tk_652021000000772        39120    3.591e+04        56388       0.1566
  tk_652021000000773   tk_652021000000773        35357    3.592e+04        56402      -0.0277
  tk_652021000000776   tk_652021000000776        35659    3.596e+04        56448     -0.01445
  tk_652021000000778   tk_652021000000778        35831    3.593e+04        56402    -0.004603
  tk_652021000000779   tk_652021000000779        35729    3.592e+04        56392    -0.009247
  tk_652021000000780   tk_652021000000780        35595    3.595e+04        56433     -0.01717
  tk_652021000000786   tk_652021000000786        36481    3.594e+04        56422      0.02658
  tk_652021000000788   tk_652021000000788        35938    3.594e+04        56429    -3.14e-05
  tk_652021000000793   tk_652021000000793        36126    3.595e+04        56438     0.008535
  tk_652021000000795   tk_652021000000795        36661    3.592e+04        56394       0.0361
  tk_652021000000796   tk_652021000000796        36371    3.595e+04        56433      0.02076
  tk_652021000000799   tk_652021000000799        35630    3.592e+04        56398      -0.0141
  tk_652021000000800   tk_652021000000800        35431    3.596e+04        56450      -0.0257
  tk_652021000000802   tk_652021000000802        35705    3.597e+04        56469     -0.01291
  tk_652021000000821   tk_652021000000821        35864    3.595e+04        56443    -0.004212
  tk_652021000000836   tk_652021000000836        34983    3.596e+04        56447     -0.04745
  tk_652021000000838   tk_652021000000838        36076    3.595e+04        56442     0.006049
  tk_652021000000840   tk_652021000000840        36227    3.594e+04        56423      0.01416
  tk_652021000000855   tk_652021000000855        37424    3.594e+04        56429      0.07232
  tk_652021000000863   tk_652021000000863        36520    3.591e+04        56379      0.03004
  tk_652021000000864   tk_652021000000864        35824    3.594e+04        56428    -0.005825
  tk_652021000000868   tk_652021000000868        35360    3.596e+04        56447     -0.02914
  tk_652021000000871   tk_652021000000871        36297    3.595e+04        56449      0.01671
  tk_652021000000881   tk_652021000000881        36894    3.595e+04        56437      0.04603
  tk_652021000000883   tk_652021000000883        35901    3.583e+04        56262     0.003547
  tk_652021000000888   tk_652021000000888        36416    3.594e+04        56433      0.02315
  tk_652021000000889   tk_652021000000889        35780    3.596e+04        56453    -0.008679
  tk_652021000000891   tk_652021000000891        35952    3.594e+04        56432    0.0004597
  tk_652021000000894   tk_652021000000894        35924    3.596e+04        56450    -0.001575
  tk_652021000000898   tk_652021000000898        36140    3.596e+04        56455      0.00873
  tk_652021000000902   tk_652021000000902        36047    3.595e+04        56441     0.004686
  tk_652021000000904   tk_652021000000904        36793    3.596e+04        56453      0.04078
  tk_652021000000906   tk_652021000000906        34558    3.596e+04        56456     -0.06838
  tk_652021000000908   tk_652021000000908        34986    3.592e+04        56408     -0.04582
  tk_652021000000910   tk_652021000000910        34696    3.592e+04        56395     -0.05966
  tk_652021000000912   tk_652021000000912        37288    3.596e+04        56459      0.06462
  tk_652021000000913   tk_652021000000913        34805    3.595e+04        56437     -0.05599
  tk_652021000000914   tk_652021000000914        34835    3.593e+04        56421     -0.05362
  tk_652021000000917   tk_652021000000917        35330    3.594e+04        56431     -0.02976
  tk_652021000000920   tk_652021000000920        35156    3.593e+04        56413     -0.03788
  tk_652021000000925   tk_652021000000925        35194    3.596e+04        56449     -0.03716
  tk_652021000000928   tk_652021000000928        36415    3.595e+04        56444      0.02261
  tk_652021000000930   tk_652021000000930        36324     3.59e+04        56371      0.02053
  tk_652021000000948   tk_652021000000948        36217    3.571e+04        56071      0.02506
  tk_652021000000951   tk_652021000000951        36095    3.594e+04        56422     0.007403
  tk_652021000000953   tk_652021000000953        36997    3.595e+04        56440      0.05111
  tk_652021000000955   tk_652021000000955        35400    3.595e+04        56445     -0.02688
  tk_652021000000957   tk_652021000000957        35952    3.593e+04        56396     0.001276
  tk_652021000000962   tk_652021000000962        36138    3.596e+04        56455     0.008773
  tk_652021000000964   tk_652021000000964        35626     3.59e+04        56367     -0.01355
  tk_652021000000968   tk_652021000000968        36620    3.595e+04        56434      0.03292
  tk_652021000000970   tk_652021000000970        34401    3.595e+04        56445     -0.07567
  tk_652021000000972   tk_652021000000972        34676    3.594e+04        56434     -0.06178
  tk_652021000000974   tk_652021000000974        35232    3.591e+04        56386     -0.03318
  tk_652021000000975   tk_652021000000975        35685    3.596e+04        56460     -0.01352
  tk_652021000000976   tk_652021000000976        36272    3.596e+04        56459      0.01511
  tk_652021000000979   tk_652021000000979        35516    3.596e+04        56453     -0.02142
  tk_652021000000984   tk_652021000000984        36757    3.595e+04        56443      0.03935
  tk_652021000000989   tk_652021000000989        36344    3.594e+04        56416      0.01995
  tk_652021000000991   tk_652021000000991        34364    3.591e+04        56385     -0.07552
  tk_652021000000994   tk_652021000000994        34476    3.593e+04        56413     -0.07091
  tk_652021000001001   tk_652021000001001        35233    3.594e+04        56431     -0.03475
  tk_652021000001004   tk_652021000001004        36279    3.595e+04        56440      0.01607
  tk_652021000001005   tk_652021000001005        34640    3.594e+04        56427     -0.06357
  tk_652021000001010   tk_652021000001010        35803    3.591e+04        56387    -0.005191
  tk_652021000001013   tk_652021000001013        37075    3.586e+04        56316      0.05936
  tk_652021000001024   tk_652021000001024        34310    3.594e+04        56421     -0.07955
  tk_652021000001025   tk_652021000001025        36334    3.596e+04        56449      0.01845
  tk_652021000001034   tk_652021000001034        35236    3.595e+04        56447     -0.03501
  tk_652021000001041   tk_652021000001041        36101    3.595e+04        56447     0.007135
  tk_652021000001053   tk_652021000001053        34099    3.559e+04        55901     -0.07358
  tk_652021000001054   tk_652021000001054        34570    3.595e+04        56435     -0.06719
  tk_652021000001055   tk_652021000001055        35261    3.594e+04        56431     -0.03326
  tk_652021000001064   tk_652021000001064        35195    3.593e+04        56403     -0.03566
  tk_652021000001074   tk_652021000001074        35906    3.596e+04        56448    -0.002492
  tk_652021000001088   tk_652021000001088        36052    3.592e+04        56395     0.006429
  tk_652021000001090   tk_652021000001090        36149    3.596e+04        56453     0.009383
  tk_652021000001111   tk_652021000001111        35428    3.595e+04        56436     -0.02526
  tk_652021000001143   tk_652021000001143        34429    3.594e+04        56422      -0.0736
  tk_652021000001144   tk_652021000001144        35102    3.596e+04        56453     -0.04172
  tk_652021000001148   tk_652021000001148        35949    3.596e+04        56453   -0.0003769
  tk_652021000001154   tk_652021000001154        36276    3.594e+04        56432       0.0163
  tk_652021000001157   tk_652021000001157        36145     3.59e+04        56369      0.01189
  tk_652021000001179   tk_652021000001179        35609    3.595e+04        56446     -0.01676
  tk_652021000001200   tk_652021000001200        35591    3.596e+04        56458     -0.01792
  tk_652021000001202   tk_652021000001202        35186    3.595e+04        56440      -0.0374
  tk_652021000001210   tk_652021000001210        34647    3.593e+04        56418      -0.0627
  tk_652021000001211   tk_652021000001211        34669    3.594e+04        56428     -0.06212
  tk_652021000001213   tk_652021000001213        36138    3.593e+04        56406      0.01035
  tk_652021000001218   tk_652021000001218        34392    3.594e+04        56427     -0.07556
  tk_652021000001221   tk_652021000001221        35358    3.595e+04        56444      -0.0291
  tk_652021000001227   tk_652021000001227        36327    3.597e+04        56458      0.01765
  tk_652021000001228   tk_652021000001228        34903    3.594e+04        56427     -0.05055
  tk_652021000001232   tk_652021000001232        34614    3.591e+04        56384     -0.06324
  tk_652021000001234   tk_652021000001234        34519    3.592e+04        56401     -0.06832
  tk_652021000001240   tk_652021000001240        34779    3.595e+04        56443     -0.05733
  tk_652021000001241   tk_652021000001241        35528    3.595e+04        56449     -0.02083
  tk_652021000001247   tk_652021000001247        34686    3.592e+04        56403     -0.06045
  tk_652021000001248   tk_652021000001248        38550    3.594e+04        56428       0.1274
  tk_652021000001249   tk_652021000001249        34475    3.595e+04        56433     -0.07177
  tk_652021000001251   tk_652021000001251        34884    3.593e+04        56424      -0.0512
  tk_652021000001252   tk_652021000001252        35577    3.593e+04        56420      -0.0174
  tk_652021000001258   tk_652021000001258        36607    3.594e+04        56427      0.03237
  tk_652021000001259   tk_652021000001259        35404    3.596e+04        56455     -0.02713
  tk_652021000001261   tk_652021000001261        36440    3.592e+04        56398      0.02537
  tk_652021000001262   tk_652021000001262        35054    3.596e+04        56456     -0.04424
  tk_652021000001267   tk_652021000001267        34802    3.595e+04        56441      -0.0561
  tk_652021000001269   tk_652021000001269        34486    3.594e+04        56422     -0.07087
  tk_652021000001278   tk_652021000001278        35490    3.596e+04        56458     -0.02311
  tk_652021000001281   tk_652021000001281        36072    3.594e+04        56426     0.006557
  tk_652021000001285   tk_652021000001285        34388    3.593e+04        56407     -0.07506
  tk_652021000001289   tk_652021000001289        34340    3.596e+04        56456     -0.07893
  tk_652021000001290   tk_652021000001290        34737    3.596e+04        56461     -0.05982
  tk_652021000001291   tk_652021000001291        34710    3.595e+04        56434     -0.06031
  tk_652021000001295   tk_652021000001295        36587    3.597e+04        56461      0.03015
  tk_652021000001297   tk_652021000001297        35744    3.595e+04        56439     -0.01018
  tk_652021000001298   tk_652021000001298        34528    3.592e+04        56409     -0.06803
  tk_652021000001301   tk_652021000001301        34874    3.585e+04        56289     -0.04773
  tk_652021000001307   tk_652021000001307        35613    3.587e+04        56326     -0.01265
  tk_652021000001309   tk_652021000001309        35703    3.593e+04        56398     -0.01085
  tk_652021000001310   tk_652021000001310        35334    3.595e+04        56441     -0.03003
  tk_652021000001319   tk_652021000001319        29509    3.253e+04        50788      -0.1652
  tk_652021000001320   tk_652021000001320        36002    3.594e+04        56430      0.00299
  tk_652021000001324   tk_652021000001324        34544    3.595e+04        56435     -0.06846
  tk_652021000001325   tk_652021000001325        35533    3.592e+04        56406     -0.01902
  tk_652021000001326   tk_652021000001326        36330    3.595e+04        56438      0.01842
  tk_652021000001328   tk_652021000001328        35084    3.594e+04        56434     -0.04202
  tk_652021000001334   tk_652021000001334        36424    3.596e+04        56454      0.02269
  tk_652021000001336   tk_652021000001336        34538    3.594e+04        56423      -0.0685
  tk_652021000001342   tk_652021000001342        34570    3.595e+04        56449     -0.06747
  tk_652021000001344   tk_652021000001344        35124    3.594e+04        56428     -0.03976
  tk_652021000001346   tk_652021000001346        34591    3.592e+04        56400     -0.06497
  tk_652021000001349   tk_652021000001349        35516    3.596e+04        56453     -0.02158
  tk_652021000001350   tk_652021000001350        34427    3.596e+04        56457     -0.07473
  tk_652021000001353   tk_652021000001353        34828    3.594e+04        56421     -0.05422
  tk_652021000001366   tk_652021000001366        35143    3.594e+04        56429      -0.0388
  tk_652021000001374   tk_652021000001374        36764    3.595e+04        56438       0.0399
  tk_652021000001376   tk_652021000001376        34617    3.593e+04        56402     -0.06394
  tk_652021000001381   tk_652021000001381        34966    3.595e+04        56448      -0.0481
  tk_652021000001388   tk_652021000001388        34662    3.595e+04        56434     -0.06272
  tk_652021000001391   tk_652021000001391        35160    3.595e+04        56439     -0.03853
  tk_652021000001392   tk_652021000001392        34823    3.593e+04        56421      -0.0542
  tk_652021000001397   tk_652021000001397        35057    3.592e+04        56395      -0.0421
  tk_652021000001402   tk_652021000001402        32244    3.477e+04        54360      -0.1289
  tk_652021000001430   tk_652021000001430        34479    3.596e+04        56453     -0.07227
  tk_652021000001435   tk_652021000001435        35815    3.594e+04        56420    -0.005934
  tk_652021000001437   tk_652021000001437        35319    3.595e+04        56433      -0.0307
  tk_652021000001441   tk_652021000001441        36566    3.594e+04        56425      0.03061
  tk_652021000001461   tk_652021000001461        34742    3.594e+04        56424     -0.05862
  tk_652021000001471   tk_652021000001471        34561     3.59e+04        56377     -0.06537
  tk_652021000001502   tk_652021000001502        35597    3.596e+04        56459     -0.01792
  tk_652021000001504   tk_652021000001504        36498    3.594e+04        56430      0.02711
  tk_652021000001505   tk_652021000001505        36760    3.594e+04        56419      0.03988
  tk_652021000001508   tk_652021000001508        37381    3.592e+04        56399      0.07133
  tk_652021000001510   tk_652021000001510        36553    3.594e+04        56439      0.02969
  tk_652021000001511   tk_652021000001511        36552    3.588e+04        56339      0.03271
  tk_652021000001513   tk_652021000001513        35938    3.594e+04        56426   -0.0001707
  tk_652021000001514   tk_652021000001514        35177    3.594e+04        56434     -0.03738
  tk_652021000001516   tk_652021000001516        35587    3.596e+04        56456      -0.0184
  tk_652021000001517   tk_652021000001517        35972    3.591e+04        56382     0.002964
  tk_652021000001522   tk_652021000001522        35983    3.594e+04        56427     0.002083
  tk_652021000001523   tk_652021000001523        37382    3.593e+04        56423      0.07069
  tk_652021000001528   tk_652021000001528        35317    3.595e+04        56435     -0.03084
  tk_652021000001529   tk_652021000001529        36663    3.597e+04        56466      0.03393
  tk_652021000001536   tk_652021000001536        36187    3.592e+04        56400      0.01287
  tk_652021000001538   tk_652021000001538        35881    3.587e+04        56318    0.0007049
  tk_652021000001540   tk_652021000001540        35507    3.592e+04        56396     -0.01998
  tk_652021000001542   tk_652021000001542        35483    3.595e+04        56440      -0.0228
  tk_652021000001543   tk_652021000001543        36102    3.555e+04        55812      0.02734
  tk_652021000001549   tk_652021000001549        36279    3.594e+04        56425      0.01654
  tk_652021000001550   tk_652021000001550        36084    3.594e+04        56428     0.006905
  tk_652021000001552   tk_652021000001552        35994    3.593e+04        56417     0.003127
  tk_652021000001553   tk_652021000001553        36646    3.595e+04        56446        0.034
  tk_652021000001554   tk_652021000001554        39140     3.58e+04        56227       0.1633
  tk_652021000001561   tk_652021000001561        35899    3.596e+04        56447    -0.002752
  tk_652021000001564   tk_652021000001564        35949    3.593e+04        56410     0.001096
  tk_652021000001566   tk_652021000001566        37109    3.594e+04        56434      0.05685
  tk_652021000001567   tk_652021000001567        35979    3.593e+04        56405     0.002277
  tk_652021000001575   tk_652021000001575        36719    3.596e+04        56445      0.03728
  tk_652021000001579   tk_652021000001579        35590    3.593e+04        56409     -0.01651
  tk_652021000001582   tk_652021000001582        36684    3.595e+04        56438      0.03589
  tk_652021000001593   tk_652021000001593        35962    3.595e+04        56435    0.0006819
  tk_652021000001596   tk_652021000001596        36778    3.596e+04        56455      0.03983
  tk_652021000001600   tk_652021000001600        36801    3.594e+04        56424      0.04209
  tk_652021000001601   tk_652021000001601        35992    3.597e+04        56465     0.001289
  tk_652021000001606   tk_652021000001606        36049    3.596e+04        56455     0.004226
  tk_652021000001612   tk_652021000001612        36845    3.596e+04        56449      0.04335
  tk_652021000001621   tk_652021000001621        35926    3.594e+04        56420   -0.0004654
  tk_652021000001625   tk_652021000001625        36630    3.593e+04        56413      0.03413
  tk_652021000001627   tk_652021000001627        36785    3.595e+04        56429      0.04094
  tk_652021000001635   tk_652021000001635        36235    3.591e+04        56391      0.01576
  tk_652021000001636   tk_652021000001636        36255    3.593e+04        56403      0.01599
  tk_652021000001640   tk_652021000001640        35438    3.591e+04        56372     -0.02286
  tk_652021000001671   tk_652021000001671        35387    3.558e+04        55895    -0.009502
  tk_652021000001675   tk_652021000001675        36021    3.594e+04        56424     0.004007
  tk_652021000001677   tk_652021000001677        35500    3.593e+04        56412     -0.02117
  tk_652021000001679   tk_652021000001679        35779     3.59e+04        56373     -0.00601
  tk_652021000001681   tk_652021000001681        36494    3.595e+04        56438      0.02657
  tk_652021000001692   tk_652021000001692        36177    3.592e+04        56388      0.01274
  tk_652021000001697   tk_652021000001697        36468    3.591e+04        56381      0.02723
  tk_652021000001740   tk_652021000001740        35907    3.596e+04        56445    -0.002375
  tk_652021000001742   tk_652021000001742        35445    3.594e+04        56431     -0.02437
  tk_652021000001773   tk_652021000001773        36302    3.592e+04        56402      0.01854
  tk_652021000001779   tk_652021000001779        30285    3.277e+04        51018      -0.1361
  tk_652021000001782   tk_652021000001782        34670    3.529e+04        55284     -0.03076
  tk_652021000001793   tk_652021000001793        35607    3.587e+04        56326     -0.01308
  tk_652021000001801   tk_652021000001801        35035    3.596e+04        56457     -0.04525
  tk_652021000001803   tk_652021000001803        36224    3.596e+04        56450      0.01297
  tk_652021000001804   tk_652021000001804        37075    3.595e+04        56440      0.05471
  tk_652021000001806   tk_652021000001806        34592    3.593e+04        56413     -0.06539
  tk_652021000001807   tk_652021000001807        35568    3.598e+04        56475      -0.0199
  tk_652021000001810   tk_652021000001810        35452    3.595e+04        56442     -0.02431
  tk_652021000001814   tk_652021000001814        34454    3.596e+04        56455     -0.07323
  tk_652021000001823   tk_652021000001823        36210    3.594e+04        56426      0.01315
  tk_652021000001825   tk_652021000001825        37058    3.594e+04        56424      0.05455
  tk_652021000001827   tk_652021000001827        36357    3.596e+04        56452       0.0194
  tk_652021000001830   tk_652021000001830        35563    3.596e+04        56451     -0.01929
  tk_652021000001832   tk_652021000001832        35076    3.593e+04        56410     -0.04172
  tk_652021000001835   tk_652021000001835        35063    3.594e+04        56427       -0.043
  tk_652021000001836   tk_652021000001836        37190    3.595e+04        56438      0.06064
  tk_652021000001840   tk_652021000001840        35761    3.594e+04        56436    -0.008972
  tk_652021000001841   tk_652021000001841        35876    3.594e+04        56421    -0.003197
  tk_652021000001844   tk_652021000001844        36035    3.595e+04        56444     0.004095
  tk_652021000001845   tk_652021000001845        37299    3.597e+04        56465      0.06493
  tk_652021000001850   tk_652021000001850        35361    3.595e+04        56446      -0.0288
  tk_652021000001854   tk_652021000001854        35226    3.596e+04        56449     -0.03564
  tk_652021000001855   tk_652021000001855        35890    3.595e+04        56448    -0.003066
  tk_652021000001856   tk_652021000001856        35859    3.595e+04        56443     -0.00462
  tk_652021000001861   tk_652021000001861        35660    3.594e+04        56439     -0.01389
  tk_652021000001865   tk_652021000001865        36375    3.596e+04        56459      0.02008
  tk_652021000001866   tk_652021000001866        36074    3.596e+04        56449     0.005591
  tk_652021000001868   tk_652021000001868        35100    3.596e+04        56456     -0.04207
  tk_652021000001870   tk_652021000001870        35121    3.595e+04        56439     -0.04055
  tk_652021000001872   tk_652021000001872        35495    3.595e+04        56441     -0.02219
  tk_652021000001873   tk_652021000001873        38229    3.595e+04        56436       0.1114
  tk_652021000001874   tk_652021000001874        36685    3.594e+04        56427      0.03618
  tk_652021000001875   tk_652021000001875        35928    3.595e+04        56436   -0.0009879
  tk_652021000001879   tk_652021000001879        36159    3.594e+04        56428      0.01049
  tk_652021000001881   tk_652021000001881        35013    3.595e+04        56432      -0.0455
  tk_652021000001882   tk_652021000001882        35684    3.594e+04        56419      -0.0124
  tk_652021000001884   tk_652021000001884        35598    3.581e+04        56196      -0.0102
  tk_652021000001885   tk_652021000001885        35910    3.596e+04        56461     -0.00255
  tk_652021000001888   tk_652021000001888        34839    3.594e+04        56425     -0.05382
  tk_652021000001891   tk_652021000001891        36199    3.559e+04        55882      0.03023
  tk_652021000001892   tk_652021000001892        35400    3.595e+04        56441     -0.02675
  tk_652021000001898   tk_652021000001898        37304    3.597e+04        56467      0.06508
  tk_652021000001899   tk_652021000001899        36099    3.595e+04        56446     0.007149
  tk_652021000001902   tk_652021000001902        35640    3.596e+04        56456     -0.01577
  tk_652021000001910   tk_652021000001910        35702    3.597e+04        56466     -0.01303
  tk_652021000001912   tk_652021000001912        35688    3.596e+04        56445     -0.01305
  tk_652021000001916   tk_652021000001916        35818    3.595e+04        56443    -0.006606
  tk_652021000001918   tk_652021000001918        35403    3.593e+04        56413      -0.0258
  tk_652021000001919   tk_652021000001919        35535    3.595e+04        56438     -0.02003
  tk_652021000001927   tk_652021000001927        35375    3.595e+04        56444     -0.02829
  tk_652021000001931   tk_652021000001931        35385    3.594e+04        56434     -0.02729
  tk_652021000001936   tk_652021000001936        36190    3.596e+04        56446      0.01146
  tk_652021000001942   tk_652021000001942        35783    3.594e+04        56434    -0.007835
  tk_652021000001943   tk_652021000001943        35632    3.594e+04        56430     -0.01504
  tk_652021000001944   tk_652021000001944        36812    3.594e+04        56427      0.04254
  tk_652021000001945   tk_652021000001945        36194    3.595e+04        56441      0.01187
  tk_652021000001946   tk_652021000001946        35647    3.594e+04        56415     -0.01407
  tk_652021000001947   tk_652021000001947        37379    3.595e+04        56433      0.06993
  tk_652021000001955   tk_652021000001955        35615    3.595e+04        56435      -0.0162
  tk_652021000001956   tk_652021000001956        35609    3.596e+04        56454     -0.01718
  tk_652021000001968   tk_652021000001968        35784    3.596e+04        56449     -0.00862
  tk_652021000001969   tk_652021000001969        35275    3.596e+04        56451     -0.03343
  tk_652021000001971   tk_652021000001971        36060    3.595e+04        56440     0.005196
  tk_652021000001972   tk_652021000001972        35796    3.593e+04        56422    -0.006731
  tk_652021000001973   tk_652021000001973        34282    3.594e+04        56428     -0.08096
  tk_652021000001975   tk_652021000001975        35582    3.596e+04        56453     -0.01829
  tk_652021000001976   tk_652021000001976        37245    3.594e+04        56431      0.06359
  tk_652021000001978   tk_652021000001978        36367    3.594e+04        56421      0.02079
  tk_652021000001980   tk_652021000001980        35869    3.595e+04        56435    -0.003735
  tk_652021000001981   tk_652021000001981        35806    3.594e+04        56431     -0.00666
  tk_652021000001982   tk_652021000001982        34501    3.586e+04        56278     -0.06644
  tk_652021000001983   tk_652021000001983        35702    3.595e+04        56441     -0.01214
  tk_652021000001988   tk_652021000001988        35407     3.59e+04        56369      -0.0243
  tk_652021000001991   tk_652021000001991        34794    3.595e+04        56429     -0.05623
  tk_652021000001993   tk_652021000001993        36151    3.593e+04        56421      0.01059
  tk_652021000001994   tk_652021000001994        35536    3.571e+04        56065    -0.008504
  TK_652022000000004   TK_652022000000004        36027    3.595e+04        56437     0.003653
  TK_652022000000006   TK_652022000000006        36203    3.582e+04        56247      0.01857
  TK_652022000000007   TK_652022000000007        34806    3.595e+04        56433     -0.05584
  TK_652022000000010   TK_652022000000010        35542     3.59e+04        56367     -0.01771
  TK_652022000000012   TK_652022000000012        35731    3.591e+04        56373    -0.008706
  TK_652022000000013   TK_652022000000013        35533    3.595e+04        56431     -0.02015
  TK_652022000000016   TK_652022000000016        35664    3.597e+04        56462     -0.01489
  TK_652022000000017   TK_652022000000017        35823    3.595e+04        56437    -0.006184
  TK_652022000000018   TK_652022000000018        35826    3.594e+04        56422    -0.005495
  TK_652022000000021   TK_652022000000021        34626    3.593e+04        56413     -0.06379
  TK_652022000000022   TK_652022000000022        36669    3.591e+04        56374      0.03718
  TK_652022000000023   TK_652022000000023        35722    3.595e+04        56440     -0.01126
  TK_652022000000024   TK_652022000000024        35282    3.595e+04        56438     -0.03254
  TK_652022000000025   TK_652022000000025        35724    3.595e+04        56431     -0.01083
  TK_652022000000033   TK_652022000000033        36637    3.594e+04        56425      0.03398
  TK_652022000000035   TK_652022000000035        35469    3.581e+04        56221     -0.01648
  TK_652022000000037   TK_652022000000037        36145    3.593e+04        56411      0.01042
  TK_652022000000038   TK_652022000000038        35615    3.592e+04        56388     -0.01473
  TK_652022000000039   TK_652022000000039        34899    3.594e+04        56429     -0.05092
  TK_652022000000041   TK_652022000000041        36315    3.594e+04        56423      0.01813
  TK_652022000000043   TK_652022000000043        35421    3.594e+04        56418     -0.02518
  TK_652022000000044   TK_652022000000044        35259    3.593e+04        56409     -0.03296
  TK_652022000000049   TK_652022000000049        37864    3.592e+04        56394      0.09482
  TK_652022000000051   TK_652022000000051        35220    3.593e+04        56420      -0.0349
  TK_652022000000053   TK_652022000000053        34384    3.593e+04        56416      -0.0757
  TK_652022000000054   TK_652022000000054        36139    3.594e+04        56417     0.009946
  TK_652022000000056   TK_652022000000056        35665    3.577e+04        56162    -0.005113
  TK_652022000000057   TK_652022000000057        35623    3.591e+04        56381     -0.01381
  TK_652022000000058   TK_652022000000058        34865    3.581e+04        56245     -0.04633
  TK_652022000000059   TK_652022000000059        36611    3.594e+04        56424      0.03278
  TK_652022000000060   TK_652022000000060        35823    3.593e+04        56411    -0.005092
  TK_652022000000062   TK_652022000000062        34924    3.594e+04        56419     -0.04937
  TK_652022000000063   TK_652022000000063        34392    3.583e+04        56264     -0.07054
  TK_652022000000064   TK_652022000000064        35286    3.594e+04        56425     -0.03189
  TK_652022000000065   TK_652022000000065        34568    3.591e+04        56387     -0.06577
  TK_652022000000067   TK_652022000000067        35862    3.593e+04        56410    -0.003216
  TK_652022000000068   TK_652022000000068        35764    3.581e+04        56234     -0.00228
  TK_652022000000069   TK_652022000000069        35621    3.575e+04        56141    -0.006216
  TK_652022000000071   TK_652022000000071        36470     3.59e+04        56367      0.02766
  TK_652022000000072   TK_652022000000072        35456    3.592e+04        56393     -0.02255
  TK_652022000000075   TK_652022000000075        36573    3.589e+04        56345      0.03347
  TK_652022000000079   TK_652022000000079        35253    3.594e+04        56422     -0.03342
  TK_652022000000082   TK_652022000000082        34686    3.594e+04        56420      -0.0612
  TK_652022000000083   TK_652022000000083        34551    3.594e+04        56434     -0.06784
  TK_652022000000084   TK_652022000000084        34795    3.594e+04        56425     -0.05582
  TK_652022000000085   TK_652022000000085        36018    3.591e+04        56379     0.005408
  TK_652022000000086   TK_652022000000086        36069    3.592e+04        56395     0.007096
  TK_652022000000087   TK_652022000000087        35222    3.581e+04        56237     -0.02895
  TK_652022000000093   TK_652022000000093        35118    3.594e+04        56418     -0.04015
  TK_652022000000094   TK_652022000000094        36283    3.594e+04        56418      0.01672
  TK_652022000000095   TK_652022000000095        35589    3.594e+04        56428     -0.01712
  TK_652022000000099   TK_652022000000099        35532    3.579e+04        56196      -0.0125
  TK_652022000000100   TK_652022000000100        35376    3.594e+04        56426     -0.02775
  TK_652022000000101   TK_652022000000101        36123    3.595e+04        56432     0.008629
  TK_652022000000106   TK_652022000000106        35880    3.581e+04        56228     0.003589
  TK_652022000000111   TK_652022000000111        36801    3.592e+04        56398      0.04283
  TK_652022000000116   TK_652022000000116        36037    3.594e+04        56419     0.004976
  TK_652022000000117   TK_652022000000117        36539    3.593e+04        56414       0.0295
  TK_652022000000119   TK_652022000000119        35518    3.595e+04        56432     -0.02092
  TK_652022000000122   TK_652022000000122        34670    3.593e+04        56406     -0.06151
  TK_652022000000126   TK_652022000000126        34556     3.59e+04        56372     -0.06587
  TK_652022000000127   TK_652022000000127        35105    3.592e+04        56403     -0.03992
  TK_652022000000128   TK_652022000000128        35902    3.593e+04        56403    -0.001183
  TK_652022000000129   TK_652022000000129        36181    3.592e+04        56407      0.01254
  TK_652022000000130   TK_652022000000130        35268    3.594e+04        56419     -0.03282
  TK_652022000000133   TK_652022000000133        34541    3.591e+04        56380     -0.06708
  TK_652022000000136   TK_652022000000136        36288    3.592e+04        56398      0.01791
  TK_652022000000137   TK_652022000000137        35417    3.593e+04        56409     -0.02528
  TK_652022000000138   TK_652022000000138        35249    3.593e+04        56396     -0.03306
  TK_652022000000139   TK_652022000000139        34549    3.591e+04        56382     -0.06654
  TK_652022000000140   TK_652022000000140        35641    3.591e+04        56373     -0.01297
  TK_652022000000141   TK_652022000000141        35859    3.595e+04        56443    -0.004594
  TK_652022000000142   TK_652022000000142        35200    3.594e+04        56416     -0.03594
  TK_652022000000143   TK_652022000000143        34622    3.595e+04        56443     -0.06505
  TK_652022000000144   TK_652022000000144        35415    3.588e+04        56336     -0.02263
  TK_652022000000157   TK_652022000000157        36641    3.594e+04        56412      0.03447
  TK_652022000000158   TK_652022000000158        36765     3.58e+04        56223      0.04713
  TK_652022000000159   TK_652022000000159        34648    3.593e+04        56405      -0.0625
  TK_652022000000161   TK_652022000000161        34893    3.595e+04        56440     -0.05178
  TK_652022000000163   TK_652022000000163        35821    3.595e+04        56429    -0.006299
  TK_652022000000169   TK_652022000000169        34807    3.594e+04        56424     -0.05535
  TK_652022000000171   TK_652022000000171        35835    3.576e+04        56160     0.003582
  TK_652022000000174   TK_652022000000174        35554    3.594e+04        56425     -0.01899
  TK_652022000000176   TK_652022000000176        35668    3.586e+04        56307    -0.009315
  TK_652022000000183   TK_652022000000183        35384    3.594e+04        56426     -0.02729
  TK_652022000000184   TK_652022000000184        35504    3.596e+04        56445     -0.02209
  TK_652022000000187   TK_652022000000187        34565    3.596e+04        56444     -0.06784
  TK_652022000000189   TK_652022000000189        35284     3.58e+04        56215     -0.02533
  TK_652022000000191   TK_652022000000191        35747    3.595e+04        56438    -0.009727
  TK_652022000000192   TK_652022000000192        36511    3.595e+04        56440       0.0272
  TK_652022000000194   TK_652022000000194        34515    3.595e+04        56434     -0.06982
  TK_652022000000195   TK_652022000000195        35715    3.595e+04        56431     -0.01123
  TK_652022000000200   TK_652022000000200        35335    3.585e+04        56286     -0.02503
  TK_652022000000202   TK_652022000000202        35576    3.594e+04        56421     -0.01793
  TK_652022000000207   TK_652022000000207        34818    3.593e+04        56421     -0.05452
  TK_652022000000208   TK_652022000000208        35619    3.593e+04        56406     -0.01515
  TK_652022000000209   TK_652022000000209        36608    3.582e+04        56246      0.03858
  TK_652022000000210   TK_652022000000210        34670    3.595e+04        56431     -0.06232
  TK_652022000000212   TK_652022000000212        35522    3.589e+04        56352     -0.01821
  TK_652022000000217   TK_652022000000217        36040    3.595e+04        56431     0.004507
  TK_652022000000219   TK_652022000000219        35824    3.595e+04        56440    -0.006229
  TK_652022000000220   TK_652022000000220        35799    3.594e+04        56431    -0.007011
  TK_652022000000226   TK_652022000000226        35308    3.596e+04        56439      -0.0316
  TK_652022000000231   TK_652022000000231        36300    3.595e+04        56425      0.01733
  TK_652022000000232   TK_652022000000232        36078    3.593e+04        56414     0.007068
  TK_652022000000252   TK_652022000000252        35120    3.597e+04        56464      -0.0414
  TK_652022000000257   TK_652022000000257        36170    3.595e+04        56442      0.01064
  TK_652022000000304   TK_652022000000304        35145    3.595e+04        56442     -0.03949
  TK_652022000000308   TK_652022000000308        35128    3.592e+04        56395     -0.03876
  TK_652022000000310   TK_652022000000310        36390    3.595e+04        56438       0.0213
  TK_652022000000317   TK_652022000000317        35839    3.595e+04        56429    -0.005212
  TK_652022000000320   TK_652022000000320        35401    3.593e+04        56418     -0.02606
  TK_652022000000325   TK_652022000000325        35270    3.578e+04        56175     -0.02507
  TK_652022000000326   TK_652022000000326        35235    3.595e+04        56440     -0.03489
  TK_652022000000327   TK_652022000000327        36074    3.596e+04        56451       0.0055
  TK_652022000000328   TK_652022000000328        35287    3.595e+04        56447      -0.0326
  TK_652022000000329   TK_652022000000329        35056    3.597e+04        56466     -0.04462
  TK_652022000000331   TK_652022000000331        35239    3.595e+04        56440     -0.03474
  TK_652022000000332   TK_652022000000332        35284    3.595e+04        56443     -0.03273
  TK_652022000000334   TK_652022000000334        39498    3.594e+04        56421       0.1737
  TK_652022000000336   TK_652022000000336        35350    3.595e+04        56441     -0.02927
  TK_652022000000337   TK_652022000000337        35612    3.592e+04        56389     -0.01482
  TK_652022000000343   TK_652022000000343        35809    3.594e+04        56429    -0.006513
  TK_652022000000344   TK_652022000000344        35149    3.594e+04        56416     -0.03859
  TK_652022000000345   TK_652022000000345        34714    3.597e+04        56458     -0.06108
  TK_652022000000348   TK_652022000000348        35996    3.597e+04        56464     0.001344
  TK_652022000000353   TK_652022000000353        35140    3.586e+04        56302     -0.03529
  TK_652022000000357   TK_652022000000357        34821    3.594e+04        56422     -0.05468
  TK_652022000000360   TK_652022000000360        39122    3.593e+04        56412       0.1557
  TK_652022000000362   TK_652022000000362        35514    3.594e+04        56429      -0.0209
  TK_652022000000365   TK_652022000000365        35115    3.596e+04        56449     -0.04121
  TK_652022000000370   TK_652022000000370        35314    3.595e+04        56438     -0.03122
  TK_652022000000375   TK_652022000000375        34690    3.591e+04        56383     -0.05973
  TK_652022000000377   TK_652022000000377        35252    3.594e+04        56423     -0.03359
  TK_652022000000378   TK_652022000000378        35104    3.591e+04        56387     -0.03937
  TK_652022000000379   TK_652022000000379        36020    3.592e+04        56391     0.004824
  TK_652022000000380   TK_652022000000380        35304    3.596e+04        56447     -0.03186
  TK_652022000000383   TK_652022000000383        36477    3.596e+04        56442      0.02545
  TK_652022000000384   TK_652022000000384        35260    3.594e+04        56429     -0.03342
  TK_652022000000389   TK_652022000000389        35579    3.595e+04        56436     -0.01806
  TK_652022000000390   TK_652022000000390        35171    3.594e+04        56413      -0.0374
  TK_652022000000392   TK_652022000000392        35042    3.594e+04        56431     -0.04398
  TK_652022000000394   TK_652022000000394        36019    3.594e+04        56428     0.003729
  TK_652022000000401   TK_652022000000401        35124    3.595e+04        56435     -0.04025
  TK_652022000000403   TK_652022000000403        35369    3.595e+04        56431     -0.02821
  TK_652022000000405   TK_652022000000405        35148    3.596e+04        56450     -0.03971
  TK_652022000000406   TK_652022000000406        34840    3.588e+04        56323     -0.05072
  TK_652022000000407   TK_652022000000407        35020    3.594e+04        56435     -0.04506
  TK_652022000000409   TK_652022000000409        34814    3.595e+04        56431     -0.05533
  TK_652022000000410   TK_652022000000410        35242    3.597e+04        56462      -0.0354
  TK_652022000000412   TK_652022000000412        35218    3.595e+04        56442     -0.03592
  TK_652022000000413   TK_652022000000413        35402    3.595e+04        56436     -0.02673
  TK_652022000000415   TK_652022000000415        35209    3.595e+04        56436     -0.03597
  TK_652022000000420   TK_652022000000420        35386    3.578e+04        56197     -0.01942
  TK_652022000000421   TK_652022000000421        35256    3.594e+04        56426     -0.03351
  TK_652022000000428   TK_652022000000428        34344    3.595e+04        56442      -0.0786
  TK_652022000000429   TK_652022000000429        35389    3.596e+04        56443     -0.02773
  TK_652022000000432   TK_652022000000432        35013    3.594e+04        56422     -0.04507
  TK_652022000000433   TK_652022000000433        35724    3.594e+04        56424     -0.01051
  TK_652022000000434   TK_652022000000434        35103    3.594e+04        56426      -0.0409
  TK_652022000000436   TK_652022000000436        35132    3.595e+04        56436     -0.03987
  TK_652022000000438   TK_652022000000438        35614    3.596e+04        56452     -0.01702
  TK_652022000000440   TK_652022000000440        35945    3.594e+04        56432    0.0001133
  TK_652022000000443   TK_652022000000443        35524    3.595e+04        56442     -0.02081
  TK_652022000000448   TK_652022000000448        34850    3.582e+04        56248     -0.04747
  TK_652022000000449   TK_652022000000449        34773    3.594e+04        56424     -0.05693
  TK_652022000000452   TK_652022000000452        34830     3.59e+04        56368     -0.05235
  TK_652022000000455   TK_652022000000455        35293    3.594e+04        56414     -0.03144
  TK_652022000000456   TK_652022000000456        35877    3.596e+04        56453    -0.004164
  TK_652022000000457   TK_652022000000457        35292    3.595e+04        56437     -0.03229
  TK_652022000000458   TK_652022000000458        35026    3.596e+04        56450      -0.0455
  TK_652022000000459   TK_652022000000459        34894    3.593e+04        56416     -0.05073
  TK_652022000000463   TK_652022000000463        35158    3.596e+04        56454     -0.03924
  TK_652022000000466   TK_652022000000466        35104    3.596e+04        56441     -0.04154
  TK_652022000000469   TK_652022000000469        34794    3.594e+04        56428     -0.05583
  TK_652022000000470   TK_652022000000470        36318    3.577e+04        56157      0.02687
  TK_652022000000471   TK_652022000000471        35483    3.595e+04        56438     -0.02275
  TK_652022000000473   TK_652022000000473        35148    3.596e+04        56457     -0.03981
  TK_652022000000475   TK_652022000000475        35156    3.595e+04        56438     -0.03883
  TK_652022000000479   TK_652022000000479        35354    3.595e+04        56436     -0.02904
  TK_652022000000481   TK_652022000000481        34825    3.579e+04        56196     -0.04703
  TK_652022000000483   TK_652022000000483        35297    3.594e+04        56425     -0.03139
  TK_652022000000484   TK_652022000000484        36198    3.595e+04        56440      0.01203
  TK_652022000000485   TK_652022000000485        35179    3.595e+04        56442     -0.03782
  TK_652022000000486   TK_652022000000486        35438    3.596e+04        56449      -0.0254
  TK_652022000000487   TK_652022000000487        36941    3.596e+04        56453       0.0478
  TK_652022000000489   TK_652022000000489        35265    3.596e+04        56453     -0.03395
  TK_652022000000490   TK_652022000000490        34836    3.594e+04        56427     -0.05414
  TK_652022000000491   TK_652022000000491        36139    3.595e+04        56435     0.009146
  TK_652022000000493   TK_652022000000493        34902    3.581e+04        56236     -0.04458
  TK_652022000000496   TK_652022000000496        35520    3.595e+04        56441     -0.02119
  TK_652022000000498   TK_652022000000498        35344    3.594e+04        56425      -0.0293
  TK_652022000000499   TK_652022000000499        39103    3.594e+04        56425       0.1543
  TK_652022000000500   TK_652022000000500        36475    3.594e+04        56427      0.02613
  TK_652022000000502   TK_652022000000502        35288    3.595e+04        56432     -0.03219
  TK_652022000000503   TK_652022000000503        35290    3.596e+04        56451     -0.03268
  TK_652022000000508   TK_652022000000508        35238    3.596e+04        56447     -0.03515
  TK_652022000000510   TK_652022000000510        34786    3.593e+04        56406     -0.05566
  TK_652022000000512   TK_652022000000512        35203    3.593e+04        56417     -0.03573
  TK_652022000000515   TK_652022000000515        37302    3.592e+04        56407      0.06724
  TK_652022000000582   TK_652022000000582        35222    3.594e+04        56428     -0.03516
  TK_652022000000587   TK_652022000000587        34787    3.596e+04        56445     -0.05707
  TK_652022000000593   TK_652022000000593        35314    3.595e+04        56440     -0.03114
  TK_652022000000594   TK_652022000000594        35015    3.595e+04        56440     -0.04566
  TK_652022000000595   TK_652022000000595        36000    3.594e+04        56423     0.002981
  TK_652022000000601   TK_652022000000601        37186    3.596e+04        56439         0.06
  TK_652022000000607   TK_652022000000607        35204    3.594e+04        56417     -0.03582
  TK_652022000000613   TK_652022000000613        36384    3.596e+04        56441      0.02094
  TK_652022000000617   TK_652022000000617        35476    3.595e+04        56434     -0.02318
  TK_652022000000618   TK_652022000000618        35862    3.595e+04        56435    -0.004208
  TK_652022000000620   TK_652022000000620        35628    3.596e+04        56437     -0.01601
  TK_652022000000621   TK_652022000000621        35753    3.596e+04        56453     -0.01025
  TK_652022000000622   TK_652022000000622        35215    3.595e+04        56434      -0.0358
  TK_652022000000628   TK_652022000000628        35071    3.597e+04        56460     -0.04395
  TK_652022000000629   TK_652022000000629        36232    3.595e+04        56434      0.01392
  TK_652022000000630   TK_652022000000630        35375    3.596e+04        56450     -0.02858
  TK_652022000000631   TK_652022000000631        36243    3.596e+04        56458      0.01358
  TK_652022000000632   TK_652022000000632        34982    3.597e+04        56462     -0.04811
  TK_652022000000639   TK_652022000000639        35635    3.593e+04        56413     -0.01453
  TK_652022000000640   TK_652022000000640        35562    3.594e+04        56424     -0.01854
  TK_652022000000641   TK_652022000000641        35792    3.595e+04        56442    -0.007924
  TK_652022000000642   TK_652022000000642        35997    3.587e+04        56327     0.006029
  TK_652022000000650   TK_652022000000650        35391    3.584e+04        56287     -0.02211
  TK_652022000000652   TK_652022000000652        35547    3.595e+04        56435     -0.01981
  TK_652022000000653   TK_652022000000653        35577    3.595e+04        56440     -0.01832
  TK_652022000000654   TK_652022000000654        35480    3.595e+04        56441     -0.02306
  TK_652022000000656   TK_652022000000656        37239    3.595e+04        56435      0.06297
  TK_652022000000660   TK_652022000000660        35706    3.594e+04        56429     -0.01156
  TK_652022000000662   TK_652022000000662        36148    3.596e+04        56444     0.009352
  TK_652022000000663   TK_652022000000663        36925    3.595e+04        56441      0.04744
  TK_652022000000664   TK_652022000000664        35687    3.595e+04        56443     -0.01301
  TK_652022000000666   TK_652022000000666        35539    3.596e+04        56457     -0.02079
  TK_652022000000667   TK_652022000000667        36324    3.596e+04        56448      0.01788
  TK_652022000000669   TK_652022000000669        35912    3.595e+04        56444    -0.002029
  TK_652022000000672   TK_652022000000672        35323    3.597e+04        56463     -0.03152
  TK_652022000000673   TK_652022000000673        35126    3.595e+04        56432     -0.04011
  TK_652022000000674   TK_652022000000674        35758    3.596e+04        56446    -0.009748
  TK_652022000000679   TK_652022000000679        36565    3.594e+04        56431      0.03047
  TK_652022000000682   TK_652022000000682        34954    3.595e+04        56429     -0.04841
  TK_652022000000684   TK_652022000000684        37948    3.593e+04        56416      0.09839
  TK_652022000000685   TK_652022000000685        35957    3.596e+04        56443   -7.033e-06
  TK_652022000000686   TK_652022000000686        36249    3.596e+04        56446      0.01434
  TK_652022000000687   TK_652022000000687        35279    3.595e+04        56429     -0.03254
  TK_652022000000688   TK_652022000000688        37417    3.594e+04        56411      0.07231
  TK_652022000000690   TK_652022000000690        36291    3.595e+04        56443      0.01655
  TK_652022000000691   TK_652022000000691        37480    3.593e+04        56409      0.07563
  TK_652022000000700   TK_652022000000700        35766    3.591e+04        56384    -0.007134
  TK_652022000000705   TK_652022000000705        36057    3.595e+04        56437     0.005231
  TK_652022000000709   TK_652022000000709        35991    3.595e+04        56443     0.001853
  TK_652022000000711   TK_652022000000711        37889    3.585e+04        56297      0.09951
  TK_652022000000714   TK_652022000000714        36034    3.585e+04        56290     0.009002
  TK_652022000000718   TK_652022000000718        35142    3.595e+04        56433     -0.03925
  TK_652022000000723   TK_652022000000723        36356    3.594e+04        56424      0.02031
  TK_652022000000734   TK_652022000000734        35668    3.595e+04        56437     -0.01358
  TK_652022000000743   TK_652022000000743        36899    3.596e+04        56439      0.04602
  TK_652022000000745   TK_652022000000745        34892    3.596e+04        56452     -0.05214
  TK_652022000000754   TK_652022000000754        36812    3.595e+04        56439      0.04194
  TK_652022000000757   TK_652022000000757        35881     3.59e+04        56363    -0.001169
  TK_652022000000758   TK_652022000000758        37107    3.593e+04        56412      0.05729
  TK_652022000000781   TK_652022000000781        35971    3.594e+04        56421     0.001724
  TK_652022000000782   TK_652022000000782        35421    3.582e+04        56241     -0.01954
  TK_652022000000784   TK_652022000000784        35491     3.59e+04        56359     -0.01987
  TK_652022000000785   TK_652022000000785        35759    3.594e+04        56407    -0.008652
  TK_652022000000791   TK_652022000000791        35466    3.594e+04        56429     -0.02336
  TK_652022000000799   TK_652022000000799        37419    3.596e+04        56442       0.0713
  TK_652022000000802   TK_652022000000802        35793    3.594e+04        56427    -0.007112
  TK_652022000000804   TK_652022000000804        35961    3.594e+04        56427    0.0008069
  TK_652022000000809   TK_652022000000809        35262    3.595e+04        56430     -0.03344
  TK_652022000000816   TK_652022000000816        35381    3.595e+04        56441     -0.02797
  TK_652022000000818   TK_652022000000818        35872    3.593e+04        56415    -0.002861
  TK_652022000000822   TK_652022000000822        36004    3.594e+04        56425     0.002904
  TK_652022000000825   TK_652022000000825        35613    3.595e+04        56443     -0.01653
  TK_652022000000826   TK_652022000000826        35225    3.594e+04        56421      -0.0347
  TK_652022000000827   TK_652022000000827        35150    3.593e+04        56403     -0.03788
  TK_652022000000829   TK_652022000000829        35149    3.594e+04        56428     -0.03877
  TK_652022000000831   TK_652022000000831        35116    3.592e+04        56408     -0.03944
  TK_652022000000834   TK_652022000000834        35441    3.596e+04        56445     -0.02526
  TK_652022000000836   TK_652022000000836        35316    3.596e+04        56447     -0.03133
  TK_652022000000837   TK_652022000000837        35937    3.593e+04        56410    0.0004416
  TK_652022000000841   TK_652022000000841        36038    3.594e+04        56429     0.004551
  TK_652022000000843   TK_652022000000843        36697    3.595e+04        56444      0.03627
  TK_652022000000844   TK_652022000000844        36717    3.594e+04        56430      0.03777
  TK_652022000000849   TK_652022000000849        34841    3.588e+04        56337     -0.05102
  TK_652022000000853   TK_652022000000853        36061    3.591e+04        56384     0.007154
  TK_652022000000854   TK_652022000000854        35704    3.597e+04        56461     -0.01291
  TK_652022000000859   TK_652022000000859        35238    3.593e+04        56414     -0.03385
  TK_652022000000901   TK_652022000000901        36289    3.596e+04        56449      0.01609
  TK_652022000000903   TK_652022000000903        35922    3.595e+04        56435    -0.001416
  TK_652022000000906   TK_652022000000906        36242    3.596e+04        56444      0.01398
  TK_652022000000909   TK_652022000000909        35264    3.594e+04        56424     -0.03307
  TK_652022000000913   TK_652022000000913        35650    3.593e+04        56411     -0.01365
  TK_652022000000916   TK_652022000000916        35666    3.593e+04        56411     -0.01303
  TK_652022000000917   TK_652022000000917        35283    3.595e+04        56434     -0.03247
  TK_652022000000922   TK_652022000000922        36217    3.593e+04        56410      0.01396
  TK_652022000000926   TK_652022000000926        35254    3.595e+04        56436     -0.03395
  TK_652022000000927   TK_652022000000927        35450    3.594e+04        56419     -0.02391
  TK_652022000000928   TK_652022000000928        35942    3.594e+04        56426    -2.34e-05
  TK_652022000000929   TK_652022000000929        36762    3.592e+04        56397      0.04099
  TK_652022000000934   TK_652022000000934        34543    3.595e+04        56433     -0.06848
  TK_652022000000935   TK_652022000000935        35919    3.595e+04        56434    -0.001398
  TK_652022000000937   TK_652022000000937        35586    3.594e+04        56419     -0.01709
  TK_652022000000939   TK_652022000000939        35425    3.594e+04        56417       -0.025
  TK_652022000000942   TK_652022000000942        36055    3.593e+04        56416     0.005886
  TK_652022000000945   TK_652022000000945        35338    3.596e+04        56451     -0.03045
  TK_652022000000947   TK_652022000000947        35052    3.592e+04        56390      -0.0425
  TK_652022000000948   TK_652022000000948        35565    3.596e+04        56448     -0.01909
  TK_652022000000949   TK_652022000000949        35429    3.592e+04        56394     -0.02407
  TK_652022000000950   TK_652022000000950        35537    3.593e+04        56411     -0.01944
  TK_652022000000953   TK_652022000000953        35061    3.596e+04        56446     -0.04364
  TK_652022000000955   TK_652022000000955        36069    3.595e+04        56444      0.00566
  TK_652022000000959   TK_652022000000959        34771    3.594e+04        56428     -0.05713
  TK_652022000000961   TK_652022000000961        35066    3.595e+04        56439     -0.04324
  TK_652022000000962   TK_652022000000962        35520    3.595e+04        56431     -0.02078
  TK_652022000000963   TK_652022000000963        35610    3.586e+04        56303     -0.01203
  TK_652022000000964   TK_652022000000964        35033    3.595e+04        56439     -0.04466
  TK_652022000000966   TK_652022000000966        35298    3.596e+04        56446     -0.03216
  TK_652022000000971   TK_652022000000971        35116    3.592e+04        56394     -0.03936
  TK_652022000000972   TK_652022000000972        35673    3.595e+04        56435     -0.01349
  TK_652022000000973   TK_652022000000973        35859    3.595e+04        56434      -0.0044
  TK_652022000000974   TK_652022000000974        35019    3.593e+04        56412      -0.0445
  TK_652022000000976   TK_652022000000976        35013    3.594e+04        56428     -0.04531
  TK_652022000000977   TK_652022000000977        36090    3.595e+04        56435     0.006717
  TK_652022000000981   TK_652022000000981        36004    3.594e+04        56426     0.003044
  TK_652022000000985   TK_652022000000985        35470    3.596e+04        56454     -0.02398
  TK_652022000000986   TK_652022000000986        35342    3.595e+04        56439      -0.0298
  TK_652022000000987   TK_652022000000987        35225    3.593e+04        56407     -0.03425
  TK_652022000000988   TK_652022000000988        35655    3.595e+04        56438     -0.01438
  TK_652022000000989   TK_652022000000989        35353    3.594e+04        56417     -0.02851
  TK_652022000000992   TK_652022000000992        35649    3.594e+04        56430     -0.01423
  TK_652022000000993   TK_652022000000993        35028    3.596e+04        56445      -0.0454
  TK_652022000000994   TK_652022000000994        35413    3.596e+04        56453      -0.0268
  TK_652022000000995   TK_652022000000995        36294    3.594e+04        56413      0.01749
  TK_652022000000996   TK_652022000000996        35863    3.594e+04        56426    -0.003945
  TK_652022000000997   TK_652022000000997        35362    3.586e+04        56304     -0.02429
  TK_652022000000998   TK_652022000000998        35562    3.595e+04        56436     -0.01891
  TK_652022000001001   TK_652022000001001        36891    3.594e+04        56417      0.04633
  TK_652022000001002   TK_652022000001002        35520    3.594e+04        56421     -0.02045
  TK_652022000001003   TK_652022000001003        36909    3.595e+04        56431      0.04694
  TK_652022000001004   TK_652022000001004        35703    3.595e+04        56441     -0.01222
  TK_652022000001006   TK_652022000001006        35155    3.595e+04        56432     -0.03879
  TK_652022000001007   TK_652022000001007        34671    3.592e+04        56394     -0.06105
  TK_652022000001012   TK_652022000001012        36397    3.595e+04        56428      0.02202
  TK_652022000001019   TK_652022000001019        35266    3.595e+04        56439     -0.03359
  TK_652022000001020   TK_652022000001020        36055    3.595e+04        56434     0.005146
  TK_652022000001023   TK_652022000001023        35225    3.594e+04        56421     -0.03491
  TK_652022000001025   TK_652022000001025        35694    3.596e+04        56443      -0.0128
  TK_652022000001026   TK_652022000001026        35186    3.595e+04        56442     -0.03747
  TK_652022000001028   TK_652022000001028        35290    3.594e+04        56431     -0.03191
  TK_652022000001029   TK_652022000001029        36313    3.593e+04        56416      0.01847
  TK_652022000001030   TK_652022000001030        35297    3.577e+04        56175     -0.02302
  TK_652022000001031   TK_652022000001031        35828    3.582e+04        56235    0.0005935
  TK_652022000001032   TK_652022000001032        34886    3.592e+04        56406     -0.05068
  TK_652022000001035   TK_652022000001035        35803    3.595e+04        56439    -0.007112
  TK_652022000001038   TK_652022000001038        35191    3.596e+04        56455     -0.03766
  TK_652022000001039   TK_652022000001039        34929    3.593e+04        56409     -0.04908
  TK_652022000001045   TK_652022000001045        35775    3.594e+04        56415    -0.007875
  TK_652022000001047   TK_652022000001047        35509    3.595e+04        56432     -0.02138
  TK_652022000001048   TK_652022000001048        34647    3.597e+04        56467     -0.06455
  TK_652022000001051   TK_652022000001051        36125    3.592e+04        56392     0.009933
  TK_652022000001052   TK_652022000001052        35076    3.593e+04        56420     -0.04189
  TK_652022000001054   TK_652022000001054        35688    3.594e+04        56421     -0.01218
  TK_652022000001055   TK_652022000001055        35597    3.584e+04        56273     -0.01165
  TK_652022000001057   TK_652022000001057        35157    3.595e+04        56435     -0.03883
  TK_652022000001060   TK_652022000001060        35288    3.595e+04        56442     -0.03253
  TK_652022000001064   TK_652022000001064        36120    3.595e+04        56437     0.008129
  TK_652022000001065   TK_652022000001065        35619    3.595e+04        56433     -0.01592
  TK_652022000001071   TK_652022000001071        35476    3.595e+04        56438     -0.02326
  TK_652022000001072   TK_652022000001072        35885    3.594e+04        56417    -0.002483
  TK_652022000001074   TK_652022000001074        35446    3.595e+04        56435      -0.0245
  TK_652022000001075   TK_652022000001075        35400    3.595e+04        56437     -0.02687
  TK_652022000001076   TK_652022000001076        35339    3.595e+04        56430     -0.02964
  TK_652022000001077   TK_652022000001077        34609    3.595e+04        56438     -0.06552
  TK_652022000001078   TK_652022000001078        35620    3.595e+04        56432     -0.01603
  TK_652022000001089   TK_652022000001089        35288    3.594e+04        56426     -0.03191
  TK_652022000001097   TK_652022000001097        35489    3.594e+04        56422     -0.02192
  TK_652022000001101   TK_652022000001101        35145    3.594e+04        56421     -0.03878
  TK_652022000001104   TK_652022000001104        34934    3.592e+04        56395     -0.04837
  TK_652022000001110   TK_652022000001110        37092    3.586e+04        56303       0.0602
  TK_652022000001111   TK_652022000001111        36522    3.594e+04        56423       0.0282
  TK_652022000001116   TK_652022000001116        35596    3.594e+04        56427     -0.01699
  TK_652022000001117   TK_652022000001117        35323    3.594e+04        56416     -0.03003
  TK_652022000001119   TK_652022000001119        35258    3.594e+04        56427      -0.0332
  TK_652022000001125   TK_652022000001125        35611    3.593e+04        56398     -0.01539
  TK_652022000001126   TK_652022000001126        36619    3.594e+04        56426      0.03312
  TK_652022000001127   TK_652022000001127        35646    3.594e+04        56426     -0.01428
  TK_652022000001128   TK_652022000001128        35409    3.592e+04        56394     -0.02502
  TK_652022000001129   TK_652022000001129        35138    3.582e+04        56239     -0.03326
  TK_652022000001130   TK_652022000001130        35103    3.591e+04        56384     -0.03942
  TK_652022000001131   TK_652022000001131        35736    3.593e+04        56410    -0.009492
  TK_652022000001132   TK_652022000001132        35274    3.595e+04        56432     -0.03293
  TK_652022000001137   TK_652022000001137        36008    3.596e+04        56443     0.002574
  TK_652022000001140   TK_652022000001140        35159    3.595e+04        56438     -0.03848
  TK_652022000001203   TK_652022000001203        34902    3.588e+04        56331     -0.04781
  TK_652022000001209   TK_652022000001209        35715    3.597e+04        56461     -0.01221
  TK_652022000001216   TK_652022000001216        35213    3.595e+04        56447     -0.03621
  TK_652022000001217   TK_652022000001217        36433    3.591e+04        56373      0.02552
  TK_652022000001218   TK_652022000001218        34587    3.591e+04        56380     -0.06466
  TK_652022000001219   TK_652022000001219        35399    3.595e+04        56437     -0.02684
  TK_652022000001223   TK_652022000001223        35022     3.59e+04        56370      -0.0431
  TK_652022000001225   TK_652022000001225        34979    3.591e+04        56382     -0.04553
  TK_652022000001226   TK_652022000001226        34312    3.596e+04        56445     -0.08025
  TK_652022000001227   TK_652022000001227        35051    3.593e+04        56408     -0.04281
  TK_652022000001228   TK_652022000001228        35478    3.591e+04        56373     -0.02095
  TK_652022000001230   TK_652022000001230        35606    3.592e+04        56387     -0.01522
  TK_652022000001231   TK_652022000001231        34807    3.595e+04        56434     -0.05561
  TK_652022000001233   TK_652022000001233        34266    3.596e+04        56451      -0.0826
  TK_652022000001234   TK_652022000001234        33979    3.591e+04        56389     -0.09443
  TK_652022000001235   TK_652022000001235        34790    3.589e+04        56362     -0.05395
  TK_652022000001236   TK_652022000001236        35438    3.594e+04        56425     -0.02445
  TK_652022000001240   TK_652022000001240        34914    3.579e+04        56205     -0.04277
  TK_652022000001242   TK_652022000001242        35119    3.596e+04        56451       -0.041
  TK_652022000001247   TK_652022000001247        35488    3.585e+04        56285      -0.0177
  TK_652022000001249   TK_652022000001249        33995    3.593e+04        56404     -0.09441
  TK_652022000001250   TK_652022000001250        36600    3.591e+04        56386      0.03358
  TK_652022000001254   TK_652022000001254        35544    3.589e+04        56349     -0.01707
  TK_652022000001257   TK_652022000001257        34588    3.586e+04        56301     -0.06216
  TK_652022000001260   TK_652022000001260        35076     3.59e+04        56363     -0.04036
  TK_652022000001264   TK_652022000001264        36854    3.594e+04        56417      0.04473
  TK_652022000001268   TK_652022000001268        34767    3.594e+04        56426     -0.05731
  TK_652022000001269   TK_652022000001269        35115     3.59e+04        56368     -0.03844
  TK_652022000001270   TK_652022000001270        35235    3.592e+04        56395     -0.03353
  TK_652022000001271   TK_652022000001271        34882     3.59e+04        56361     -0.04955
  TK_652022000001275   TK_652022000001275        35723    3.595e+04        56437     -0.01119
  TK_652022000001279   TK_652022000001279        34142    3.593e+04        56405     -0.08713
  TK_652022000001281   TK_652022000001281        36457    3.588e+04        56341      0.02798
  TK_652022000001284   TK_652022000001284        34891    3.595e+04        56441     -0.05188
  TK_652022000001285   TK_652022000001285        34851    3.583e+04        56270     -0.04801
  TK_652022000001286   TK_652022000001286        34658    3.584e+04        56269     -0.05768
  TK_652022000001287   TK_652022000001287        34142    3.588e+04        56329     -0.08478
  TK_652022000001289   TK_652022000001289        35085    3.587e+04        56321     -0.03844
  TK_652022000001290   TK_652022000001290        35155    3.594e+04        56421     -0.03823
  TK_652022000001293   TK_652022000001293        35849    3.594e+04        56419    -0.004282
  TK_652022000001294   TK_652022000001294        34273     3.59e+04        56359     -0.07956
  TK_652022000001295   TK_652022000001295        35372    3.587e+04        56326     -0.02447
  TK_652022000001297   TK_652022000001297        34464    3.561e+04        55923     -0.05632
  TK_652022000001298   TK_652022000001298        34823    3.591e+04        56380     -0.05327
  TK_652022000001302   TK_652022000001302        35607    3.593e+04        56406     -0.01576
  TK_652022000001305   TK_652022000001305        34712     3.59e+04        56375     -0.05826
  TK_652022000001306   TK_652022000001306        34507    3.594e+04        56429        -0.07
  TK_652022000001308   TK_652022000001308        39849    3.586e+04        56293       0.1954
  TK_652022000001309   TK_652022000001309        35655    3.596e+04        56447     -0.01475
  TK_652022000001313   TK_652022000001313        35752    3.592e+04        56377    -0.008055
  TK_652022000001317   TK_652022000001317        34660    3.592e+04        56390     -0.06154
  TK_652022000001318   TK_652022000001318        35400    3.592e+04        56394     -0.02544
  TK_652022000001325   TK_652022000001325        35357     3.59e+04        56362     -0.02633
  TK_652022000001328   TK_652022000001328        35092    3.595e+04        56434     -0.04186
  TK_652022000001331   TK_652022000001331        35316    3.565e+04        55991     -0.01663
  TK_652022000001353   TK_652022000001353        34572    3.596e+04        56454     -0.06788
  TK_652022000001359   TK_652022000001359        36343    3.594e+04        56422      0.01986
  TK_652022000001362   TK_652022000001362        34906    3.593e+04        56405     -0.04989
  TK_652022000001363   TK_652022000001363        35315    3.594e+04        56422     -0.03071
  TK_652022000001373   TK_652022000001373        36018    3.595e+04        56441     0.003078
  TK_652022000001384   TK_652022000001384        35478    3.584e+04        56276     -0.01774
  TK_652022000001388   TK_652022000001388        35496     3.59e+04        56363     -0.01985
  TK_652022000001397   TK_652022000001397        35604     3.59e+04        56374      -0.0147
  TK_652022000001398   TK_652022000001398        36298    3.595e+04        56428      0.01706
  TK_652022000001399   TK_652022000001399        35019    3.581e+04        56236     -0.03867
  TK_652022000001406   TK_652022000001406        35408    3.594e+04        56423     -0.02599
  TK_652022000001408   TK_652022000001408        36355    3.592e+04        56384      0.02137
  TK_652022000001410   TK_652022000001410        35195    3.591e+04        56377     -0.03504
  TK_652022000001415   TK_652022000001415        35372     3.59e+04        56363     -0.02595
  TK_652022000001418   TK_652022000001418        36066    3.596e+04        56451     0.005119
  TK_652022000001420   TK_652022000001420        36181    3.598e+04        56471      0.01002
  TK_652022000001501   TK_652022000001501        35291    3.596e+04        56447     -0.03259
  TK_652022000001504   TK_652022000001504        37018    3.593e+04        56408      0.05307
  TK_652022000001505   TK_652022000001505        34968    3.581e+04        56240     -0.04138
  TK_652022000001506   TK_652022000001506        34354    3.595e+04        56433     -0.07795
  TK_652022000001512   TK_652022000001512        36077    3.595e+04        56430     0.006435
  TK_652022000001513   TK_652022000001513        35573    3.596e+04        56456     -0.01895
  TK_652022000001516   TK_652022000001516        36868    3.595e+04        56432      0.04496
  TK_652022000001518   TK_652022000001518        35595    3.595e+04        56432     -0.01725
  TK_652022000001519   TK_652022000001519        35338    3.595e+04        56441     -0.03008
  TK_652022000001521   TK_652022000001521        36031    3.593e+04        56409     0.004794
  TK_652022000001522   TK_652022000001522        35843    3.594e+04        56427    -0.004787
  TK_652022000001524   TK_652022000001524        35017    3.595e+04        56439     -0.04561
  TK_652022000001525   TK_652022000001525        36563    3.595e+04        56430      0.03016
  TK_652022000001527   TK_652022000001527        35860    3.594e+04        56418    -0.003754
  TK_652022000001528   TK_652022000001528        35310    3.596e+04        56444     -0.03164
  TK_652022000001529   TK_652022000001529        36557    3.594e+04        56428      0.02989
  TK_652022000001532   TK_652022000001532        35064    3.596e+04        56445     -0.04361
  TK_652022000001533   TK_652022000001533        35698    3.596e+04        56452     -0.01296
  TK_652022000001536   TK_652022000001536        36101    3.595e+04        56443     0.007152
  TK_652022000001538   TK_652022000001538        36070    3.595e+04        56433     0.005778
  TK_652022000001542   TK_652022000001542        35676    3.594e+04        56426     -0.01304
  TK_652022000001543   TK_652022000001543        36064    3.592e+04        56393     0.007272
  TK_652022000001545   TK_652022000001545        36224    3.595e+04        56446      0.01315
  TK_652022000001546   TK_652022000001546        35205    3.595e+04        56438     -0.03648
  TK_652022000001550   TK_652022000001550        35566    3.595e+04        56437     -0.01873
  TK_652022000001551   TK_652022000001551        35889    3.593e+04        56414      -0.0022
  TK_652022000001552   TK_652022000001552        35578    3.595e+04        56434     -0.01811
  TK_652022000001553   TK_652022000001553        36552    3.594e+04        56427      0.02974
  TK_652022000001555   TK_652022000001555        35213    3.593e+04        56405     -0.03488
  TK_652022000001557   TK_652022000001557        35657    3.595e+04        56435     -0.01413
  TK_652022000001562   TK_652022000001562        36304    3.597e+04        56459      0.01646
  TK_652022000001564   TK_652022000001564        35694    3.596e+04        56442     -0.01283
  TK_652022000001565   TK_652022000001565        35600    3.596e+04        56446     -0.01734
  TK_652022000001567   TK_652022000001567        35911    3.581e+04        56240      0.00483
  TK_652022000001569   TK_652022000001569        36196     3.59e+04        56364      0.01438
  TK_652022000001580   TK_652022000001580        35671    3.581e+04        56235    -0.006854
  TK_652022000001581   TK_652022000001581        35645    3.595e+04        56440     -0.01499
  TK_652022000001582   TK_652022000001582        35339    3.596e+04        56447     -0.03016
  TK_652022000001583   TK_652022000001583        35757    3.595e+04        56438    -0.009358
  TK_652022000001586   TK_652022000001586        36310    3.576e+04        56158      0.02689
  TK_652022000001592   TK_652022000001592        36084    3.593e+04        56415     0.007277
  TK_652022000001594   TK_652022000001594        35183    3.596e+04        56448      -0.0378
  TK_652022000001597   TK_652022000001597        35554    3.596e+04        56449     -0.01973
  TK_652022000001598   TK_652022000001598        35930    3.594e+04        56430   -0.0006983
  TK_652022000001599   TK_652022000001599        36154    3.595e+04        56437     0.009839
  TK_652022000001601   TK_652022000001601        35585    3.594e+04        56425     -0.01753
  TK_652022000001603   TK_652022000001603        36402    3.594e+04        56424      0.02249
  TK_652022000001606   TK_652022000001606        36236    3.594e+04        56425      0.01429
  TK_652022000001611   TK_652022000001611        36027    3.594e+04        56428     0.004038
  TK_652022000001613   TK_652022000001613        35822    3.594e+04        56425    -0.005686
  TK_652022000001614   TK_652022000001614        35670    3.596e+04        56446      -0.0142
  TK_652022000001615   TK_652022000001615        34505    3.595e+04        56436     -0.07067
  TK_652022000001617   TK_652022000001617        35862    3.596e+04        56452    -0.004799
  TK_652022000001619   TK_652022000001619        36402    3.595e+04        56436      0.02201
  TK_652022000001621   TK_652022000001621        36424    3.593e+04        56405      0.02404
  TK_652022000001623   TK_652022000001623        35952    3.595e+04        56431    0.0002475
  TK_652022000001625   TK_652022000001625        36474    3.593e+04        56417      0.02638
  TK_652022000001627   TK_652022000001627        35238    3.596e+04        56445       -0.035
  TK_652022000001629   TK_652022000001629        35796    3.595e+04        56433    -0.007451
  TK_652022000001630   TK_652022000001630        35933    3.596e+04        56442    -0.001259
  TK_652022000001631   TK_652022000001631        36384    3.593e+04        56413      0.02209
  TK_652022000001633   TK_652022000001633        35411    3.596e+04        56460     -0.02702
  TK_652022000001637   TK_652022000001637        35740    3.594e+04        56424    -0.009958
  TK_652022000001638   TK_652022000001638        36351    3.595e+04        56444      0.01934
  TK_652022000001639   TK_652022000001639        35308    3.595e+04        56442     -0.03153
  TK_652022000001648   TK_652022000001648        35221    3.594e+04        56420      -0.0349
  TK_652022000001650   TK_652022000001650        37546    3.593e+04        56408      0.07883
  TK_652022000001654   TK_652022000001654        36588    3.595e+04        56427      0.03121
  TK_652022000001660   TK_652022000001660        36351    3.596e+04        56448      0.01928
  TK_652022000001661   TK_652022000001661        36122    3.593e+04        56406      0.00932
  TK_652022000001663   TK_652022000001663        35705    3.594e+04        56418     -0.01131
  TK_652022000001664   TK_652022000001664        35841    3.595e+04        56435    -0.005247
  TK_652022000001665   TK_652022000001665        34524    3.594e+04        56422     -0.06913
  TK_652022000001667   TK_652022000001667        36432    3.595e+04        56434      0.02361
  TK_652022000001672   TK_652022000001672        35576    3.592e+04        56401     -0.01703
  TK_652022000001673   TK_652022000001673        36559    3.596e+04        56449      0.02929
  TK_652022000001675   TK_652022000001675        36055    3.595e+04        56434     0.004998
  TK_652022000001680   TK_652022000001680        34384    3.596e+04        56454     -0.07706
  TK_652022000001685   TK_652022000001685        35356    3.593e+04        56398     -0.02787
  TK_652022000001692   TK_652022000001692        35757    3.594e+04        56419     -0.00882
  TK_652022000001718   TK_652022000001718        35534    3.584e+04        56282     -0.01498
  TK_652022000001762   TK_652022000001762        35371    3.593e+04        56411     -0.02716
  TK_652022000001766   TK_652022000001766        35278    3.593e+04        56417     -0.03207
  TK_652022000001769   TK_652022000001769        35621    3.595e+04        56430     -0.01589
  TK_652022000001770   TK_652022000001770        35835    3.595e+04        56442    -0.005593
  TK_652022000001772   TK_652022000001772        35882    3.594e+04        56418    -0.002713
  TK_652022000001775   TK_652022000001775        35615    3.593e+04        56416     -0.01561
  TK_652022000001786   TK_652022000001786        36156    3.596e+04        56441     0.009702
  TK_652022000001790   TK_652022000001790        35630    3.593e+04        56410     -0.01462
  TK_652022000001796   TK_652022000001796        35257    3.596e+04        56453      -0.0344
  TK_652022000001801   TK_652022000001801        36419    3.594e+04        56428      0.02324
  TK_652022000001802   TK_652022000001802        35670    3.595e+04        56435     -0.01365
  TK_652022000001804   TK_652022000001804        35688    3.588e+04        56339    -0.009474
  TK_652022000001806   TK_652022000001806        35865    3.587e+04        56327   -0.0004062
  TK_652022000001808   TK_652022000001808        37097    3.594e+04        56421      0.05658
  TK_652022000001809   TK_652022000001809        36704    3.593e+04        56418      0.03759
  TK_652022000001810   TK_652022000001810        36054    3.594e+04        56423     0.005527
  TK_652022000001811   TK_652022000001811        37334    3.594e+04        56426       0.0681
  TK_652022000001819   TK_652022000001819        36551    3.594e+04        56429      0.02977
  TK_652022000001823   TK_652022000001823        38736    3.594e+04        56427       0.1364
  TK_652022000001828   TK_652022000001828        36457    3.595e+04        56436      0.02469
  TK_652022000001830   TK_652022000001830        35699    3.596e+04        56457     -0.01287
  TK_652022000001831   TK_652022000001831        36754    3.595e+04        56430      0.03949
  TK_652022000001832   TK_652022000001832        36056    3.594e+04        56429     0.005517
  TK_652022000001833   TK_652022000001833        35900    3.594e+04        56432     -0.00207
  TK_652022000001835   TK_652022000001835        37785    3.593e+04        56413      0.09063
  TK_652022000001838   TK_652022000001838        36596    3.594e+04        56423      0.03213
  TK_652022000001840   TK_652022000001840        36720    3.594e+04        56423      0.03809
  TK_652022000001841   TK_652022000001841        36925    3.595e+04        56435      0.04767
  TK_652022000001845   TK_652022000001845        36503    3.597e+04        56471      0.02586
  TK_652022000001847   TK_652022000001847        36323    3.595e+04        56442      0.01808
  TK_652022000001848   TK_652022000001848        36289    3.593e+04        56404      0.01765
  TK_652022000001849   TK_652022000001849        36056    3.582e+04        56261       0.0113
  TK_652022000001850   TK_652022000001850        40381     3.58e+04        56220       0.2243
  TK_652022000001853   TK_652022000001853        35610    3.594e+04        56428     -0.01623
  TK_652022000001856   TK_652022000001856        35598    3.595e+04        56441     -0.01719
  TK_652022000001857   TK_652022000001857        38681    3.595e+04        56438       0.1334
  TK_652022000001859   TK_652022000001859        39075    3.594e+04        56421       0.1532
  TK_652022000001860   TK_652022000001860        36875    3.596e+04        56449      0.04467
  TK_652022000001862   TK_652022000001862        35760    3.587e+04        56328    -0.005606
  TK_652022000001864   TK_652022000001864        35754    3.595e+04        56433    -0.009445
  TK_652022000001865   TK_652022000001865        35918    3.595e+04        56443    -0.001761
  TK_652022000001867   TK_652022000001867        35903    3.594e+04        56428    -0.001981
  TK_652022000001868   TK_652022000001868        35569    3.595e+04        56440      -0.0188
  TK_652022000001875   TK_652022000001875        37156    3.578e+04        56195      0.06719
  TK_652022000001877   TK_652022000001877        35083    3.597e+04        56461     -0.04326
  TK_652022000001880   TK_652022000001880        35778    3.592e+04        56387    -0.006695
  TK_652022000001882   TK_652022000001882        35433    3.595e+04        56435     -0.02539
  TK_652022000001883   TK_652022000001883        35739    3.592e+04        56392     -0.00873
  TK_652022000001885   TK_652022000001885        37050    3.595e+04        56443      0.05347
  TK_652022000001886   TK_652022000001886        37411    3.595e+04        56437      0.07139
  TK_652022000001892   TK_652022000001892        35914    3.594e+04        56418    -0.001165
  TK_652022000001894   TK_652022000001894        36121    3.595e+04        56436     0.008345
  TK_652022000001895   TK_652022000001895        36831    3.593e+04        56408      0.04404
  TK_652022000001896   TK_652022000001896        35873    3.593e+04        56410    -0.002753
  TK_652022000001897   TK_652022000001897        36288    3.597e+04        56462      0.01564
  TK_652022000001898   TK_652022000001898        36761    3.594e+04        56429      0.03992
  TK_652022000001899   TK_652022000001899        36715    3.593e+04        56416       0.0382
  TK_652022000001900   TK_652022000001900        36730    3.594e+04        56423      0.03868
  TK_652022000001901   TK_652022000001901        35557    3.595e+04        56437      -0.0192
  TK_652022000001903   TK_652022000001903        38768    3.593e+04        56411       0.1385
  TK_652022000001906   TK_652022000001906        36040    3.594e+04        56420     0.005019
  TK_652022000001907   TK_652022000001907        37386    3.595e+04        56429      0.07032
  TK_652022000001909   TK_652022000001909        39616    3.593e+04        56400       0.1802
  TK_652022000001910   TK_652022000001910        35735    3.594e+04        56431     -0.01016
  TK_652022000001912   TK_652022000001912        36431    3.592e+04        56387      0.02512
  TK_652022000001914   TK_652022000001914        36776    3.584e+04        56278      0.04596
  TK_652022000001916   TK_652022000001916        36127    3.593e+04        56408     0.009564
  TK_652022000001917   TK_652022000001917        38392    3.596e+04        56440        0.119
  TK_652022000001920   TK_652022000001920        39924    3.593e+04        56415       0.1948
  TK_652022000001921   TK_652022000001921        36206    3.596e+04        56454      0.01194
  TK_652022000001922   TK_652022000001922        35023    3.595e+04        56446     -0.04546
  TK_652022000001925   TK_652022000001925        35853    3.593e+04        56409    -0.003806
  TK_652022000001926   TK_652022000001926        36371    3.593e+04        56411      0.02139
  TK_652022000001927   TK_652022000001927        36365    3.596e+04        56442      0.01997
  TK_652022000001928   TK_652022000001928        35299    3.596e+04        56451     -0.03225
  TK_652022000001929   TK_652022000001929        36606    3.595e+04        56438      0.03199
  TK_652022000001932   TK_652022000001932        39673    3.587e+04        56319       0.1861
  TK_652022000001935   TK_652022000001935        39066    3.591e+04        56388       0.1539
  TK_652022000001936   TK_652022000001936        37011    3.594e+04        56418      0.05251
  TK_652022000001940   TK_652022000001940        37398    3.595e+04        56433       0.0709
  TK_652022000001944   TK_652022000001944        36263    3.594e+04        56428      0.01565
  TK_652022000001946   TK_652022000001946        36266    3.594e+04        56411      0.01606
  TK_652022000001947   TK_652022000001947        35627    3.595e+04        56437     -0.01567
  TK_652022000001950   TK_652022000001950        36705    3.594e+04        56417      0.03755
  TK_652022000001951   TK_652022000001951        36320    3.593e+04        56412      0.01895
  TK_652022000001953   TK_652022000001953        36323    3.593e+04        56416      0.01901
  TK_652022000001955   TK_652022000001955        36193    3.595e+04        56430      0.01203
  TK_652022000001957   TK_652022000001957        35302    3.592e+04        56402     -0.03037
  TK_652022000001959   TK_652022000001959        36557    3.594e+04        56419      0.03009
  TK_652022000001963   TK_652022000001963        36833    3.595e+04        56436      0.04307
  TK_652022000001981   TK_652022000001981        36162    3.596e+04        56452     0.009922
  TK_652022000001985   TK_652022000001985        35994    3.595e+04        56432     0.002026
  TK_652022000001987   TK_652022000001987        35736    3.593e+04        56410    -0.009434
  TK_652022000001989   TK_652022000001989        36318    3.594e+04        56426      0.01836
  TK_652022000001991   TK_652022000001991        36461    3.594e+04        56431      0.02521
  TK_652022000002004   TK_652022000002004        36716    3.594e+04        56431      0.03764
  TK_652022000002005   TK_652022000002005        36994    3.591e+04        56368      0.05319
  TK_652022000002015   TK_652022000002015        36758    3.595e+04        56431      0.03966
  TK_652022000002023   TK_652022000002023        35898    3.595e+04        56434    -0.002451
  TK_652022000002035   TK_652022000002035        37804    3.592e+04        56397      0.09189
  TK_652022000002041   TK_652022000002041        35454    3.595e+04        56443     -0.02424
  TK_652022000002042   TK_652022000002042        36499    3.595e+04        56440      0.02661
  TK_652022000002047   TK_652022000002047        36755    3.594e+04        56424       0.0398
  TK_652022000002054   TK_652022000002054        36551    3.595e+04        56435      0.02947
  TK_652022000002055   TK_652022000002055        35894    3.594e+04        56423    -0.002299
  TK_652022000002056   TK_652022000002056        35686    3.594e+04        56432     -0.01246
  TK_652022000002060   TK_652022000002060        35907    3.595e+04        56431    -0.001982
  TK_652022000002078   TK_652022000002078        36454    3.592e+04        56399      0.02595
  TK_652022000002103   TK_652022000002103        35599    3.594e+04        56427     -0.01663
  TK_652022000002104   TK_652022000002104        36742    3.593e+04        56399      0.03976
  TK_652022000002106   TK_652022000002106        35505     3.55e+04        55755    8.291e-05
  TK_652022000002108   TK_652022000002108        36335    3.593e+04        56404      0.01993
  TK_652022000002109   TK_652022000002109        36483    3.595e+04        56436      0.02606
  TK_652022000002110   TK_652022000002110        36510    3.595e+04        56436      0.02721
  TK_652022000002111   TK_652022000002111        35747    3.569e+04        56037     0.002587
  TK_652022000002113   TK_652022000002113        35178    3.598e+04        56475     -0.03902
  TK_652022000002115   TK_652022000002115        36085    3.581e+04        56230      0.01333
  TK_652022000002116   TK_652022000002116        36334    3.596e+04        56453      0.01816
  TK_652022000002117   TK_652022000002117        35191    3.596e+04        56457     -0.03777
  TK_652022000002118   TK_652022000002118        35611    3.595e+04        56437     -0.01649
  TK_652022000002119   TK_652022000002119        36388    3.594e+04        56427       0.0217
  TK_652022000002121   TK_652022000002121        35246    3.588e+04        56335       -0.031
  TK_652022000002122   TK_652022000002122        39821    3.582e+04        56243       0.1959
  TK_652022000002123   TK_652022000002123        36450    3.592e+04        56396      0.02572
  TK_652022000002124   TK_652022000002124        36346    3.593e+04        56411      0.02021
  TK_652022000002126   TK_652022000002126        33971    3.593e+04        56412      -0.0959
  TK_652022000002130   TK_652022000002130        35611    3.594e+04        56417     -0.01604
  TK_652022000002131   TK_652022000002131        35850    3.596e+04        56449    -0.005457
  TK_652022000002133   TK_652022000002133        35945    3.595e+04        56427   -1.302e-05
  TK_652022000002134   TK_652022000002134        35431    3.594e+04        56427     -0.02493
  TK_652022000002137   TK_652022000002137        34943    3.595e+04        56432     -0.04914
  TK_652022000002138   TK_652022000002138        36959    3.591e+04        56372      0.05132
  TK_652022000002139   TK_652022000002139        35534    3.595e+04        56437     -0.02045
  TK_652022000002140   TK_652022000002140        35954    3.594e+04        56435    0.0004713
  TK_652022000002141   TK_652022000002141        35831    3.594e+04        56415    -0.005198
  TK_652022000002143   TK_652022000002143        35243    3.596e+04        56438     -0.03476
  TK_652022000002144   TK_652022000002144        36131    3.597e+04        56461     0.008067
  TK_652022000002145   TK_652022000002145        36647    3.594e+04        56423      0.03445
  TK_652022000002147   TK_652022000002147        35339    3.595e+04        56439     -0.02974
  TK_652022000002148   TK_652022000002148        35926    3.594e+04        56429   -0.0008871
  TK_652022000002149   TK_652022000002149        35460    3.593e+04        56414     -0.02303
  TK_652022000002150   TK_652022000002150        35846    3.588e+04        56327    -0.001597
  TK_652022000002151   TK_652022000002151        36448    3.595e+04        56433      0.02429
  TK_652022000002152   TK_652022000002152        35347    3.595e+04        56432     -0.02939
  TK_652022000002153   TK_652022000002153        35631    3.596e+04        56452     -0.01606
  TK_652022000002154   TK_652022000002154        35339    3.595e+04        56440     -0.03002
  TK_652022000002155   TK_652022000002155        36086    3.595e+04        56442     0.006448
  TK_652022000002156   TK_652022000002156        36618    3.593e+04        56403      0.03372
  TK_652022000002157   TK_652022000002157        35029    3.594e+04        56418     -0.04441
  TK_652022000002158   TK_652022000002158        35293    3.574e+04        56112     -0.02185
  TK_652022000002160   TK_652022000002160        36992    3.596e+04        56452      0.05022
  TK_652022000002161   TK_652022000002161        36008    3.596e+04        56448     0.002525
  TK_652022000002162   TK_652022000002162        37522    3.594e+04        56427      0.07701
  TK_652022000002167   TK_652022000002167        35244    3.595e+04        56442     -0.03462
  TK_652022000002169   TK_652022000002169        35355    3.596e+04        56456     -0.02963
  TK_652022000002171   TK_652022000002171        36633    3.597e+04        56447      0.03259
  TK_652022000002173   TK_652022000002173        36143    3.594e+04        56418      0.01001
  TK_652022000002174   TK_652022000002174        36621    3.596e+04        56451      0.03222
  TK_652022000002175   TK_652022000002175        35851    3.595e+04        56432    -0.004816
  TK_652022000002176   TK_652022000002176        36100    3.592e+04        56396     0.008783
  TK_652022000002177   TK_652022000002177        35386    3.566e+04        55988     -0.01325
  TK_652022000002178   TK_652022000002178        35576    3.596e+04        56444      -0.0185
  TK_652022000002179   TK_652022000002179        36221    3.595e+04        56437       0.0132
  TK_652022000002180   TK_652022000002180        35711    3.594e+04        56423     -0.01098
  TK_652022000002181   TK_652022000002181        35397    3.596e+04        56455     -0.02756
  TK_652022000002182   TK_652022000002182        36842    3.596e+04        56440      0.04324
  TK_652022000002183   TK_652022000002183        35522    3.592e+04        56397     -0.01946
  TK_652022000002184   TK_652022000002184        36101    3.595e+04        56440     0.007142
  TK_652022000002185   TK_652022000002185        35545    3.593e+04        56420       -0.019
  TK_652022000002187   TK_652022000002187        35635     3.59e+04        56353     -0.01284
  TK_652022000002188   TK_652022000002188        35815    3.597e+04        56458    -0.007345
  TK_652022000002190   TK_652022000002190        35758    3.594e+04        56421    -0.008892
  TK_652022000002191   TK_652022000002191        35501    3.596e+04        56447     -0.02234
  TK_652022000002192   TK_652022000002192        35354    3.595e+04        56440      -0.0291
  TK_652022000002193   TK_652022000002193        36500    3.593e+04        56404      0.02801
  TK_652022000002194   TK_652022000002194        36549    3.596e+04        56445      0.02894
  TK_652022000002196   TK_652022000002196        35579    3.594e+04        56415     -0.01744
  TK_652022000002197   TK_652022000002197        36556     3.59e+04        56369      0.03197
  TK_652022000002199   TK_652022000002199        36074    3.593e+04        56409     0.006877
  TK_652022000002202   TK_652022000002202        35231    3.595e+04        56433     -0.03486
  TK_652022000002204   TK_652022000002204        34893    3.596e+04        56448     -0.05191
  TK_652022000002205   TK_652022000002205        35397    3.591e+04        56380     -0.02521
  TK_652022000002207   TK_652022000002207        35282    3.589e+04        56355     -0.02972
  TK_652022000002208   TK_652022000002208        37074    3.594e+04        56426      0.05517
  TK_652022000002209   TK_652022000002209        36515    3.593e+04        56409      0.02844
  TK_652022000002210   TK_652022000002210        35500    3.594e+04        56421     -0.02142
  TK_652022000002211   TK_652022000002211        36350    3.595e+04        56438      0.01939
  TK_652022000002212   TK_652022000002212        35261    3.595e+04        56429     -0.03346
  TK_652022000002215   TK_652022000002215        34967    3.595e+04        56444      -0.0482
  TK_652022000002216   TK_652022000002216        35536    3.582e+04        56233     -0.01378
  TK_652022000002217   TK_652022000002217        36208    3.596e+04        56445      0.01231
  TK_652022000002219   TK_652022000002219        36270    3.595e+04        56436       0.0157
  TK_652022000002221   TK_652022000002221        35784    3.597e+04        56465    -0.009064
  TK_652022000002222   TK_652022000002222        34389    3.597e+04        56461     -0.07697
  TK_652022000002223   TK_652022000002223        35738    3.594e+04        56421    -0.009899
  TK_652022000002225   TK_652022000002225        35267    3.594e+04        56417     -0.03294
  TK_652022000002226   TK_652022000002226        35443    3.595e+04        56429     -0.02462
  TK_652022000002227   TK_652022000002227        34510    3.594e+04        56433     -0.07004
  TK_652022000002228   TK_652022000002228        36618    3.594e+04        56424      0.03298
  TK_652022000002229   TK_652022000002229        35239    3.594e+04        56429     -0.03439
  TK_652022000002230   TK_652022000002230        35332    3.591e+04        56377     -0.02815
  TK_652022000002231   TK_652022000002231        35711    3.597e+04        56464     -0.01274
  TK_652022000002233   TK_652022000002233        35657    3.576e+04        56149    -0.005158
  TK_652022000002235   TK_652022000002235        35810    3.596e+04        56444    -0.007127
  TK_652022000002236   TK_652022000002236        35829    3.595e+04        56429    -0.005837
  TK_652022000002237   TK_652022000002237        37498    3.595e+04        56432      0.07562
  TK_652022000002238   TK_652022000002238        34226    3.596e+04        56448     -0.08454
  TK_652022000002240   TK_652022000002240        37783    3.596e+04        56451      0.08889
  TK_652022000002242   TK_652022000002242        37150    3.595e+04        56430       0.0586
  TK_652022000002244   TK_652022000002244        35072    3.595e+04        56434     -0.04273
  TK_652022000002246   TK_652022000002246        35373    3.593e+04        56408     -0.02722
  TK_652022000002247   TK_652022000002247        35765    3.595e+04        56430    -0.008811
  TK_652022000002248   TK_652022000002248        36691    3.595e+04        56445      0.03594
  TK_652022000002253   TK_652022000002253        35781    3.585e+04        56283    -0.003266
  TK_652022000002254   TK_652022000002254        36145    3.593e+04        56411      0.01042
  TK_652022000002257   TK_652022000002257        37621    3.593e+04        56402      0.08265
  TK_652022000002258   TK_652022000002258        36841    3.594e+04        56423      0.04394
  TK_652022000002259   TK_652022000002259        35522    3.595e+04        56428     -0.02084
  TK_652022000002260   TK_652022000002260        35965    3.562e+04        55942      0.01688
  TK_652022000002263   TK_652022000002263        35530    3.595e+04        56435     -0.02066
  TK_652022000002265   TK_652022000002265        35758    3.595e+04        56431    -0.009277
  TK_652022000002266   TK_652022000002266        35839    3.595e+04        56443    -0.005593
  TK_652022000002267   TK_652022000002267        35117    3.596e+04        56448     -0.04112
  TK_652022000002268   TK_652022000002268        34858    3.595e+04        56437     -0.05325
  TK_652022000002270   TK_652022000002270        36015    3.593e+04        56412     0.003998
  TK_652022000002272   TK_652022000002272        35686    3.595e+04        56434     -0.01273
  TK_652022000002273   TK_652022000002273        35353    3.593e+04        56403     -0.02801
  TK_652022000002274   TK_652022000002274        35286    3.595e+04        56432     -0.03226
  TK_652022000002275   TK_652022000002275        35500    3.595e+04        56436     -0.02192
  TK_652022000002278   TK_652022000002278        35684    3.595e+04        56438     -0.01312
  TK_652022000002280   TK_652022000002280        36056    3.596e+04        56447      0.00469
  TK_652022000002281   TK_652022000002281        35231    3.568e+04        56030     -0.02207
  TK_652022000002286   TK_652022000002286        36266    3.595e+04        56438      0.01524
  TK_652022000002290   TK_652022000002290        35553    3.596e+04        56451     -0.01979
  TK_652022000002291   TK_652022000002291        35950    3.595e+04        56444   -0.0001241
  TK_652022000002292   TK_652022000002292        36005    3.571e+04        56070      0.01448
  TK_652022000002293   TK_652022000002293        35551    3.594e+04        56426      -0.0191
  TK_652022000002295   TK_652022000002295        35367    3.596e+04        56443     -0.02879
  TK_652022000002296   TK_652022000002296        35855    3.594e+04        56426    -0.004269
  TK_652022000002300   TK_652022000002300        35573    3.595e+04        56434     -0.01843
  TK_652022000002302   TK_652022000002302        35255    3.594e+04        56414     -0.03338
  TK_652022000002303   TK_652022000002303        35692    3.594e+04        56431     -0.01231
  TK_652022000002304   TK_652022000002304        36126    3.594e+04        56415     0.009236
  TK_652022000002305   TK_652022000002305        35245    3.595e+04        56443     -0.03456
  TK_652022000002306   TK_652022000002306        35316    3.594e+04        56431     -0.03038
  TK_652022000002307   TK_652022000002307        35627    3.595e+04        56430     -0.01556
  TK_652022000002308   TK_652022000002308        35760    3.595e+04        56436    -0.009342
  TK_652022000002309   TK_652022000002309        35723    3.594e+04        56427     -0.01071
  TK_652022000002310   TK_652022000002310        36336    3.592e+04        56399      0.02025
  TK_652022000002311   TK_652022000002311        35163    3.574e+04        56143     -0.02849
  TK_652022000002312   TK_652022000002312        35110    3.593e+04        56397     -0.03988
  TK_652022000002313   TK_652022000002313        35929    3.592e+04        56404    0.0002768
  TK_652022000002320   TK_652022000002320        35536    3.594e+04        56425     -0.01958
  TK_652022000002385   TK_652022000002385        35290    3.595e+04        56435     -0.03205
  TK_652022000002391   TK_652022000002391        35480    3.597e+04        56457     -0.02367
 tk__652021000001054  tk__652021000001054        35726    3.589e+04        56350     -0.00779
