# Supplementary material for: Inbreeding patterns and genetic diversity under selection in Teha sheep
Source: Front Genet. 2025 Jun 27;16:1576125. doi: 10.3389/fgene.2025.1576125 (PMC12245786; doi:10.3389/fgene.2025.1576125)
Supplement: Supplementary file 1 [file DataSheet1.zip › Raw data/HOM&HAT/hom_output1.het]

                 FID                  IID       O(HOM)       E(HOM)        N(NM)            F
          tk_18-2315           tk_18-2315        35342    3.363e+04        53201      0.08766
          tk_18-2360           tk_18-2360        35630    3.362e+04        53197       0.1025
          tk_19-0834           tk_19-0834        32543    3.363e+04        53199     -0.05532
          tk_19-1023           tk_19-1023        34185    3.363e+04        53198       0.0286
          tk_19-1062           tk_19-1062        32813    3.363e+04        53204     -0.04166
          tk_19-2101           tk_19-2101        36131    3.363e+04        53200        0.128
          tk_19-2105           tk_19-2105        36067    3.362e+04        53198       0.1248
          tk_19-2118           tk_19-2118        35704    3.363e+04        53203       0.1061
          tk_20-0007           tk_20-0007        33703    3.362e+04        53193     0.004115
          tk_20-0051           tk_20-0051        33026    3.362e+04        53190     -0.03033
          tk_20-0056           tk_20-0056        32880    3.362e+04        53186     -0.03773
          tk_20-0060           tk_20-0060        32685    3.362e+04        53185     -0.04758
          tk_20-0161           tk_20-0161        33208    3.363e+04        53201     -0.02139
          tk_20-0187           tk_20-0187        33533    3.361e+04        53179    -0.004114
          tk_20-0235           tk_20-0235        32636    3.362e+04        53195     -0.05043
          tk_20-0350           tk_20-0350        33159    3.362e+04        53188     -0.02345
          tk_20-0383           tk_20-0383        32673    3.362e+04        53183     -0.04819
          tk_20-0458           tk_20-0458        33980    3.363e+04        53200      0.01808
          tk_20-0471           tk_20-0471        32857    3.362e+04        53194     -0.03906
          tk_20-0496           tk_20-0496        32885    3.362e+04        53192     -0.03757
          tk_20-0510           tk_20-0510        33749    3.363e+04        53199     0.006305
          tk_20-0531           tk_20-0531        32590    3.362e+04        53195      -0.0528
          tk_20-2025           tk_20-2025        33398    3.363e+04        53203     -0.01173
          tk_20-2141           tk_20-2141        33462    3.362e+04        53187    -0.007989
          tk_20-2235           tk_20-2235        33770    3.362e+04        53196     0.007484
          tk_20-2921           tk_20-2921        32565    3.362e+04        53196      -0.0541
          tk_20-2934           tk_20-2934        34433    3.362e+04        53192      0.04154
          tk_21-1444           tk_21-1444        33790    3.362e+04        53183     0.008938
          tk_21-1446           tk_21-1446        34091    3.362e+04        53191      0.02406
          tk_21-1454           tk_21-1454        33895    3.363e+04        53200      0.01372
          tk_21-1455           tk_21-1455        33817    3.362e+04        53194     0.009912
          tk_21-1482           tk_21-1482        34036    3.362e+04        53194      0.02114
          tk_21-1484           tk_21-1484        34077    3.362e+04        53192       0.0233
          tk_21-1492           tk_21-1492        34161    3.362e+04        53189       0.0277
          tk_21-1493           tk_21-1493        34011    3.362e+04        53193      0.01992
          tk_21-1747           tk_21-1747        34043    3.362e+04        53190      0.02163
          tk_21-1769           tk_21-1769        33746    3.362e+04        53186     0.006561
  tk_652021000000001   tk_652021000000001        33307    3.361e+04        53182     -0.01572
  tk_652021000000003   tk_652021000000003        34086    3.362e+04        53190      0.02379
  tk_652021000000004   tk_652021000000004        32903    3.361e+04        53183     -0.03632
  tk_652021000000005   tk_652021000000005        33707    3.362e+04        53196     0.004276
  tk_652021000000012   tk_652021000000012        32166    3.361e+04        53176     -0.07386
  tk_652021000000014   tk_652021000000014        32426    3.362e+04        53189     -0.06092
  tk_652021000000017   tk_652021000000017        32958    3.361e+04        53175     -0.03333
  tk_652021000000019   tk_652021000000019        33222    3.361e+04        53164     -0.01962
  tk_652021000000024   tk_652021000000024        32530    3.362e+04        53191     -0.05569
  tk_652021000000025   tk_652021000000025        34050    3.361e+04        53176      0.02251
  tk_652021000000027   tk_652021000000027        33524    3.362e+04        53186    -0.004761
  tk_652021000000028   tk_652021000000028        32874    3.362e+04        53186       -0.038
  tk_652021000000031   tk_652021000000031        33042    3.363e+04        53202     -0.02994
  tk_652021000000032   tk_652021000000032        33484    3.363e+04        53198    -0.007213
  tk_652021000000033   tk_652021000000033        32951    3.363e+04        53198     -0.03445
  tk_652021000000034   tk_652021000000034        33513    3.362e+04        53190     -0.00543
  tk_652021000000037   tk_652021000000037        32114    3.359e+04        53141     -0.07539
  tk_652021000000038   tk_652021000000038        33585    3.363e+04        53203    -0.002176
  tk_652021000000040   tk_652021000000040        34440    3.361e+04        53181      0.04227
  tk_652021000000042   tk_652021000000042        33795    3.362e+04        53196     0.008718
  tk_652021000000045   tk_652021000000045        33273    3.359e+04        53144     -0.01611
  tk_652021000000046   tk_652021000000046        33020    3.362e+04        53187     -0.03063
  tk_652021000000047   tk_652021000000047        34080    3.362e+04        53183      0.02371
  tk_652021000000049   tk_652021000000049        32295    3.361e+04        53167     -0.06697
  tk_652021000000052   tk_652021000000052        33148    3.361e+04        53177     -0.02374
  tk_652021000000053   tk_652021000000053        33730    3.361e+04        53178     0.006011
  tk_652021000000059   tk_652021000000059        34537    3.362e+04        53182      0.04707
  tk_652021000000060   tk_652021000000060        33606    3.358e+04        53124     0.001427
  tk_652021000000061   tk_652021000000061        32342     3.36e+04        53160      -0.0644
  tk_652021000000063   tk_652021000000063        34297    3.362e+04        53194      0.03448
  tk_652021000000064   tk_652021000000064        33355    3.362e+04        53192     -0.01361
  tk_652021000000065   tk_652021000000065        32199    3.361e+04        53179     -0.07224
  tk_652021000000066   tk_652021000000066        34801    3.362e+04        53192      0.06027
  tk_652021000000069   tk_652021000000069        33406    3.362e+04        53184     -0.01076
  tk_652021000000071   tk_652021000000071        32543     3.36e+04        53165     -0.05427
  tk_652021000000073   tk_652021000000073        32931    3.362e+04        53184     -0.03504
  tk_652021000000074   tk_652021000000074        32251    3.361e+04        53182     -0.06969
  tk_652021000000075   tk_652021000000075        33302    3.361e+04        53176     -0.01576
  tk_652021000000076   tk_652021000000076        32480    3.362e+04        53191     -0.05827
  tk_652021000000081   tk_652021000000081        35146    3.356e+04        53099      0.08125
  tk_652021000000082   tk_652021000000082        32432    3.362e+04        53184     -0.06047
  tk_652021000000086   tk_652021000000086        32350    3.361e+04        53168     -0.06424
  tk_652021000000088   tk_652021000000088        33562    3.362e+04        53192    -0.003044
  tk_652021000000089   tk_652021000000089        34161    3.362e+04        53194      0.02754
  tk_652021000000095   tk_652021000000095        33918    3.361e+04        53170      0.01595
  tk_652021000000097   tk_652021000000097        33858    3.362e+04        53184      0.01231
  tk_652021000000101   tk_652021000000101        33095    3.361e+04        53175     -0.02633
  tk_652021000000106   tk_652021000000106        33978    3.362e+04        53185      0.01845
  tk_652021000000110   tk_652021000000110        34301    3.361e+04        53180      0.03508
  tk_652021000000111   tk_652021000000111        32833    3.362e+04        53188     -0.04014
  tk_652021000000113   tk_652021000000113        32957    3.362e+04        53187     -0.03372
  tk_652021000000118   tk_652021000000118        33149    3.361e+04        53167     -0.02333
  tk_652021000000121   tk_652021000000121        33170    3.362e+04        53194     -0.02309
  tk_652021000000122   tk_652021000000122        32501    3.362e+04        53197      -0.0574
  tk_652021000000123   tk_652021000000123        33597    3.362e+04        53187    -0.001085
  tk_652021000000126   tk_652021000000126        33126    3.362e+04        53184     -0.02502
  tk_652021000000128   tk_652021000000128        33444    3.361e+04        53170    -0.008319
  tk_652021000000133   tk_652021000000133        33503    3.362e+04        53185    -0.005811
  tk_652021000000136   tk_652021000000136        38107    3.361e+04        53182       0.2296
  tk_652021000000139   tk_652021000000139        33110    3.362e+04        53197     -0.02629
  tk_652021000000147   tk_652021000000147        33522    3.361e+04        53180    -0.004706
  tk_652021000000150   tk_652021000000150        34347    3.362e+04        53189      0.03722
  tk_652021000000152   tk_652021000000152        34313    3.361e+04        53182      0.03568
  tk_652021000000153   tk_652021000000153        33541    3.361e+04        53182    -0.003639
  tk_652021000000164   tk_652021000000164        33237    3.361e+04        53178     -0.01911
  tk_652021000000165   tk_652021000000165        32187    3.362e+04        53188     -0.07318
  tk_652021000000167   tk_652021000000167        32653    3.362e+04        53192     -0.04943
  tk_652021000000169   tk_652021000000169        34244    3.362e+04        53188      0.03204
  tk_652021000000171   tk_652021000000171        33191    3.351e+04        53025     -0.01649
  tk_652021000000175   tk_652021000000175        33688    3.362e+04        53197     0.003267
  tk_652021000000179   tk_652021000000179        33519    3.361e+04        53176    -0.004736
  tk_652021000000185   tk_652021000000185        32479    3.362e+04        53192     -0.05837
  tk_652021000000187   tk_652021000000187        33544     3.36e+04        53164    -0.003072
  tk_652021000000188   tk_652021000000188        32778    3.361e+04        53172      -0.0424
  tk_652021000000189   tk_652021000000189        32089    3.361e+04        53169     -0.07762
  tk_652021000000191   tk_652021000000191        31932    3.361e+04        53174     -0.08574
  tk_652021000000194   tk_652021000000194        32752    3.362e+04        53193     -0.04442
  tk_652021000000202   tk_652021000000202        32895    3.362e+04        53194     -0.03715
  tk_652021000000206   tk_652021000000206        32861    3.363e+04        53201     -0.03914
  tk_652021000000219   tk_652021000000219        32959    3.361e+04        53182     -0.03349
  tk_652021000000220   tk_652021000000220        33852    3.362e+04        53193       0.0118
  tk_652021000000224   tk_652021000000224        33245    3.361e+04        53170     -0.01849
  tk_652021000000226   tk_652021000000226        33590    3.361e+04        53173    -0.001026
  tk_652021000000233   tk_652021000000233        34234    3.363e+04        53204      0.03092
  tk_652021000000247   tk_652021000000247        33150    3.362e+04        53192     -0.02408
  tk_652021000000251   tk_652021000000251        32901    3.361e+04        53177     -0.03639
  tk_652021000000252   tk_652021000000252        32705    3.362e+04        53187     -0.04664
  tk_652021000000256   tk_652021000000256        32923     3.36e+04        53161     -0.03467
  tk_652021000000264   tk_652021000000264        33366    3.361e+04        53176     -0.01257
  tk_652021000000266   tk_652021000000266        33364    3.362e+04        53194     -0.01315
  tk_652021000000269   tk_652021000000269        32850    3.362e+04        53196     -0.03952
  tk_652021000000273   tk_652021000000273        33318    3.362e+04        53189     -0.01537
  tk_652021000000282   tk_652021000000282        32969    3.361e+04        53172     -0.03265
  tk_652021000000287   tk_652021000000287        33212    3.361e+04        53179     -0.02043
  tk_652021000000288   tk_652021000000288        33507    3.361e+04        53182    -0.005487
  tk_652021000000289   tk_652021000000289        33036    3.363e+04        53201     -0.03016
  tk_652021000000292   tk_652021000000292        32499     3.36e+04        53158     -0.05633
  tk_652021000000293   tk_652021000000293        35217    3.361e+04        53169      0.08228
  tk_652021000000300   tk_652021000000300        32672    3.362e+04        53189     -0.04835
  tk_652021000000307   tk_652021000000307        33830    3.323e+04        52573      0.03086
  tk_652021000000308   tk_652021000000308        34930    3.361e+04        53181      0.06722
  tk_652021000000311   tk_652021000000311        33416    3.362e+04        53196     -0.01062
  tk_652021000000312   tk_652021000000312        33068    3.362e+04        53188     -0.02816
  tk_652021000000319   tk_652021000000319        34579    3.362e+04        53186      0.04919
  tk_652021000000328   tk_652021000000328        33418    3.362e+04        53190     -0.01031
  tk_652021000000333   tk_652021000000333        33034    3.361e+04        53179     -0.02959
  tk_652021000000336   tk_652021000000336        33480    3.362e+04        53194    -0.007233
  tk_652021000000341   tk_652021000000341        33958    3.362e+04        53195      0.01712
  tk_652021000000346   tk_652021000000346        33556    3.362e+04        53193    -0.003355
  tk_652021000000361   tk_652021000000361        33837    3.362e+04        53196       0.0109
  tk_652021000000365   tk_652021000000365        33927    3.362e+04        53184       0.0159
  tk_652021000000366   tk_652021000000366        34772    3.363e+04        53200      0.05853
  tk_652021000000376   tk_652021000000376        33578     3.36e+04        53164    -0.001355
  tk_652021000000377   tk_652021000000377        34141    3.362e+04        53185      0.02678
  tk_652021000000378   tk_652021000000378        33139    3.362e+04        53190     -0.02457
  tk_652021000000379   tk_652021000000379        32965    3.362e+04        53197     -0.03372
  tk_652021000000383   tk_652021000000383        32603    3.362e+04        53190     -0.05194
  tk_652021000000393   tk_652021000000393        33355    3.362e+04        53188     -0.01342
  tk_652021000000396   tk_652021000000396        33056    3.361e+04        53178     -0.02843
  tk_652021000000397   tk_652021000000397        33750    3.362e+04        53183     0.006874
  tk_652021000000401   tk_652021000000401        37862    3.362e+04        53188       0.2168
  tk_652021000000423   tk_652021000000423        33821    3.362e+04        53185      0.01043
  tk_652021000000436   tk_652021000000436        34988    3.362e+04        53197      0.06968
  tk_652021000000437   tk_652021000000437        34174    3.362e+04        53196      0.02813
  tk_652021000000445   tk_652021000000445        34110    3.363e+04        53198      0.02475
  tk_652021000000485   tk_652021000000485        33704    3.362e+04        53188     0.004343
  tk_652021000000495   tk_652021000000495        33410    3.362e+04        53193     -0.01084
  tk_652021000000508   tk_652021000000508        33699    3.362e+04        53196     0.003862
  tk_652021000000513   tk_652021000000513        33953    3.359e+04        53146      0.01841
  tk_652021000000533   tk_652021000000533        32737    3.362e+04        53192     -0.04517
  tk_652021000000540   tk_652021000000540        34030    3.361e+04        53181      0.02126
  tk_652021000000542   tk_652021000000542        33727    3.361e+04        53168     0.006144
  tk_652021000000545   tk_652021000000545        35359    3.362e+04        53191      0.08887
  tk_652021000000562   tk_652021000000562        33253    3.362e+04        53193     -0.01888
  tk_652021000000564   tk_652021000000564        33005    3.362e+04        53185     -0.03129
  tk_652021000000572   tk_652021000000572        35602    3.362e+04        53193       0.1012
  tk_652021000000585   tk_652021000000585        35190    3.362e+04        53186      0.08039
  tk_652021000000594   tk_652021000000594        33307    3.361e+04        53171     -0.01541
  tk_652021000000601   tk_652021000000601        33095    3.362e+04        53187     -0.02674
  tk_652021000000602   tk_652021000000602        33232    3.362e+04        53188     -0.01973
  tk_652021000000604   tk_652021000000604        34058    3.362e+04        53193      0.02226
  tk_652021000000607   tk_652021000000607        33209     3.36e+04        53156     -0.01984
  tk_652021000000610   tk_652021000000610        33715    3.362e+04        53187     0.004951
  tk_652021000000612   tk_652021000000612        33582    3.361e+04        53174    -0.001389
  tk_652021000000614   tk_652021000000614        34200    3.361e+04        53166       0.0304
  tk_652021000000615   tk_652021000000615        32992    3.362e+04        53189       -0.032
  tk_652021000000617   tk_652021000000617        33708     3.36e+04        53167     0.005285
  tk_652021000000618   tk_652021000000618        33821    3.362e+04        53194       0.0102
  tk_652021000000619   tk_652021000000619        33300    3.361e+04        53168     -0.01559
  tk_652021000000620   tk_652021000000620        33576    3.361e+04        53179    -0.001806
  tk_652021000000621   tk_652021000000621        33183    3.361e+04        53178     -0.02196
  tk_652021000000622   tk_652021000000622        32755    3.362e+04        53186     -0.04403
  tk_652021000000623   tk_652021000000623        33971    3.362e+04        53188        0.018
  tk_652021000000624   tk_652021000000624        34144    3.362e+04        53191      0.02672
  tk_652021000000625   tk_652021000000625        33534    3.361e+04        53177    -0.003945
  tk_652021000000627   tk_652021000000627        33529    3.362e+04        53196    -0.004837
  tk_652021000000631   tk_652021000000631        34020    3.362e+04        53197      0.02024
  tk_652021000000633   tk_652021000000633        33683    3.363e+04        53199     0.002947
  tk_652021000000634   tk_652021000000634        33286    3.362e+04        53187     -0.01699
  tk_652021000000636   tk_652021000000636        33735    3.362e+04        53190     0.005873
  tk_652021000000637   tk_652021000000637        32916    3.361e+04        53180     -0.03564
  tk_652021000000638   tk_652021000000638        33038    3.361e+04        53180     -0.02941
  tk_652021000000639   tk_652021000000639        33653    3.362e+04        53189     0.001729
  tk_652021000000645   tk_652021000000645        33516    3.361e+04        53172    -0.004787
  tk_652021000000646   tk_652021000000646        34094    3.361e+04        53182       0.0245
  tk_652021000000647   tk_652021000000647        32759    3.357e+04        53118     -0.04169
  tk_652021000000649   tk_652021000000649        34153    3.362e+04        53189      0.02732
  tk_652021000000651   tk_652021000000651        33083    3.362e+04        53191     -0.02745
  tk_652021000000656   tk_652021000000656        33170    3.327e+04        52629    -0.005278
  tk_652021000000657   tk_652021000000657        33622    3.361e+04        53178    0.0005232
  tk_652021000000658   tk_652021000000658        33689    3.356e+04        53100     0.006472
  tk_652021000000659   tk_652021000000659        32772    3.362e+04        53188     -0.04326
  tk_652021000000661   tk_652021000000661        32904    3.361e+04        53174     -0.03607
  tk_652021000000662   tk_652021000000662        33924     3.36e+04        53164      0.01643
  tk_652021000000663   tk_652021000000663        33523    3.362e+04        53191    -0.004945
  tk_652021000000665   tk_652021000000665        33444    3.362e+04        53194     -0.00906
  tk_652021000000668   tk_652021000000668        33901    3.362e+04        53191      0.01433
  tk_652021000000669   tk_652021000000669        33660    3.361e+04        53176     0.002577
  tk_652021000000670   tk_652021000000670        33151    3.362e+04        53186     -0.02382
  tk_652021000000671   tk_652021000000671        33647    3.362e+04        53188     0.001461
  tk_652021000000673   tk_652021000000673        33710    3.362e+04        53185     0.004744
  tk_652021000000677   tk_652021000000677        32973    3.362e+04        53188       -0.033
  tk_652021000000678   tk_652021000000678        33806    3.362e+04        53194     0.009436
  tk_652021000000679   tk_652021000000679        32946    3.339e+04        52818     -0.02282
  tk_652021000000680   tk_652021000000680        34619    3.361e+04        53183      0.05133
  tk_652021000000684   tk_652021000000684        33519    3.362e+04        53192    -0.005254
  tk_652021000000686   tk_652021000000686        34760    3.362e+04        53198        0.058
  tk_652021000000689   tk_652021000000689        33828     3.36e+04        53160      0.01162
  tk_652021000000690   tk_652021000000690        33542    3.363e+04        53198     -0.00428
  tk_652021000000694   tk_652021000000694        33350    3.356e+04        53106     -0.01097
  tk_652021000000696   tk_652021000000696        33401    3.362e+04        53194     -0.01134
  tk_652021000000698   tk_652021000000698        36080    3.361e+04        53171       0.1264
  tk_652021000000705   tk_652021000000705        33150    3.362e+04        53192     -0.02408
  tk_652021000000707   tk_652021000000707        33338    3.361e+04        53179     -0.01401
  tk_652021000000710   tk_652021000000710        34176    3.361e+04        53168      0.02915
  tk_652021000000712   tk_652021000000712        33548    3.362e+04        53191    -0.003665
  tk_652021000000713   tk_652021000000713        33181     3.36e+04        53153     -0.02131
  tk_652021000000716   tk_652021000000716        32798    3.362e+04        53188     -0.04195
  tk_652021000000718   tk_652021000000718        34936    3.362e+04        53188      0.06733
  tk_652021000000722   tk_652021000000722        33351    3.357e+04        53117     -0.01131
  tk_652021000000726   tk_652021000000726        33831    3.362e+04        53192      0.01074
  tk_652021000000731   tk_652021000000731        32586    3.362e+04        53190     -0.05281
  tk_652021000000745   tk_652021000000745        33950    3.362e+04        53194       0.0168
  tk_652021000000748   tk_652021000000748        33705    3.362e+04        53189     0.004407
  tk_652021000000750   tk_652021000000750        34134    3.362e+04        53185      0.02642
  tk_652021000000756   tk_652021000000756        33547     3.36e+04        53152    -0.002504
  tk_652021000000757   tk_652021000000757        33385    3.341e+04        52871    -0.001485
  tk_652021000000762   tk_652021000000762        34497    3.363e+04        53206      0.04427
  tk_652021000000764   tk_652021000000764        33117    3.361e+04        53180     -0.02537
  tk_652021000000769   tk_652021000000769        33786    3.362e+04        53189     0.008557
  tk_652021000000770   tk_652021000000770        34733    3.362e+04        53194      0.05678
  tk_652021000000772   tk_652021000000772        36642    3.362e+04        53185       0.1546
  tk_652021000000773   tk_652021000000773        32928     3.36e+04        53167      -0.0346
  tk_652021000000776   tk_652021000000776        33227    3.362e+04        53190     -0.02007
  tk_652021000000778   tk_652021000000778        33372     3.36e+04        53163     -0.01173
  tk_652021000000779   tk_652021000000779        33349     3.36e+04        53164     -0.01295
  tk_652021000000780   tk_652021000000780        33175    3.362e+04        53191     -0.02274
  tk_652021000000786   tk_652021000000786        34043    3.362e+04        53185      0.02179
  tk_652021000000788   tk_652021000000788        33532    3.362e+04        53195    -0.004673
  tk_652021000000793   tk_652021000000793        33699    3.362e+04        53193     0.003929
  tk_652021000000795   tk_652021000000795        34202    3.361e+04        53168      0.03043
  tk_652021000000796   tk_652021000000796        33890    3.361e+04        53181      0.01411
  tk_652021000000799   tk_652021000000799        33192     3.36e+04        53164     -0.02091
  tk_652021000000800   tk_652021000000800        33006    3.362e+04        53196     -0.03158
  tk_652021000000802   tk_652021000000802        33257    3.363e+04        53202     -0.01894
  tk_652021000000821   tk_652021000000821        33420    3.362e+04        53186      -0.0101
  tk_652021000000836   tk_652021000000836        32572    3.362e+04        53182     -0.05333
  tk_652021000000838   tk_652021000000838        33609    3.362e+04        53189    -0.000504
  tk_652021000000840   tk_652021000000840        33801    3.362e+04        53187     0.009426
  tk_652021000000855   tk_652021000000855        34936    3.362e+04        53194      0.06712
  tk_652021000000863   tk_652021000000863        34109     3.36e+04        53161      0.02599
  tk_652021000000864   tk_652021000000864        33377    3.362e+04        53185     -0.01223
  tk_652021000000868   tk_652021000000868        32935    3.362e+04        53195     -0.03514
  tk_652021000000871   tk_652021000000871        33848    3.362e+04        53196      0.01144
  tk_652021000000881   tk_652021000000881        34427    3.362e+04        53197      0.04101
  tk_652021000000883   tk_652021000000883        33531    3.356e+04        53103    -0.001628
  tk_652021000000888   tk_652021000000888        33959    3.363e+04        53200      0.01702
  tk_652021000000889   tk_652021000000889        33301    3.362e+04        53196     -0.01643
  tk_652021000000891   tk_652021000000891        33532    3.362e+04        53193    -0.004546
  tk_652021000000894   tk_652021000000894        33476    3.362e+04        53193    -0.007467
  tk_652021000000898   tk_652021000000898        33704    3.362e+04        53188     0.004403
  tk_652021000000902   tk_652021000000902        33591    3.362e+04        53191    -0.001516
  tk_652021000000904   tk_652021000000904        34327    3.362e+04        53195      0.03598
  tk_652021000000908   tk_652021000000908        32584    3.361e+04        53181     -0.05257
  tk_652021000000910   tk_652021000000910        32331    3.361e+04        53171     -0.06534
  tk_652021000000912   tk_652021000000912        34806    3.363e+04        53203      0.06018
  tk_652021000000914   tk_652021000000914        32459    3.362e+04        53188     -0.05927
  tk_652021000000917   tk_652021000000917        32945    3.362e+04        53189     -0.03447
  tk_652021000000920   tk_652021000000920        32759    3.361e+04        53174     -0.04345
  tk_652021000000925   tk_652021000000925        32782    3.362e+04        53185      -0.0427
  tk_652021000000928   tk_652021000000928        33987    3.362e+04        53197      0.01857
  tk_652021000000930   tk_652021000000930        33888    3.359e+04        53143      0.01528
  tk_652021000000948   tk_652021000000948        33815    3.342e+04        52888      0.02015
  tk_652021000000951   tk_652021000000951        33648    3.361e+04        53177     0.001855
  tk_652021000000953   tk_652021000000953        34495    3.363e+04        53202      0.04428
  tk_652021000000955   tk_652021000000955        32989    3.362e+04        53195     -0.03237
  tk_652021000000957   tk_652021000000957        33540    3.361e+04        53172    -0.003544
  tk_652021000000962   tk_652021000000962        33660    3.362e+04        53192     0.002031
  tk_652021000000964   tk_652021000000964        33184     3.36e+04        53155     -0.02117
  tk_652021000000968   tk_652021000000968        34131    3.362e+04        53192       0.0261
  tk_652021000000972   tk_652021000000972        32245    3.362e+04        53183     -0.07005
  tk_652021000000975   tk_652021000000975        33196    3.362e+04        53191     -0.02173
  tk_652021000000976   tk_652021000000976        33821    3.363e+04        53199      0.01001
  tk_652021000000979   tk_652021000000979        33123    3.362e+04        53193      -0.0254
  tk_652021000000984   tk_652021000000984        34279    3.362e+04        53191      0.03367
  tk_652021000000989   tk_652021000000989        33889    3.361e+04        53181      0.01405
  tk_652021000001001   tk_652021000001001        32834    3.362e+04        53184     -0.03999
  tk_652021000001004   tk_652021000001004        33811    3.363e+04        53201     0.009404
  tk_652021000001010   tk_652021000001010        33384    3.361e+04        53168     -0.01138
  tk_652021000001013   tk_652021000001013        34655    3.359e+04        53144      0.05451
  tk_652021000001024   tk_652021000001024        31905    3.361e+04        53177     -0.08724
  tk_652021000001025   tk_652021000001025        33918    3.362e+04        53198      0.01497
  tk_652021000001034   tk_652021000001034        32795    3.362e+04        53188     -0.04211
  tk_652021000001041   tk_652021000001041        33658    3.362e+04        53194     0.001884
  tk_652021000001053   tk_652021000001053        31787    3.335e+04        52768     -0.08044
  tk_652021000001055   tk_652021000001055        32844    3.362e+04        53194      -0.0398
  tk_652021000001064   tk_652021000001064        32812    3.361e+04        53177     -0.04085
  tk_652021000001074   tk_652021000001074        33489    3.362e+04        53195    -0.006856
  tk_652021000001088   tk_652021000001088        33614     3.36e+04        53162    0.0005857
  tk_652021000001090   tk_652021000001090        33672    3.363e+04        53202     0.002254
  tk_652021000001111   tk_652021000001111        33002    3.362e+04        53196     -0.03178
  tk_652021000001144   tk_652021000001144        32673    3.362e+04        53195     -0.04852
  tk_652021000001148   tk_652021000001148        33532    3.363e+04        53200     -0.00481
  tk_652021000001154   tk_652021000001154        33770    3.362e+04        53190     0.007792
  tk_652021000001157   tk_652021000001157        33727    3.361e+04        53173     0.006065
  tk_652021000001179   tk_652021000001179        33210    3.362e+04        53198     -0.02118
  tk_652021000001200   tk_652021000001200        33183    3.362e+04        53197     -0.02254
  tk_652021000001202   tk_652021000001202        32778    3.361e+04        53181      -0.0427
  tk_652021000001210   tk_652021000001210        32227    3.361e+04        53168     -0.07046
  tk_652021000001213   tk_652021000001213        33702    3.361e+04        53172     0.004823
  tk_652021000001221   tk_652021000001221        32907    3.362e+04        53194     -0.03656
  tk_652021000001227   tk_652021000001227        33896    3.362e+04        53197       0.0139
  tk_652021000001228   tk_652021000001228        32497    3.362e+04        53189     -0.05736
  tk_652021000001241   tk_652021000001241        33080    3.362e+04        53193     -0.02764
  tk_652021000001248   tk_652021000001248        36053    3.363e+04        53200        0.124
  tk_652021000001251   tk_652021000001251        32507    3.362e+04        53190     -0.05683
  tk_652021000001252   tk_652021000001252        33193    3.361e+04        53184     -0.02154
  tk_652021000001258   tk_652021000001258        34146    3.362e+04        53182      0.02713
  tk_652021000001259   tk_652021000001259        32950    3.362e+04        53192     -0.03429
  tk_652021000001261   tk_652021000001261        34001    3.361e+04        53178       0.0198
  tk_652021000001262   tk_652021000001262        32614    3.362e+04        53196      -0.0516
  tk_652021000001267   tk_652021000001267        32385    3.362e+04        53186     -0.06295
  tk_652021000001278   tk_652021000001278        33072    3.362e+04        53193     -0.02808
  tk_652021000001281   tk_652021000001281        33625    3.362e+04        53189    0.0003089
  tk_652021000001295   tk_652021000001295        34059    3.362e+04        53192      0.02233
  tk_652021000001297   tk_652021000001297        33271    3.362e+04        53187     -0.01775
  tk_652021000001298   tk_652021000001298        32136    3.361e+04        53182     -0.07553
  tk_652021000001301   tk_652021000001301        32521    3.356e+04        53100      -0.0533
  tk_652021000001307   tk_652021000001307        33248    3.359e+04        53146     -0.01755
  tk_652021000001309   tk_652021000001309        33278    3.361e+04        53172      -0.0169
  tk_652021000001310   tk_652021000001310        32887    3.362e+04        53186     -0.03723
  tk_652021000001320   tk_652021000001320        33559    3.362e+04        53190    -0.003078
  tk_652021000001324   tk_652021000001324        32158    3.362e+04        53184     -0.07449
  tk_652021000001325   tk_652021000001325        33140    3.362e+04        53186     -0.02435
  tk_652021000001326   tk_652021000001326        33896    3.362e+04        53187      0.01421
  tk_652021000001328   tk_652021000001328        32676    3.361e+04        53175     -0.04774
  tk_652021000001334   tk_652021000001334        33986    3.362e+04        53195      0.01856
  tk_652021000001336   tk_652021000001336        32153    3.362e+04        53183     -0.07475
  tk_652021000001344   tk_652021000001344        32697    3.361e+04        53180      -0.0468
  tk_652021000001349   tk_652021000001349        33100    3.362e+04        53191     -0.02651
  tk_652021000001366   tk_652021000001366        32724    3.362e+04        53190     -0.04575
  tk_652021000001374   tk_652021000001374        34282    3.362e+04        53192      0.03374
  tk_652021000001381   tk_652021000001381        32557    3.362e+04        53192     -0.05433
  tk_652021000001397   tk_652021000001397        32635    3.361e+04        53171     -0.04976
  tk_652021000001402   tk_652021000001402        29969    3.249e+04        51209      -0.1347
  tk_652021000001430   tk_652021000001430        32083    3.362e+04        53186      -0.0784
  tk_652021000001435   tk_652021000001435        33404    3.362e+04        53184      -0.0108
  tk_652021000001437   tk_652021000001437        32910    3.361e+04        53178     -0.03584
  tk_652021000001441   tk_652021000001441        34111    3.362e+04        53185      0.02528
  tk_652021000001471   tk_652021000001471        32210     3.36e+04        53165     -0.07116
  tk_652021000001502   tk_652021000001502        33147    3.362e+04        53190     -0.02415
  tk_652021000001504   tk_652021000001504        34049    3.363e+04        53199      0.02161
  tk_652021000001505   tk_652021000001505        34283    3.362e+04        53182      0.03411
  tk_652021000001508   tk_652021000001508        34909    3.362e+04        53187      0.06595
  tk_652021000001510   tk_652021000001510        34085    3.362e+04        53189      0.02383
  tk_652021000001511   tk_652021000001511        34101    3.359e+04        53143       0.0262
  tk_652021000001513   tk_652021000001513        33497    3.362e+04        53184    -0.006147
  tk_652021000001514   tk_652021000001514        32750    3.362e+04        53191     -0.04445
  tk_652021000001516   tk_652021000001516        33139    3.362e+04        53197      -0.0248
  tk_652021000001517   tk_652021000001517        33540     3.36e+04        53157    -0.002986
  tk_652021000001522   tk_652021000001522        33531    3.362e+04        53186     -0.00439
  tk_652021000001523   tk_652021000001523        34893    3.362e+04        53191      0.06504
  tk_652021000001528   tk_652021000001528        32879    3.362e+04        53192     -0.03792
  tk_652021000001529   tk_652021000001529        34177    3.362e+04        53193      0.02834
  tk_652021000001536   tk_652021000001536        33756    3.361e+04        53177     0.007303
  tk_652021000001538   tk_652021000001538        33493    3.358e+04        53130    -0.004467
  tk_652021000001540   tk_652021000001540        33136    3.362e+04        53185     -0.02453
  tk_652021000001542   tk_652021000001542        33033    3.362e+04        53188     -0.02992
  tk_652021000001543   tk_652021000001543        33734    3.334e+04        52737      0.02049
  tk_652021000001549   tk_652021000001549        33801    3.362e+04        53195     0.009072
  tk_652021000001550   tk_652021000001550        33624    3.363e+04        53199   -0.0001295
  tk_652021000001552   tk_652021000001552        33543    3.361e+04        53176    -0.003438
  tk_652021000001553   tk_652021000001553        34169    3.363e+04        53202      0.02763
  tk_652021000001554   tk_652021000001554        36670    3.355e+04        53082       0.1598
  tk_652021000001561   tk_652021000001561        33473    3.362e+04        53192    -0.007504
  tk_652021000001564   tk_652021000001564        33560    3.362e+04        53187    -0.002937
  tk_652021000001566   tk_652021000001566        34644    3.362e+04        53189      0.05231
  tk_652021000001567   tk_652021000001567        33550     3.36e+04        53166    -0.002782
  tk_652021000001575   tk_652021000001575        34242    3.363e+04        53203      0.03136
  tk_652021000001579   tk_652021000001579        33188    3.361e+04        53182     -0.02181
  tk_652021000001582   tk_652021000001582        34196    3.362e+04        53195       0.0293
  tk_652021000001593   tk_652021000001593        33528    3.362e+04        53195    -0.004849
  tk_652021000001596   tk_652021000001596        34266    3.362e+04        53193      0.03288
  tk_652021000001600   tk_652021000001600        34332    3.361e+04        53179      0.03675
  tk_652021000001601   tk_652021000001601        33555    3.362e+04        53192    -0.003344
  tk_652021000001606   tk_652021000001606        33625    3.362e+04        53194    0.0001728
  tk_652021000001612   tk_652021000001612        34336    3.362e+04        53196      0.03641
  tk_652021000001621   tk_652021000001621        33482    3.362e+04        53187     -0.00699
  tk_652021000001625   tk_652021000001625        34209    3.361e+04        53176      0.03054
  tk_652021000001627   tk_652021000001627        34292    3.362e+04        53193       0.0342
  tk_652021000001635   tk_652021000001635        33817    3.361e+04        53179      0.01039
  tk_652021000001636   tk_652021000001636        33858    3.361e+04        53178      0.01255
  tk_652021000001640   tk_652021000001640        33051    3.361e+04        53175     -0.02856
  tk_652021000001671   tk_652021000001671        32982    3.332e+04        52732     -0.01716
  tk_652021000001675   tk_652021000001675        33608    3.362e+04        53196   -0.0008104
  tk_652021000001677   tk_652021000001677        33050    3.361e+04        53178     -0.02874
  tk_652021000001679   tk_652021000001679        33353    3.361e+04        53174     -0.01314
  tk_652021000001681   tk_652021000001681        34007    3.362e+04        53188      0.01985
  tk_652021000001692   tk_652021000001692        33717    3.362e+04        53184     0.005123
  tk_652021000001697   tk_652021000001697        34019    3.361e+04        53166      0.02116
  tk_652021000001740   tk_652021000001740        33440    3.362e+04        53194    -0.009334
  tk_652021000001742   tk_652021000001742        32990    3.362e+04        53192     -0.03224
  tk_652021000001773   tk_652021000001773        33798    3.361e+04        53177     0.009496
  tk_652021000001782   tk_652021000001782        32325    3.299e+04        52092     -0.03484
  tk_652021000001793   tk_652021000001793        33202    3.359e+04        53144     -0.01987
  tk_652021000001801   tk_652021000001801        32602    3.362e+04        53190     -0.05199
  tk_652021000001803   tk_652021000001803        33778    3.363e+04        53199     0.007776
  tk_652021000001804   tk_652021000001804        34646    3.363e+04        53206       0.0519
  tk_652021000001807   tk_652021000001807        33101    3.362e+04        53194     -0.02665
  tk_652021000001810   tk_652021000001810        33030    3.362e+04        53192     -0.03019
  tk_652021000001814   tk_652021000001814        32032    3.362e+04        53195     -0.08131
  tk_652021000001823   tk_652021000001823        33778    3.362e+04        53187     0.008171
  tk_652021000001825   tk_652021000001825        34550    3.362e+04        53190      0.04757
  tk_652021000001827   tk_652021000001827        33870    3.363e+04        53201      0.01244
  tk_652021000001830   tk_652021000001830        33112    3.362e+04        53195      -0.0261
  tk_652021000001832   tk_652021000001832        32673    3.362e+04        53188     -0.04835
  tk_652021000001835   tk_652021000001835        32674    3.362e+04        53182     -0.04812
  tk_652021000001836   tk_652021000001836        34675    3.362e+04        53195      0.05378
  tk_652021000001840   tk_652021000001840        33292    3.362e+04        53189      -0.0167
  tk_652021000001841   tk_652021000001841        33470    3.362e+04        53196    -0.007869
  tk_652021000001844   tk_652021000001844        33541    3.362e+04        53196    -0.004221
  tk_652021000001845   tk_652021000001845        34776    3.362e+04        53197      0.05885
  tk_652021000001850   tk_652021000001850        32979    3.362e+04        53192     -0.03281
  tk_652021000001854   tk_652021000001854        32832    3.362e+04        53197     -0.04047
  tk_652021000001855   tk_652021000001855        33466    3.362e+04        53196    -0.008046
  tk_652021000001856   tk_652021000001856        33450    3.362e+04        53194    -0.008799
  tk_652021000001861   tk_652021000001861        33238    3.362e+04        53193     -0.01958
  tk_652021000001865   tk_652021000001865        33900    3.363e+04        53200      0.01398
  tk_652021000001866   tk_652021000001866        33632    3.361e+04        53181    0.0009249
  tk_652021000001868   tk_652021000001868        32643    3.362e+04        53191     -0.04999
  tk_652021000001870   tk_652021000001870        32677    3.361e+04        53176     -0.04777
  tk_652021000001872   tk_652021000001872        33024    3.362e+04        53188     -0.03037
  tk_652021000001873   tk_652021000001873        35736    3.363e+04        53201       0.1078
  tk_652021000001874   tk_652021000001874        34192    3.362e+04        53191      0.02918
  tk_652021000001875   tk_652021000001875        33484    3.361e+04        53175    -0.006405
  tk_652021000001879   tk_652021000001879        33667    3.362e+04        53186      0.00256
  tk_652021000001881   tk_652021000001881        32639    3.361e+04        53182     -0.04988
  tk_652021000001882   tk_652021000001882        33252    3.362e+04        53190     -0.01882
  tk_652021000001884   tk_652021000001884        33188    3.348e+04        52959     -0.01522
  tk_652021000001885   tk_652021000001885        33427    3.363e+04        53205     -0.01035
  tk_652021000001888   tk_652021000001888        32462    3.361e+04        53173     -0.05866
  tk_652021000001891   tk_652021000001891        33844    3.337e+04        52788      0.02436
  tk_652021000001892   tk_652021000001892        32943    3.363e+04        53204     -0.03501
  tk_652021000001898   tk_652021000001898        34790    3.362e+04        53194      0.05964
  tk_652021000001899   tk_652021000001899        33647    3.362e+04        53197     0.001209
  tk_652021000001902   tk_652021000001902        33164    3.362e+04        53195     -0.02344
  tk_652021000001910   tk_652021000001910        33237    3.363e+04        53200     -0.01988
  tk_652021000001912   tk_652021000001912        33248    3.362e+04        53193      -0.0191
  tk_652021000001916   tk_652021000001916        33334    3.362e+04        53191     -0.01463
  tk_652021000001918   tk_652021000001918        32994    3.361e+04        53167     -0.03126
  tk_652021000001919   tk_652021000001919        33115    3.362e+04        53191      -0.0258
  tk_652021000001927   tk_652021000001927        32962    3.362e+04        53190     -0.03367
  tk_652021000001931   tk_652021000001931        33014    3.362e+04        53185     -0.03082
  tk_652021000001936   tk_652021000001936        33722    3.362e+04        53192     0.005175
  tk_652021000001942   tk_652021000001942        33367    3.362e+04        53189     -0.01289
  tk_652021000001943   tk_652021000001943        33173    3.361e+04        53180     -0.02246
  tk_652021000001944   tk_652021000001944        34351    3.361e+04        53176       0.0378
  tk_652021000001945   tk_652021000001945        33735    3.362e+04        53191     0.005868
  tk_652021000001946   tk_652021000001946        33256    3.362e+04        53185     -0.01843
  tk_652021000001947   tk_652021000001947        34946    3.362e+04        53193      0.06767
  tk_652021000001955   tk_652021000001955        33190    3.362e+04        53192     -0.02202
  tk_652021000001956   tk_652021000001956        33130    3.361e+04        53183     -0.02476
  tk_652021000001968   tk_652021000001968        33290    3.362e+04        53187     -0.01678
  tk_652021000001969   tk_652021000001969        32844    3.362e+04        53186     -0.03949
  tk_652021000001971   tk_652021000001971        33586    3.362e+04        53184    -0.001538
  tk_652021000001972   tk_652021000001972        33374    3.362e+04        53188     -0.01252
  tk_652021000001973   tk_652021000001973        31928    3.361e+04        53182     -0.08619
  tk_652021000001975   tk_652021000001975        33133    3.362e+04        53194     -0.02503
  tk_652021000001976   tk_652021000001976        34729    3.362e+04        53189      0.05672
  tk_652021000001978   tk_652021000001978        33927    3.361e+04        53173      0.01631
  tk_652021000001980   tk_652021000001980        33404    3.362e+04        53191     -0.01101
  tk_652021000001981   tk_652021000001981        33354    3.362e+04        53191     -0.01361
  tk_652021000001982   tk_652021000001982        32126    3.354e+04        53044     -0.07226
  tk_652021000001983   tk_652021000001983        33250    3.361e+04        53182     -0.01861
  tk_652021000001988   tk_652021000001988        33029     3.36e+04        53162     -0.02937
  tk_652021000001991   tk_652021000001991        32440    3.361e+04        53171     -0.05968
  tk_652021000001993   tk_652021000001993        33718    3.362e+04        53191     0.005005
  tk_652021000001994   tk_652021000001994        33083    3.344e+04        52907     -0.01859
  TK_652022000000004   TK_652022000000004        33581    3.362e+04        53192    -0.002038
  TK_652022000000006   TK_652022000000006        33783    3.356e+04        53086      0.01166
  TK_652022000000007   TK_652022000000007        32371    3.362e+04        53193     -0.06389
  TK_652022000000010   TK_652022000000010        33116    3.361e+04        53167     -0.02501
  TK_652022000000012   TK_652022000000012        33365    3.361e+04        53177     -0.01264
  TK_652022000000013   TK_652022000000013        33055    3.362e+04        53190     -0.02886
  TK_652022000000016   TK_652022000000016        33220    3.363e+04        53202     -0.02082
  TK_652022000000017   TK_652022000000017        33439    3.363e+04        53200     -0.00955
  TK_652022000000018   TK_652022000000018        33386    3.363e+04        53198     -0.01221
  TK_652022000000022   TK_652022000000022        34215     3.36e+04        53168      0.03121
  TK_652022000000023   TK_652022000000023        33254    3.363e+04        53202     -0.01906
  TK_652022000000024   TK_652022000000024        32828    3.362e+04        53189     -0.04038
  TK_652022000000025   TK_652022000000025        33292    3.362e+04        53196     -0.01696
  TK_652022000000033   TK_652022000000033        34170    3.363e+04        53199       0.0278
  TK_652022000000035   TK_652022000000035        33076    3.354e+04        53074     -0.02396
  TK_652022000000037   TK_652022000000037        33707    3.362e+04        53192     0.004373
  TK_652022000000038   TK_652022000000038        33236    3.361e+04        53167     -0.01894
  TK_652022000000039   TK_652022000000039        32518    3.362e+04        53193     -0.05641
  TK_652022000000041   TK_652022000000041        33867    3.362e+04        53188      0.01269
  TK_652022000000043   TK_652022000000043        32969    3.362e+04        53192     -0.03329
  TK_652022000000044   TK_652022000000044        32846    3.362e+04        53194      -0.0397
  TK_652022000000049   TK_652022000000049        35378    3.362e+04        53190      0.08987
  TK_652022000000051   TK_652022000000051        32809    3.362e+04        53196     -0.04162
  TK_652022000000054   TK_652022000000054        33733    3.362e+04        53189     0.005844
  TK_652022000000056   TK_652022000000056        33304    3.351e+04        53022      -0.0108
  TK_652022000000057   TK_652022000000057        33174    3.361e+04        53182     -0.02247
  TK_652022000000059   TK_652022000000059        34170    3.362e+04        53198       0.0279
  TK_652022000000060   TK_652022000000060        33428    3.362e+04        53189    -0.009688
  TK_652022000000062   TK_652022000000062        32498    3.362e+04        53196     -0.05752
  TK_652022000000063   TK_652022000000063        32057    3.357e+04        53115     -0.07763
  TK_652022000000064   TK_652022000000064        32855    3.362e+04        53193     -0.03917
  TK_652022000000067   TK_652022000000067        33423    3.362e+04        53195     -0.01028
  TK_652022000000068   TK_652022000000068        33363    3.356e+04        53101     -0.01024
  TK_652022000000069   TK_652022000000069        33283    3.351e+04        53020     -0.01156
  TK_652022000000071   TK_652022000000071        34059    3.361e+04        53169      0.02315
  TK_652022000000072   TK_652022000000072        33042    3.362e+04        53188     -0.02945
  TK_652022000000075   TK_652022000000075        34145     3.36e+04        53153       0.0281
  TK_652022000000079   TK_652022000000079        32828    3.362e+04        53191     -0.04051
  TK_652022000000082   TK_652022000000082        32292    3.362e+04        53194       -0.068
  TK_652022000000085   TK_652022000000085        33585    3.361e+04        53178    -0.001384
  TK_652022000000086   TK_652022000000086        33621    3.362e+04        53184    0.0002837
  TK_652022000000087   TK_652022000000087        32903    3.356e+04        53094     -0.03347
  TK_652022000000093   TK_652022000000093        32706    3.362e+04        53183     -0.04646
  TK_652022000000094   TK_652022000000094        33811    3.363e+04        53199     0.009482
  TK_652022000000095   TK_652022000000095        33169    3.363e+04        53201     -0.02335
  TK_652022000000099   TK_652022000000099        33185    3.353e+04        53053     -0.01776
  TK_652022000000100   TK_652022000000100        32929    3.362e+04        53193     -0.03539
  TK_652022000000101   TK_652022000000101        33707    3.363e+04        53202     0.004055
  TK_652022000000106   TK_652022000000106        33496    3.355e+04        53078    -0.002797
  TK_652022000000111   TK_652022000000111        34342    3.362e+04        53185      0.03709
  TK_652022000000116   TK_652022000000116        33591    3.362e+04        53196     -0.00172
  TK_652022000000117   TK_652022000000117        34091    3.362e+04        53193        0.024
  TK_652022000000119   TK_652022000000119        33085    3.362e+04        53194     -0.02744
  TK_652022000000126   TK_652022000000126        32192    3.361e+04        53170     -0.07238
  TK_652022000000127   TK_652022000000127        32701    3.362e+04        53198     -0.04718
  TK_652022000000128   TK_652022000000128        33454    3.362e+04        53186    -0.008371
  TK_652022000000129   TK_652022000000129        33758    3.362e+04        53196     0.006905
  TK_652022000000130   TK_652022000000130        32855    3.362e+04        53192     -0.03914
  TK_652022000000136   TK_652022000000136        33853    3.363e+04        53199      0.01162
  TK_652022000000137   TK_652022000000137        32994    3.362e+04        53190     -0.03201
  TK_652022000000138   TK_652022000000138        32825    3.362e+04        53184     -0.04049
  TK_652022000000140   TK_652022000000140        33205    3.361e+04        53169     -0.02056
  TK_652022000000141   TK_652022000000141        33433    3.362e+04        53195    -0.009652
  TK_652022000000142   TK_652022000000142        32789    3.362e+04        53190     -0.04244
  TK_652022000000144   TK_652022000000144        33001    3.361e+04        53171     -0.03102
  TK_652022000000157   TK_652022000000157        34191    3.362e+04        53196      0.02898
  TK_652022000000158   TK_652022000000158        34389    3.355e+04        53085      0.04288
  TK_652022000000161   TK_652022000000161        32504    3.362e+04        53197     -0.05725
  TK_652022000000163   TK_652022000000163        33367    3.362e+04        53190     -0.01293
  TK_652022000000169   TK_652022000000169        32434    3.362e+04        53197     -0.06078
  TK_652022000000171   TK_652022000000171        33489    3.352e+04        53034    -0.001431
  TK_652022000000174   TK_652022000000174        33077    3.362e+04        53192      -0.0278
  TK_652022000000176   TK_652022000000176        33333     3.36e+04        53154     -0.01348
  TK_652022000000183   TK_652022000000183        32977    3.362e+04        53193     -0.03293
  TK_652022000000184   TK_652022000000184        33091    3.363e+04        53199      -0.0273
  TK_652022000000187   TK_652022000000187        32178    3.362e+04        53194     -0.07376
  TK_652022000000189   TK_652022000000189        32986    3.355e+04        53083       -0.029
  TK_652022000000191   TK_652022000000191        33292    3.362e+04        53190     -0.01673
  TK_652022000000192   TK_652022000000192        34023    3.363e+04        53201      0.02022
  TK_652022000000194   TK_652022000000194        32103    3.362e+04        53190     -0.07752
  TK_652022000000195   TK_652022000000195        33234    3.362e+04        53190     -0.01968
  TK_652022000000200   TK_652022000000200        32941    3.358e+04        53119     -0.03248
  TK_652022000000202   TK_652022000000202        33188    3.363e+04        53199     -0.02235
  TK_652022000000207   TK_652022000000207        32434    3.362e+04        53195     -0.06073
  TK_652022000000208   TK_652022000000208        33178    3.362e+04        53186     -0.02241
  TK_652022000000209   TK_652022000000209        34214    3.358e+04        53129      0.03235
  TK_652022000000212   TK_652022000000212        33135     3.36e+04        53154     -0.02359
  TK_652022000000217   TK_652022000000217        33610    3.362e+04        53196   -0.0007129
  TK_652022000000219   TK_652022000000219        33360    3.362e+04        53191     -0.01333
  TK_652022000000220   TK_652022000000220        33343    3.362e+04        53192     -0.01421
  TK_652022000000226   TK_652022000000226        32865    3.362e+04        53193     -0.03865
  TK_652022000000231   TK_652022000000231        33838    3.362e+04        53192       0.0111
  TK_652022000000232   TK_652022000000232        33625    3.362e+04        53196    7.551e-05
  TK_652022000000252   TK_652022000000252        32666    3.363e+04        53202     -0.04912
  TK_652022000000257   TK_652022000000257        33718    3.363e+04        53199     0.004718
  TK_652022000000304   TK_652022000000304        32742    3.363e+04        53199     -0.04515
  TK_652022000000308   TK_652022000000308        32687    3.361e+04        53179      -0.0473
  TK_652022000000310   TK_652022000000310        33936    3.362e+04        53193      0.01603
  TK_652022000000317   TK_652022000000317        33382    3.362e+04        53197     -0.01238
  TK_652022000000320   TK_652022000000320        32993    3.362e+04        53184     -0.03185
  TK_652022000000325   TK_652022000000325        32882    3.352e+04        53033     -0.03296
  TK_652022000000326   TK_652022000000326        32809    3.362e+04        53194     -0.04154
  TK_652022000000327   TK_652022000000327        33574    3.363e+04        53201    -0.002653
  TK_652022000000328   TK_652022000000328        32883    3.363e+04        53202     -0.03802
  TK_652022000000329   TK_652022000000329        32655    3.363e+04        53201     -0.04967
  TK_652022000000331   TK_652022000000331        32851    3.363e+04        53199     -0.03958
  TK_652022000000332   TK_652022000000332        32890    3.362e+04        53194     -0.03741
  TK_652022000000334   TK_652022000000334        37009    3.363e+04        53201       0.1728
  TK_652022000000336   TK_652022000000336        32965    3.362e+04        53196     -0.03366
  TK_652022000000337   TK_652022000000337        33186    3.361e+04        53178     -0.02173
  TK_652022000000343   TK_652022000000343        33365    3.362e+04        53193     -0.01314
  TK_652022000000344   TK_652022000000344        32727    3.362e+04        53191     -0.04564
  TK_652022000000345   TK_652022000000345        32269    3.362e+04        53195     -0.06915
  TK_652022000000348   TK_652022000000348        33539    3.362e+04        53199    -0.004386
  TK_652022000000353   TK_652022000000353        32750    3.357e+04        53117     -0.04218
  TK_652022000000357   TK_652022000000357        32398    3.361e+04        53172     -0.06186
  TK_652022000000360   TK_652022000000360        36632    3.363e+04        53199       0.1536
  TK_652022000000362   TK_652022000000362        33056    3.362e+04        53190     -0.02877
  TK_652022000000365   TK_652022000000365        32679    3.362e+04        53197     -0.04831
  TK_652022000000370   TK_652022000000370        32898    3.363e+04        53199     -0.03718
  TK_652022000000375   TK_652022000000375        32341    3.361e+04        53177     -0.06494
  TK_652022000000377   TK_652022000000377        32848    3.362e+04        53195     -0.03958
  TK_652022000000378   TK_652022000000378        32708     3.36e+04        53167     -0.04578
  TK_652022000000379   TK_652022000000379        33594    3.362e+04        53188    -0.001295
  TK_652022000000380   TK_652022000000380        32885    3.362e+04        53199     -0.03779
  TK_652022000000383   TK_652022000000383        33991    3.362e+04        53195       0.0188
  TK_652022000000384   TK_652022000000384        32865    3.362e+04        53190     -0.03856
  TK_652022000000389   TK_652022000000389        33120    3.362e+04        53190     -0.02558
  TK_652022000000390   TK_652022000000390        32754    3.362e+04        53192     -0.04429
  TK_652022000000392   TK_652022000000392        32650    3.362e+04        53191     -0.04959
  TK_652022000000394   TK_652022000000394        33561    3.361e+04        53181    -0.002715
  TK_652022000000401   TK_652022000000401        32757    3.362e+04        53189     -0.04397
  TK_652022000000403   TK_652022000000403        32958    3.362e+04        53193      -0.0339
  TK_652022000000405   TK_652022000000405        32664    3.362e+04        53196     -0.04903
  TK_652022000000406   TK_652022000000406        32433    3.357e+04        53115     -0.05826
  TK_652022000000407   TK_652022000000407        32610    3.362e+04        53189     -0.05159
  TK_652022000000409   TK_652022000000409        32397    3.362e+04        53192     -0.06258
  TK_652022000000410   TK_652022000000410        32785    3.362e+04        53198      -0.0429
  TK_652022000000412   TK_652022000000412        32807    3.362e+04        53194     -0.04171
  TK_652022000000413   TK_652022000000413        32991    3.362e+04        53192      -0.0322
  TK_652022000000415   TK_652022000000415        32813    3.362e+04        53197      -0.0414
  TK_652022000000420   TK_652022000000420        33048    3.355e+04        53079     -0.02569
  TK_652022000000421   TK_652022000000421        32833    3.362e+04        53195     -0.04038
  TK_652022000000429   TK_652022000000429        32922    3.362e+04        53189     -0.03566
  TK_652022000000432   TK_652022000000432        32625    3.362e+04        53191     -0.05083
  TK_652022000000433   TK_652022000000433        33305    3.362e+04        53191     -0.01608
  TK_652022000000434   TK_652022000000434        32734    3.362e+04        53188     -0.04528
  TK_652022000000436   TK_652022000000436        32718    3.362e+04        53195     -0.04627
  TK_652022000000438   TK_652022000000438        33168    3.362e+04        53192     -0.02316
  TK_652022000000440   TK_652022000000440        33535    3.362e+04        53192    -0.004322
  TK_652022000000443   TK_652022000000443        33101    3.362e+04        53194     -0.02663
  TK_652022000000448   TK_652022000000448        32492    3.354e+04        53073     -0.05382
  TK_652022000000452   TK_652022000000452        32425     3.36e+04        53160     -0.06019
  TK_652022000000455   TK_652022000000455        32898    3.362e+04        53183     -0.03669
  TK_652022000000456   TK_652022000000456        33427    3.363e+04        53198     -0.01012
  TK_652022000000457   TK_652022000000457        32905    3.362e+04        53193     -0.03662
  TK_652022000000458   TK_652022000000458        32572    3.362e+04        53198     -0.05376
  TK_652022000000459   TK_652022000000459        32450    3.362e+04        53190     -0.05974
  TK_652022000000463   TK_652022000000463        32731    3.362e+04        53197     -0.04564
  TK_652022000000466   TK_652022000000466        32677    3.362e+04        53196     -0.04832
  TK_652022000000469   TK_652022000000469        32382    3.362e+04        53197      -0.0634
  TK_652022000000470   TK_652022000000470        33915    3.352e+04        53024      0.02042
  TK_652022000000471   TK_652022000000471        33060    3.363e+04        53202     -0.02897
  TK_652022000000473   TK_652022000000473        32718    3.362e+04        53196     -0.04626
  TK_652022000000475   TK_652022000000475        32718    3.362e+04        53196     -0.04626
  TK_652022000000479   TK_652022000000479        32910    3.362e+04        53198     -0.03651
  TK_652022000000481   TK_652022000000481        32484    3.354e+04        53059     -0.05396
  TK_652022000000483   TK_652022000000483        32905    3.362e+04        53187     -0.03639
  TK_652022000000484   TK_652022000000484        33761    3.363e+04        53199     0.006923
  TK_652022000000485   TK_652022000000485        32729    3.362e+04        53192     -0.04556
  TK_652022000000486   TK_652022000000486        33010    3.362e+04        53198     -0.03141
  TK_652022000000487   TK_652022000000487        34459    3.363e+04        53204      0.04242
  TK_652022000000489   TK_652022000000489        32864    3.362e+04        53193      -0.0387
  TK_652022000000490   TK_652022000000490        32437    3.362e+04        53192     -0.06051
  TK_652022000000491   TK_652022000000491        33694    3.363e+04        53199     0.003497
  TK_652022000000493   TK_652022000000493        32578    3.355e+04        53083     -0.04981
  TK_652022000000496   TK_652022000000496        33100    3.362e+04        53195     -0.02673
  TK_652022000000498   TK_652022000000498        32911    3.362e+04        53195     -0.03637
  TK_652022000000499   TK_652022000000499        36599    3.363e+04        53200       0.1519
  TK_652022000000500   TK_652022000000500        34013    3.363e+04        53206      0.01958
  TK_652022000000502   TK_652022000000502        32867    3.361e+04        53182     -0.03821
  TK_652022000000503   TK_652022000000503        32849    3.362e+04        53199     -0.03964
  TK_652022000000508   TK_652022000000508        32806    3.363e+04        53199     -0.04188
  TK_652022000000510   TK_652022000000510        32450    3.361e+04        53180     -0.05945
  TK_652022000000512   TK_652022000000512        32799    3.362e+04        53196     -0.04215
  TK_652022000000515   TK_652022000000515        34877    3.362e+04        53195       0.0641
  TK_652022000000582   TK_652022000000582        32777    3.362e+04        53198     -0.04332
  TK_652022000000587   TK_652022000000587        32369    3.362e+04        53192     -0.06397
  TK_652022000000593   TK_652022000000593        32905    3.362e+04        53194     -0.03664
  TK_652022000000594   TK_652022000000594        32634    3.362e+04        53194     -0.05049
  TK_652022000000595   TK_652022000000595        33531    3.362e+04        53194    -0.004681
  TK_652022000000601   TK_652022000000601        34691    3.362e+04        53197      0.05454
  TK_652022000000607   TK_652022000000607        32825    3.363e+04        53201     -0.04094
  TK_652022000000613   TK_652022000000613        33891    3.363e+04        53202      0.01348
  TK_652022000000617   TK_652022000000617        33032    3.362e+04        53190     -0.03001
  TK_652022000000618   TK_652022000000618        33427    3.363e+04        53201     -0.01022
  TK_652022000000620   TK_652022000000620        33186    3.362e+04        53196     -0.02234
  TK_652022000000621   TK_652022000000621        33272    3.363e+04        53198     -0.01804
  TK_652022000000622   TK_652022000000622        32830    3.363e+04        53204      -0.0408
  TK_652022000000628   TK_652022000000628        32651    3.362e+04        53192     -0.04959
  TK_652022000000629   TK_652022000000629        33747    3.363e+04        53202     0.006134
  TK_652022000000630   TK_652022000000630        32954    3.363e+04        53201     -0.03435
  TK_652022000000631   TK_652022000000631        33763    3.363e+04        53202      0.00693
  TK_652022000000632   TK_652022000000632        32567    3.363e+04        53202      -0.0542
  TK_652022000000639   TK_652022000000639        33184    3.361e+04        53180     -0.02192
  TK_652022000000640   TK_652022000000640        33127    3.362e+04        53195     -0.02539
  TK_652022000000641   TK_652022000000641        33376    3.363e+04        53200     -0.01278
  TK_652022000000642   TK_652022000000642        33588     3.36e+04        53160   -0.0006891
  TK_652022000000650   TK_652022000000650        33044    3.357e+04        53114     -0.02692
  TK_652022000000652   TK_652022000000652        33152    3.363e+04        53204     -0.02435
  TK_652022000000653   TK_652022000000653        33164    3.363e+04        53198     -0.02357
  TK_652022000000654   TK_652022000000654        33020    3.362e+04        53192     -0.03068
  TK_652022000000656   TK_652022000000656        34771    3.362e+04        53199      0.05855
  TK_652022000000660   TK_652022000000660        33301    3.362e+04        53196     -0.01648
  TK_652022000000662   TK_652022000000662        33733    3.363e+04        53201     0.005428
  TK_652022000000663   TK_652022000000663        34375    3.363e+04        53204      0.03811
  TK_652022000000664   TK_652022000000664        33256    3.363e+04        53203       -0.019
  TK_652022000000666   TK_652022000000666        33083    3.363e+04        53199     -0.02775
  TK_652022000000667   TK_652022000000667        33854    3.363e+04        53200      0.01164
  TK_652022000000669   TK_652022000000669        33500    3.363e+04        53201    -0.006446
  TK_652022000000672   TK_652022000000672        32887    3.363e+04        53200     -0.03777
  TK_652022000000673   TK_652022000000673        32673    3.363e+04        53201     -0.04871
  TK_652022000000674   TK_652022000000674        33328    3.363e+04        53204     -0.01535
  TK_652022000000679   TK_652022000000679        34079    3.363e+04        53199      0.02316
  TK_652022000000682   TK_652022000000682        32462    3.362e+04        53192     -0.05925
  TK_652022000000684   TK_652022000000684        35488    3.362e+04        53186      0.09563
  TK_652022000000685   TK_652022000000685        33509    3.363e+04        53202    -0.006029
  TK_652022000000686   TK_652022000000686        33814    3.363e+04        53204     0.009483
  TK_652022000000687   TK_652022000000687        32870    3.362e+04        53197     -0.03856
  TK_652022000000688   TK_652022000000688        34916    3.362e+04        53186      0.06635
  TK_652022000000690   TK_652022000000690        33864    3.363e+04        53201      0.01215
  TK_652022000000691   TK_652022000000691        34989    3.362e+04        53195      0.06979
  TK_652022000000700   TK_652022000000700        33365    3.361e+04        53182     -0.01273
  TK_652022000000705   TK_652022000000705        33623    3.362e+04        53196   -2.691e-05
  TK_652022000000709   TK_652022000000709        33569    3.362e+04        53198    -0.002789
  TK_652022000000711   TK_652022000000711        35435    3.359e+04        53151      0.09413
  TK_652022000000714   TK_652022000000714        33585    3.358e+04        53128    0.0002692
  TK_652022000000718   TK_652022000000718        32748    3.362e+04        53196     -0.04475
  TK_652022000000723   TK_652022000000723        33905    3.363e+04        53201      0.01423
  TK_652022000000734   TK_652022000000734        33227    3.362e+04        53195     -0.02019
  TK_652022000000743   TK_652022000000743        34416    3.362e+04        53190       0.0407
  TK_652022000000745   TK_652022000000745        32495    3.362e+04        53192     -0.05748
  TK_652022000000754   TK_652022000000754        34357    3.363e+04        53202      0.03724
  TK_652022000000757   TK_652022000000757        33425    3.359e+04        53146    -0.008554
  TK_652022000000758   TK_652022000000758        34640    3.363e+04        53202      0.05173
  TK_652022000000781   TK_652022000000781        33529    3.362e+04        53192    -0.004693
  TK_652022000000782   TK_652022000000782        33064    3.355e+04        53082     -0.02493
  TK_652022000000784   TK_652022000000784        33126    3.361e+04        53167     -0.02449
  TK_652022000000785   TK_652022000000785        33326    3.361e+04        53180     -0.01471
  TK_652022000000791   TK_652022000000791        33050    3.362e+04        53195     -0.02926
  TK_652022000000799   TK_652022000000799        34914    3.362e+04        53198      0.06586
  TK_652022000000802   TK_652022000000802        33398    3.362e+04        53195      -0.0115
  TK_652022000000804   TK_652022000000804        33488    3.363e+04        53199    -0.007038
  TK_652022000000809   TK_652022000000809        32867    3.362e+04        53186     -0.03838
  TK_652022000000816   TK_652022000000816        32974    3.363e+04        53199     -0.03332
  TK_652022000000818   TK_652022000000818        33481    3.362e+04        53193    -0.007108
  TK_652022000000822   TK_652022000000822        33574    3.362e+04        53194    -0.002472
  TK_652022000000825   TK_652022000000825        33188    3.362e+04        53188     -0.02201
  TK_652022000000826   TK_652022000000826        32823    3.362e+04        53190     -0.04071
  TK_652022000000827   TK_652022000000827        32795    3.362e+04        53194     -0.04221
  TK_652022000000829   TK_652022000000829        32740    3.362e+04        53193     -0.04506
  TK_652022000000831   TK_652022000000831        32728    3.362e+04        53196     -0.04577
  TK_652022000000834   TK_652022000000834        33038    3.363e+04        53201     -0.03007
  TK_652022000000836   TK_652022000000836        32877    3.363e+04        53200     -0.03825
  TK_652022000000837   TK_652022000000837        33522    3.362e+04        53196    -0.005172
  TK_652022000000841   TK_652022000000841        33614    3.362e+04        53193   -0.0003931
  TK_652022000000843   TK_652022000000843        34242    3.362e+04        53196      0.03164
  TK_652022000000844   TK_652022000000844        34259    3.362e+04        53196       0.0325
  TK_652022000000849   TK_652022000000849        32476    3.359e+04        53137     -0.05678
  TK_652022000000853   TK_652022000000853        33563    3.362e+04        53181    -0.002712
  TK_652022000000854   TK_652022000000854        33258    3.363e+04        53204     -0.01895
  TK_652022000000859   TK_652022000000859        32820    3.361e+04        53184      -0.0406
  TK_652022000000901   TK_652022000000901        33811    3.362e+04        53195      0.00959
  TK_652022000000903   TK_652022000000903        33491    3.362e+04        53190    -0.006581
  TK_652022000000906   TK_652022000000906        33746    3.363e+04        53199     0.006144
  TK_652022000000909   TK_652022000000909        32844    3.362e+04        53191      -0.0397
  TK_652022000000913   TK_652022000000913        33256    3.363e+04        53202     -0.01896
  TK_652022000000916   TK_652022000000916        33214    3.362e+04        53193     -0.02083
  TK_652022000000917   TK_652022000000917        32852    3.362e+04        53195     -0.03938
  TK_652022000000922   TK_652022000000922        33794    3.362e+04        53196     0.008741
  TK_652022000000926   TK_652022000000926        32864    3.362e+04        53197     -0.03887
  TK_652022000000927   TK_652022000000927        33012    3.363e+04        53204     -0.03151
  TK_652022000000928   TK_652022000000928        33507    3.362e+04        53197    -0.006003
  TK_652022000000929   TK_652022000000929        34337    3.362e+04        53189      0.03671
  TK_652022000000934   TK_652022000000934        32144    3.362e+04        53193      -0.0755
  TK_652022000000935   TK_652022000000935        33472    3.363e+04        53198    -0.007821
  TK_652022000000937   TK_652022000000937        33186    3.362e+04        53190     -0.02214
  TK_652022000000939   TK_652022000000939        33011    3.362e+04        53190     -0.03114
  TK_652022000000942   TK_652022000000942        33590    3.362e+04        53187    -0.001334
  TK_652022000000945   TK_652022000000945        32936    3.362e+04        53188     -0.03484
  TK_652022000000947   TK_652022000000947        32630    3.362e+04        53184      -0.0504
  TK_652022000000948   TK_652022000000948        33123    3.363e+04        53202     -0.02575
  TK_652022000000949   TK_652022000000949        33011    3.361e+04        53181     -0.03078
  TK_652022000000950   TK_652022000000950        33112    3.362e+04        53191     -0.02599
  TK_652022000000953   TK_652022000000953        32629    3.363e+04        53204     -0.05106
  TK_652022000000955   TK_652022000000955        33616    3.362e+04        53193   -0.0002739
  TK_652022000000959   TK_652022000000959        32370    3.362e+04        53194     -0.06398
  TK_652022000000961   TK_652022000000961        32607    3.363e+04        53201      -0.0521
  TK_652022000000962   TK_652022000000962        33106    3.362e+04        53195     -0.02639
  TK_652022000000963   TK_652022000000963        33232    3.359e+04        53140     -0.01823
  TK_652022000000964   TK_652022000000964        32595    3.363e+04        53201     -0.05272
  TK_652022000000966   TK_652022000000966        32876    3.362e+04        53198     -0.03826
  TK_652022000000971   TK_652022000000971        32728    3.361e+04        53181     -0.04529
  TK_652022000000972   TK_652022000000972        33197    3.362e+04        53192     -0.02168
  TK_652022000000973   TK_652022000000973        33455    3.363e+04        53199    -0.008732
  TK_652022000000974   TK_652022000000974        32633    3.362e+04        53195     -0.05052
  TK_652022000000976   TK_652022000000976        32605    3.362e+04        53198     -0.05208
  TK_652022000000977   TK_652022000000977        33690    3.362e+04        53197     0.003403
  TK_652022000000981   TK_652022000000981        33535    3.363e+04        53200    -0.004658
  TK_652022000000985   TK_652022000000985        33041    3.363e+04        53200     -0.02989
  TK_652022000000986   TK_652022000000986        32893    3.362e+04        53197     -0.03738
  TK_652022000000987   TK_652022000000987        32786    3.362e+04        53183     -0.04243
  TK_652022000000988   TK_652022000000988        33231    3.363e+04        53204     -0.02031
  TK_652022000000989   TK_652022000000989        32944    3.362e+04        53198     -0.03474
  TK_652022000000992   TK_652022000000992        33207    3.363e+04        53199     -0.02139
  TK_652022000000993   TK_652022000000993        32636    3.362e+04        53197     -0.05047
  TK_652022000000994   TK_652022000000994        32957    3.362e+04        53196     -0.03406
  TK_652022000000995   TK_652022000000995        33894    3.362e+04        53196      0.01381
  TK_652022000000996   TK_652022000000996        33438    3.362e+04        53195    -0.009422
  TK_652022000000997   TK_652022000000997        33006    3.358e+04        53126     -0.02937
  TK_652022000000998   TK_652022000000998        33129    3.363e+04        53200     -0.02536
  TK_652022000001001   TK_652022000001001        34401    3.362e+04        53194      0.03978
  TK_652022000001002   TK_652022000001002        33130    3.362e+04        53195     -0.02518
  TK_652022000001003   TK_652022000001003        34402    3.362e+04        53193      0.03988
  TK_652022000001004   TK_652022000001004        33245    3.363e+04        53199     -0.01941
  TK_652022000001006   TK_652022000001006        32736    3.362e+04        53188      -0.0451
  TK_652022000001007   TK_652022000001007        32337    3.362e+04        53188     -0.06548
  TK_652022000001012   TK_652022000001012        33969    3.362e+04        53190      0.01786
  TK_652022000001019   TK_652022000001019        32818    3.362e+04        53194     -0.04114
  TK_652022000001020   TK_652022000001020        33614    3.362e+04        53195   -0.0004581
  TK_652022000001023   TK_652022000001023        32814    3.362e+04        53192     -0.04123
  TK_652022000001025   TK_652022000001025        33275    3.362e+04        53196     -0.01786
  TK_652022000001026   TK_652022000001026        32729    3.362e+04        53190     -0.04552
  TK_652022000001028   TK_652022000001028        32854    3.362e+04        53195     -0.03932
  TK_652022000001029   TK_652022000001029        33909    3.362e+04        53195      0.01462
  TK_652022000001030   TK_652022000001030        32930    3.353e+04        53048     -0.03056
  TK_652022000001031   TK_652022000001031        33375    3.354e+04        53067    -0.008547
  TK_652022000001032   TK_652022000001032        32455    3.361e+04        53181     -0.05921
  TK_652022000001035   TK_652022000001035        33388    3.362e+04        53195     -0.01198
  TK_652022000001038   TK_652022000001038        32811    3.362e+04        53198     -0.04151
  TK_652022000001039   TK_652022000001039        32546    3.362e+04        53185     -0.05469
  TK_652022000001045   TK_652022000001045        33334    3.362e+04        53189     -0.01453
  TK_652022000001047   TK_652022000001047        33048    3.362e+04        53195     -0.02938
  TK_652022000001048   TK_652022000001048        32238    3.362e+04        53195     -0.07072
  TK_652022000001051   TK_652022000001051        33675    3.362e+04        53186     0.002933
  TK_652022000001052   TK_652022000001052        32701    3.362e+04        53194      -0.0471
  TK_652022000001054   TK_652022000001054        33225    3.362e+04        53197     -0.02037
  TK_652022000001055   TK_652022000001055        33183    3.356e+04        53103     -0.01954
  TK_652022000001057   TK_652022000001057        32700    3.362e+04        53193     -0.04712
  TK_652022000001060   TK_652022000001060        32833    3.362e+04        53197      -0.0404
  TK_652022000001064   TK_652022000001064        33709    3.363e+04        53202     0.004157
  TK_652022000001065   TK_652022000001065        33207    3.362e+04        53192     -0.02117
  TK_652022000001071   TK_652022000001071        33023    3.362e+04        53194     -0.03062
  TK_652022000001072   TK_652022000001072        33457    3.362e+04        53195    -0.008432
  TK_652022000001074   TK_652022000001074        32993    3.363e+04        53198     -0.03231
  TK_652022000001075   TK_652022000001075        32975    3.362e+04        53198     -0.03321
  TK_652022000001076   TK_652022000001076        32874    3.362e+04        53184     -0.03794
  TK_652022000001077   TK_652022000001077        32200    3.362e+04        53192     -0.07258
  TK_652022000001078   TK_652022000001078        33218    3.363e+04        53200     -0.02082
  TK_652022000001089   TK_652022000001089        32882    3.363e+04        53201     -0.03806
  TK_652022000001097   TK_652022000001097        33049    3.362e+04        53195      -0.0293
  TK_652022000001101   TK_652022000001101        32732    3.362e+04        53188     -0.04525
  TK_652022000001104   TK_652022000001104        32479    3.361e+04        53176      -0.0578
  TK_652022000001110   TK_652022000001110        34651     3.36e+04        53153      0.05383
  TK_652022000001111   TK_652022000001111        34075    3.362e+04        53196      0.02305
  TK_652022000001116   TK_652022000001116        33163    3.362e+04        53190     -0.02333
  TK_652022000001117   TK_652022000001117        32903    3.362e+04        53195     -0.03677
  TK_652022000001119   TK_652022000001119        32857    3.362e+04        53193     -0.03911
  TK_652022000001125   TK_652022000001125        33195    3.362e+04        53186     -0.02164
  TK_652022000001126   TK_652022000001126        34112    3.362e+04        53189      0.02521
  TK_652022000001127   TK_652022000001127        33219    3.362e+04        53193     -0.02053
  TK_652022000001128   TK_652022000001128        32991    3.362e+04        53192     -0.03219
  TK_652022000001129   TK_652022000001129        32750    3.356e+04        53091     -0.04132
  TK_652022000001130   TK_652022000001130        32726    3.361e+04        53182     -0.04543
  TK_652022000001131   TK_652022000001131        33230    3.362e+04        53196     -0.02012
  TK_652022000001132   TK_652022000001132        32850    3.363e+04        53204     -0.03979
  TK_652022000001137   TK_652022000001137        33542    3.362e+04        53197    -0.004225
  TK_652022000001140   TK_652022000001140        32752    3.363e+04        53199     -0.04462
  TK_652022000001203   TK_652022000001203        32534    3.359e+04        53135     -0.05385
  TK_652022000001209   TK_652022000001209        33252    3.362e+04        53195     -0.01889
  TK_652022000001216   TK_652022000001216        32794    3.361e+04        53183     -0.04191
  TK_652022000001217   TK_652022000001217        34003     3.36e+04        53162      0.02045
  TK_652022000001218   TK_652022000001218        32211     3.36e+04        53165     -0.07126
  TK_652022000001219   TK_652022000001219        33008    3.363e+04        53198     -0.03154
  TK_652022000001223   TK_652022000001223        32646    3.361e+04        53175     -0.04929
  TK_652022000001225   TK_652022000001225        32574    3.361e+04        53168     -0.05273
  TK_652022000001226   TK_652022000001226        31949    3.362e+04        53195     -0.08549
  TK_652022000001227   TK_652022000001227        32628    3.362e+04        53193     -0.05073
  TK_652022000001228   TK_652022000001228        33080     3.36e+04        53157     -0.02654
  TK_652022000001230   TK_652022000001230        33167    3.361e+04        53178      -0.0228
  TK_652022000001231   TK_652022000001231        32389    3.362e+04        53186     -0.06275
  TK_652022000001233   TK_652022000001233        31847    3.362e+04        53193     -0.09071
  TK_652022000001235   TK_652022000001235        32426    3.361e+04        53171      -0.0604
  TK_652022000001236   TK_652022000001236        33044    3.363e+04        53198      -0.0297
  TK_652022000001240   TK_652022000001240        32567    3.352e+04        53045     -0.04905
  TK_652022000001242   TK_652022000001242        32746    3.363e+04        53198     -0.04493
  TK_652022000001247   TK_652022000001247        33099    3.356e+04        53094     -0.02367
  TK_652022000001250   TK_652022000001250        34150    3.361e+04        53178      0.02749
  TK_652022000001254   TK_652022000001254        33125     3.36e+04        53156     -0.02422
  TK_652022000001257   TK_652022000001257        32175    3.358e+04        53129       -0.072
  TK_652022000001260   TK_652022000001260        32685     3.36e+04        53154     -0.04674
  TK_652022000001264   TK_652022000001264        34386    3.361e+04        53175      0.03959
  TK_652022000001268   TK_652022000001268        32391    3.362e+04        53190     -0.06278
  TK_652022000001269   TK_652022000001269        32726    3.361e+04        53167       -0.045
  TK_652022000001270   TK_652022000001270        32871    3.361e+04        53170     -0.03772
  TK_652022000001271   TK_652022000001271        32509     3.36e+04        53163     -0.05594
  TK_652022000001275   TK_652022000001275        33283    3.362e+04        53189     -0.01719
  TK_652022000001281   TK_652022000001281        34017    3.359e+04        53143       0.0219
  TK_652022000001284   TK_652022000001284        32476    3.362e+04        53192     -0.05845
  TK_652022000001285   TK_652022000001285        32469    3.356e+04        53090     -0.05564
  TK_652022000001286   TK_652022000001286        32266    3.356e+04        53086     -0.06601
  TK_652022000001289   TK_652022000001289        32718    3.359e+04        53143     -0.04465
  TK_652022000001290   TK_652022000001290        32777    3.362e+04        53199     -0.04332
  TK_652022000001293   TK_652022000001293        33405    3.362e+04        53187     -0.01092
  TK_652022000001294   TK_652022000001294        31842     3.36e+04        53150     -0.08965
  TK_652022000001295   TK_652022000001295        32977    3.358e+04        53135     -0.03106
  TK_652022000001297   TK_652022000001297        32183     3.34e+04        52838     -0.06242
  TK_652022000001298   TK_652022000001298        32416     3.36e+04        53161     -0.06065
  TK_652022000001302   TK_652022000001302        33199    3.362e+04        53189     -0.02145
  TK_652022000001305   TK_652022000001305        32341    3.361e+04        53173     -0.06484
  TK_652022000001306   TK_652022000001306        32114    3.362e+04        53196      -0.0771
  TK_652022000001308   TK_652022000001308        37337    3.358e+04        53131        0.192
  TK_652022000001309   TK_652022000001309        33235    3.362e+04        53193     -0.01976
  TK_652022000001313   TK_652022000001313        33345    3.361e+04        53164     -0.01331
  TK_652022000001317   TK_652022000001317        32271    3.361e+04        53170     -0.06836
  TK_652022000001318   TK_652022000001318        32965     3.36e+04        53165      -0.0327
  TK_652022000001325   TK_652022000001325        32968    3.361e+04        53171     -0.03277
  TK_652022000001328   TK_652022000001328        32675    3.362e+04        53196     -0.04846
  TK_652022000001331   TK_652022000001331        32992    3.343e+04        52894     -0.02259
  TK_652022000001359   TK_652022000001359        33928    3.363e+04        53203      0.01535
  TK_652022000001362   TK_652022000001362        32556    3.362e+04        53194     -0.05445
  TK_652022000001363   TK_652022000001363        32902    3.362e+04        53189     -0.03671
  TK_652022000001373   TK_652022000001373        33582    3.362e+04        53197    -0.002175
  TK_652022000001384   TK_652022000001384        33124    3.357e+04        53112     -0.02277
  TK_652022000001388   TK_652022000001388        33064    3.361e+04        53169      -0.0278
  TK_652022000001397   TK_652022000001397        33186    3.361e+04        53169     -0.02151
  TK_652022000001398   TK_652022000001398        33895    3.362e+04        53187      0.01416
  TK_652022000001399   TK_652022000001399        32690    3.355e+04        53078     -0.04385
  TK_652022000001406   TK_652022000001406        33012    3.362e+04        53194     -0.03118
  TK_652022000001408   TK_652022000001408        33897    3.361e+04        53174      0.01471
  TK_652022000001410   TK_652022000001410        32774    3.361e+04        53171     -0.04259
  TK_652022000001415   TK_652022000001415        32949    3.361e+04        53166     -0.03355
  TK_652022000001418   TK_652022000001418        33575    3.362e+04        53194    -0.002419
  TK_652022000001420   TK_652022000001420        33704    3.363e+04        53202     0.003944
  TK_652022000001501   TK_652022000001501        32872    3.363e+04        53201     -0.03855
  TK_652022000001504   TK_652022000001504        34579    3.363e+04        53201      0.04864
  TK_652022000001505   TK_652022000001505        32590    3.355e+04        53080     -0.04898
  TK_652022000001506   TK_652022000001506        31962    3.362e+04        53189     -0.08465
  TK_652022000001512   TK_652022000001512        33624    3.362e+04        53195    0.0001056
  TK_652022000001513   TK_652022000001513        33124    3.362e+04        53199     -0.02558
  TK_652022000001516   TK_652022000001516        34344    3.363e+04        53202      0.03661
  TK_652022000001518   TK_652022000001518        33151    3.363e+04        53199     -0.02424
  TK_652022000001519   TK_652022000001519        32882    3.362e+04        53194     -0.03781
  TK_652022000001521   TK_652022000001521        33571    3.361e+04        53181    -0.002202
  TK_652022000001522   TK_652022000001522        33407    3.362e+04        53196     -0.01107
  TK_652022000001524   TK_652022000001524        32612    3.363e+04        53199     -0.05178
  TK_652022000001525   TK_652022000001525        34065    3.363e+04        53200      0.02244
  TK_652022000001527   TK_652022000001527        33418    3.362e+04        53193     -0.01041
  TK_652022000001528   TK_652022000001528        32856    3.363e+04        53203     -0.03944
  TK_652022000001529   TK_652022000001529        34048    3.362e+04        53189      0.02188
  TK_652022000001532   TK_652022000001532        32625    3.362e+04        53195     -0.05102
  TK_652022000001533   TK_652022000001533        33238    3.363e+04        53202     -0.01992
  TK_652022000001536   TK_652022000001536        33599    3.363e+04        53201    -0.001436
  TK_652022000001538   TK_652022000001538        33671    3.362e+04        53195      0.00244
  TK_652022000001542   TK_652022000001542        33223    3.362e+04        53196     -0.02045
  TK_652022000001543   TK_652022000001543        33645    3.362e+04        53190     0.001321
  TK_652022000001545   TK_652022000001545        33744    3.362e+04        53194     0.006247
  TK_652022000001546   TK_652022000001546        32781    3.363e+04        53201     -0.04321
  TK_652022000001550   TK_652022000001550        33119    3.362e+04        53194     -0.02573
  TK_652022000001551   TK_652022000001551        33446    3.362e+04        53196    -0.009071
  TK_652022000001552   TK_652022000001552        33134    3.362e+04        53194     -0.02499
  TK_652022000001553   TK_652022000001553        34022    3.362e+04        53191      0.02055
  TK_652022000001555   TK_652022000001555        32827    3.362e+04        53191     -0.04052
  TK_652022000001557   TK_652022000001557        33227    3.362e+04        53196     -0.02024
  TK_652022000001562   TK_652022000001562        33886    3.363e+04        53202      0.01322
  TK_652022000001564   TK_652022000001564        33256    3.362e+04        53193     -0.01868
  TK_652022000001565   TK_652022000001565        33182    3.363e+04        53199     -0.02268
  TK_652022000001567   TK_652022000001567        33483    3.356e+04        53101    -0.004079
  TK_652022000001569   TK_652022000001569        33792     3.36e+04        53165     0.009576
  TK_652022000001580   TK_652022000001580        33301    3.357e+04        53105     -0.01356
  TK_652022000001581   TK_652022000001581        33186    3.362e+04        53193     -0.02226
  TK_652022000001582   TK_652022000001582        32872    3.362e+04        53197     -0.03844
  TK_652022000001583   TK_652022000001583        33309    3.362e+04        53195     -0.01601
  TK_652022000001586   TK_652022000001586        33897    3.351e+04        53015      0.01999
  TK_652022000001592   TK_652022000001592        33679    3.362e+04        53191     0.002988
  TK_652022000001594   TK_652022000001594        32713    3.362e+04        53194     -0.04642
  TK_652022000001597   TK_652022000001597        33120    3.362e+04        53196     -0.02574
  TK_652022000001598   TK_652022000001598        33463    3.362e+04        53195    -0.008205
  TK_652022000001599   TK_652022000001599        33698    3.362e+04        53197     0.003772
  TK_652022000001601   TK_652022000001601        33127    3.362e+04        53187     -0.02513
  TK_652022000001603   TK_652022000001603        33917    3.362e+04        53198      0.01495
  TK_652022000001606   TK_652022000001606        33811    3.362e+04        53198     0.009505
  TK_652022000001611   TK_652022000001611        33597    3.362e+04        53196    -0.001289
  TK_652022000001613   TK_652022000001613        33392    3.362e+04        53193     -0.01171
  TK_652022000001614   TK_652022000001614        33221    3.362e+04        53195     -0.02057
  TK_652022000001617   TK_652022000001617        33429    3.362e+04        53196     -0.00992
  TK_652022000001619   TK_652022000001619        33971    3.362e+04        53196      0.01774
  TK_652022000001621   TK_652022000001621        33989    3.362e+04        53190      0.01885
  TK_652022000001623   TK_652022000001623        33495    3.363e+04        53200    -0.006711
  TK_652022000001625   TK_652022000001625        34027    3.363e+04        53203      0.02038
  TK_652022000001627   TK_652022000001627        32794    3.362e+04        53196     -0.04237
  TK_652022000001629   TK_652022000001629        33304    3.362e+04        53188     -0.01605
  TK_652022000001630   TK_652022000001630        33505    3.363e+04        53199    -0.006169
  TK_652022000001631   TK_652022000001631        33947    3.363e+04        53201      0.01637
  TK_652022000001633   TK_652022000001633        32977    3.363e+04        53202     -0.03321
  TK_652022000001637   TK_652022000001637        33264    3.362e+04        53194     -0.01832
  TK_652022000001638   TK_652022000001638        33842    3.362e+04        53195      0.01122
  TK_652022000001639   TK_652022000001639        32921    3.363e+04        53202     -0.03603
  TK_652022000001648   TK_652022000001648        32785    3.362e+04        53193     -0.04276
  TK_652022000001650   TK_652022000001650        35076    3.362e+04        53195      0.07424
  TK_652022000001654   TK_652022000001654        34103    3.363e+04        53200      0.02437
  TK_652022000001660   TK_652022000001660        33878    3.363e+04        53199      0.01291
  TK_652022000001661   TK_652022000001661        33687    3.362e+04        53186     0.003625
  TK_652022000001663   TK_652022000001663        33300    3.363e+04        53201     -0.01665
  TK_652022000001664   TK_652022000001664        33414    3.363e+04        53201      -0.0109
  TK_652022000001667   TK_652022000001667        33957    3.362e+04        53194      0.01709
  TK_652022000001672   TK_652022000001672        33127    3.362e+04        53195      -0.0253
  TK_652022000001673   TK_652022000001673        34074    3.362e+04        53195      0.02307
  TK_652022000001675   TK_652022000001675        33599    3.363e+04        53198    -0.001334
  TK_652022000001680   TK_652022000001680        31952    3.362e+04        53193     -0.08529
  TK_652022000001685   TK_652022000001685        32901    3.361e+04        53177     -0.03632
  TK_652022000001692   TK_652022000001692        33333    3.362e+04        53190     -0.01466
  TK_652022000001718   TK_652022000001718        33172    3.358e+04        53122     -0.02062
  TK_652022000001762   TK_652022000001762        32943    3.362e+04        53191     -0.03458
  TK_652022000001766   TK_652022000001766        32834    3.362e+04        53192      -0.0402
  TK_652022000001769   TK_652022000001769        33206    3.362e+04        53195     -0.02131
  TK_652022000001770   TK_652022000001770        33356    3.363e+04        53199     -0.01377
  TK_652022000001772   TK_652022000001772        33447    3.362e+04        53198    -0.009059
  TK_652022000001775   TK_652022000001775        33193    3.363e+04        53202     -0.02217
  TK_652022000001786   TK_652022000001786        33703    3.362e+04        53197     0.004033
  TK_652022000001790   TK_652022000001790        33202    3.362e+04        53193     -0.02144
  TK_652022000001796   TK_652022000001796        32821    3.362e+04        53199     -0.04107
  TK_652022000001801   TK_652022000001801        33974    3.362e+04        53196      0.01792
  TK_652022000001802   TK_652022000001802        33276    3.362e+04        53197     -0.01782
  TK_652022000001804   TK_652022000001804        33323     3.36e+04        53163     -0.01428
  TK_652022000001806   TK_652022000001806        33437     3.36e+04        53153    -0.008154
  TK_652022000001808   TK_652022000001808        34625    3.363e+04        53201        0.051
  TK_652022000001809   TK_652022000001809        34225    3.363e+04        53200      0.03065
  TK_652022000001810   TK_652022000001810        33616    3.362e+04        53196   -0.0003956
  TK_652022000001811   TK_652022000001811        34879    3.363e+04        53200      0.06405
  TK_652022000001819   TK_652022000001819        34080    3.362e+04        53196      0.02331
  TK_652022000001823   TK_652022000001823        36221    3.362e+04        53197       0.1327
  TK_652022000001828   TK_652022000001828        33994    3.363e+04        53199      0.01884
  TK_652022000001830   TK_652022000001830        33243    3.363e+04        53204     -0.01969
  TK_652022000001831   TK_652022000001831        34288    3.362e+04        53193      0.03408
  TK_652022000001832   TK_652022000001832        33579    3.362e+04        53198    -0.002319
  TK_652022000001833   TK_652022000001833        33450    3.363e+04        53203    -0.009101
  TK_652022000001835   TK_652022000001835        35295    3.362e+04        53192      0.08558
  TK_652022000001838   TK_652022000001838        34113    3.362e+04        53197        0.025
  TK_652022000001840   TK_652022000001840        34263    3.362e+04        53193      0.03278
  TK_652022000001841   TK_652022000001841        34496    3.362e+04        53197      0.04456
  TK_652022000001845   TK_652022000001845        34010    3.363e+04        53205      0.01943
  TK_652022000001847   TK_652022000001847        33840    3.362e+04        53197      0.01101
  TK_652022000001848   TK_652022000001848        33848    3.362e+04        53198      0.01141
  TK_652022000001849   TK_652022000001849        33666    3.358e+04        53129     0.004305
  TK_652022000001850   TK_652022000001850        37922    3.358e+04        53128       0.2221
  TK_652022000001853   TK_652022000001853        33149    3.362e+04        53195     -0.02418
  TK_652022000001856   TK_652022000001856        33182    3.362e+04        53197      -0.0226
  TK_652022000001857   TK_652022000001857        36179    3.363e+04        53202       0.1304
  TK_652022000001859   TK_652022000001859        36569    3.363e+04        53207       0.1501
  TK_652022000001860   TK_652022000001860        34351    3.362e+04        53197      0.03717
  TK_652022000001862   TK_652022000001862        33370     3.36e+04        53161     -0.01188
  TK_652022000001864   TK_652022000001864        33343    3.362e+04        53197     -0.01436
  TK_652022000001865   TK_652022000001865        33459    3.362e+04        53196    -0.008385
  TK_652022000001867   TK_652022000001867        33449    3.362e+04        53197    -0.008989
  TK_652022000001868   TK_652022000001868        33145    3.362e+04        53195     -0.02443
  TK_652022000001875   TK_652022000001875        34761    3.355e+04        53077      0.06202
  TK_652022000001877   TK_652022000001877        32646    3.362e+04        53197     -0.05001
  TK_652022000001880   TK_652022000001880        33356    3.361e+04        53178     -0.01305
  TK_652022000001882   TK_652022000001882        33018    3.363e+04        53204     -0.03122
  TK_652022000001883   TK_652022000001883        33319    3.361e+04        53183     -0.01512
  TK_652022000001885   TK_652022000001885        34597    3.363e+04        53203      0.04949
  TK_652022000001886   TK_652022000001886        34919    3.362e+04        53199      0.06614
  TK_652022000001892   TK_652022000001892        33483    3.362e+04        53196    -0.007141
  TK_652022000001894   TK_652022000001894        33643    3.363e+04        53200    0.0008557
  TK_652022000001895   TK_652022000001895        34345    3.362e+04        53194      0.03686
  TK_652022000001896   TK_652022000001896        33442    3.362e+04        53196    -0.009314
  TK_652022000001897   TK_652022000001897        33798    3.363e+04        53199     0.008804
  TK_652022000001898   TK_652022000001898        34350    3.363e+04        53207      0.03674
  TK_652022000001899   TK_652022000001899        34247    3.362e+04        53194      0.03191
  TK_652022000001900   TK_652022000001900        34244    3.362e+04        53198      0.03164
  TK_652022000001901   TK_652022000001901        33095    3.362e+04        53196     -0.02703
  TK_652022000001903   TK_652022000001903        36227    3.362e+04        53195        0.133
  TK_652022000001906   TK_652022000001906        33591    3.362e+04        53185    -0.001269
  TK_652022000001907   TK_652022000001907        34895    3.363e+04        53201      0.06481
  TK_652022000001909   TK_652022000001909        37053    3.362e+04        53197       0.1752
  TK_652022000001910   TK_652022000001910        33280    3.362e+04        53193     -0.01744
  TK_652022000001912   TK_652022000001912        34009    3.362e+04        53183      0.02008
  TK_652022000001914   TK_652022000001914        34343    3.358e+04        53127      0.03895
  TK_652022000001916   TK_652022000001916        33728    3.362e+04        53191     0.005477
  TK_652022000001917   TK_652022000001917        35863    3.363e+04        53208        0.114
  TK_652022000001920   TK_652022000001920        37341    3.363e+04        53202       0.1897
  TK_652022000001921   TK_652022000001921        33757    3.363e+04        53201     0.006683
  TK_652022000001922   TK_652022000001922        32580    3.363e+04        53199     -0.05343
  TK_652022000001925   TK_652022000001925        33434    3.363e+04        53199    -0.009808
  TK_652022000001926   TK_652022000001926        33933    3.362e+04        53196      0.01577
  TK_652022000001927   TK_652022000001927        33888    3.363e+04        53204      0.01324
  TK_652022000001928   TK_652022000001928        32836    3.363e+04        53198     -0.04034
  TK_652022000001929   TK_652022000001929        34149    3.363e+04        53201      0.02666
  TK_652022000001932   TK_652022000001932        37190     3.36e+04        53166       0.1833
  TK_652022000001935   TK_652022000001935        36539    3.362e+04        53190       0.1491
  TK_652022000001936   TK_652022000001936        34545    3.362e+04        53197      0.04704
  TK_652022000001940   TK_652022000001940        34902    3.363e+04        53203      0.06511
  TK_652022000001944   TK_652022000001944        33813    3.362e+04        53198     0.009619
  TK_652022000001946   TK_652022000001946        33827    3.362e+04        53185      0.01075
  TK_652022000001947   TK_652022000001947        33201    3.362e+04        53197     -0.02164
  TK_652022000001950   TK_652022000001950        34246    3.362e+04        53198      0.03176
  TK_652022000001951   TK_652022000001951        33870    3.362e+04        53197      0.01255
  TK_652022000001953   TK_652022000001953        33880    3.363e+04        53201      0.01292
  TK_652022000001955   TK_652022000001955        33773    3.363e+04        53198     0.007547
  TK_652022000001957   TK_652022000001957        32904    3.362e+04        53186      -0.0364
  TK_652022000001959   TK_652022000001959        34104    3.362e+04        53191      0.02469
  TK_652022000001963   TK_652022000001963        34374    3.362e+04        53199      0.03828
  TK_652022000001981   TK_652022000001981        33712    3.363e+04        53201     0.004327
  TK_652022000001985   TK_652022000001985        33522    3.362e+04        53185    -0.004838
  TK_652022000001987   TK_652022000001987        33315    3.362e+04        53194      -0.0157
  TK_652022000001989   TK_652022000001989        33869    3.363e+04        53201      0.01238
  TK_652022000001991   TK_652022000001991        33999    3.363e+04        53199      0.01905
  TK_652022000002004   TK_652022000002004        34264    3.363e+04        53199      0.03263
  TK_652022000002005   TK_652022000002005        34553    3.361e+04        53177      0.04815
  TK_652022000002015   TK_652022000002015        34332    3.363e+04        53202        0.036
  TK_652022000002023   TK_652022000002023        33428    3.363e+04        53201     -0.01016
  TK_652022000002035   TK_652022000002035        35348    3.363e+04        53198      0.08802
  TK_652022000002041   TK_652022000002041        33034    3.363e+04        53202     -0.03036
  TK_652022000002042   TK_652022000002042        34014    3.363e+04        53201      0.01981
  TK_652022000002047   TK_652022000002047        34285    3.363e+04        53203      0.03354
  TK_652022000002054   TK_652022000002054        34104    3.363e+04        53204      0.02427
  TK_652022000002055   TK_652022000002055        33444    3.363e+04        53202    -0.009381
  TK_652022000002056   TK_652022000002056        33253    3.362e+04        53193     -0.01882
  TK_652022000002060   TK_652022000002060        33488    3.363e+04        53200     -0.00707
  TK_652022000002078   TK_652022000002078        34009    3.362e+04        53192      0.01981
  TK_652022000002103   TK_652022000002103        33161    3.362e+04        53194     -0.02357
  TK_652022000002104   TK_652022000002104        34281    3.362e+04        53192      0.03373
  TK_652022000002106   TK_652022000002106        33122    3.328e+04        52662    -0.008369
  TK_652022000002108   TK_652022000002108        33905    3.362e+04        53191      0.01452
  TK_652022000002109   TK_652022000002109        34017    3.363e+04        53204      0.01985
  TK_652022000002110   TK_652022000002110        34058    3.362e+04        53191      0.02235
  TK_652022000002111   TK_652022000002111        33372    3.344e+04        52900    -0.003542
  TK_652022000002113   TK_652022000002113        32712    3.363e+04        53203     -0.04679
  TK_652022000002115   TK_652022000002115        33674    3.354e+04        53067     0.006837
  TK_652022000002116   TK_652022000002116        33822    3.363e+04        53201     0.009994
  TK_652022000002117   TK_652022000002117        32785    3.362e+04        53194     -0.04277
  TK_652022000002118   TK_652022000002118        33200    3.362e+04        53196     -0.02165
  TK_652022000002119   TK_652022000002119        33899    3.363e+04        53199        0.014
  TK_652022000002121   TK_652022000002121        32890    3.359e+04        53146     -0.03579
  TK_652022000002122   TK_652022000002122        37343    3.357e+04        53107       0.1933
  TK_652022000002123   TK_652022000002123        33991    3.362e+04        53188      0.01902
  TK_652022000002124   TK_652022000002124        33890    3.362e+04        53192      0.01376
  TK_652022000002130   TK_652022000002130        33195    3.362e+04        53194     -0.02182
  TK_652022000002131   TK_652022000002131        33427    3.363e+04        53200     -0.01017
  TK_652022000002133   TK_652022000002133        33494    3.362e+04        53192     -0.00645
  TK_652022000002134   TK_652022000002134        33029    3.362e+04        53198     -0.03043
  TK_652022000002137   TK_652022000002137        32581    3.362e+04        53196     -0.05327
  TK_652022000002138   TK_652022000002138        34503    3.361e+04        53170      0.04578
  TK_652022000002139   TK_652022000002139        33115    3.363e+04        53200     -0.02607
  TK_652022000002140   TK_652022000002140        33483    3.362e+04        53196    -0.007165
  TK_652022000002141   TK_652022000002141        33443    3.362e+04        53187    -0.008868
  TK_652022000002143   TK_652022000002143        32809    3.362e+04        53193     -0.04152
  TK_652022000002144   TK_652022000002144        33621    3.363e+04        53201   -0.0002806
  TK_652022000002145   TK_652022000002145        34186    3.362e+04        53196      0.02877
  TK_652022000002147   TK_652022000002147        32921    3.362e+04        53198     -0.03594
  TK_652022000002148   TK_652022000002148        33471    3.362e+04        53197    -0.007842
  TK_652022000002149   TK_652022000002149        33055    3.362e+04        53190     -0.02884
  TK_652022000002150   TK_652022000002150        33389    3.358e+04        53128    -0.009833
  TK_652022000002151   TK_652022000002151        33965    3.362e+04        53195      0.01753
  TK_652022000002152   TK_652022000002152        32913    3.362e+04        53189     -0.03606
  TK_652022000002153   TK_652022000002153        33214    3.362e+04        53189     -0.02065
  TK_652022000002154   TK_652022000002154        32895    3.362e+04        53198     -0.03729
  TK_652022000002155   TK_652022000002155        33618    3.363e+04        53200   -0.0004013
  TK_652022000002156   TK_652022000002156        34169    3.361e+04        53181      0.02836
  TK_652022000002157   TK_652022000002157        32618    3.362e+04        53186     -0.05107
  TK_652022000002158   TK_652022000002158        32926    3.347e+04        52962     -0.02804
  TK_652022000002160   TK_652022000002160        34479    3.363e+04        53202       0.0435
  TK_652022000002161   TK_652022000002161        33550    3.362e+04        53199     -0.00381
  TK_652022000002162   TK_652022000002162        35076    3.362e+04        53196      0.07424
  TK_652022000002167   TK_652022000002167        32821    3.363e+04        53202     -0.04119
  TK_652022000002169   TK_652022000002169        32915    3.363e+04        53202     -0.03637
  TK_652022000002171   TK_652022000002171        34125    3.362e+04        53196      0.02557
  TK_652022000002173   TK_652022000002173        33697    3.361e+04        53178      0.00441
  TK_652022000002174   TK_652022000002174        34134    3.363e+04        53205       0.0258
  TK_652022000002175   TK_652022000002175        33419    3.362e+04        53198     -0.01052
  TK_652022000002176   TK_652022000002176        33670    3.361e+04        53183     0.002867
  TK_652022000002177   TK_652022000002177        33020    3.343e+04        52890     -0.02116
  TK_652022000002178   TK_652022000002178        33152    3.363e+04        53200     -0.02418
  TK_652022000002179   TK_652022000002179        33757    3.363e+04        53200     0.006662
  TK_652022000002180   TK_652022000002180        33269    3.362e+04        53192       -0.018
  TK_652022000002181   TK_652022000002181        32934    3.363e+04        53201     -0.03538
  TK_652022000002182   TK_652022000002182        34405    3.363e+04        53201      0.03973
  TK_652022000002183   TK_652022000002183        33091    3.361e+04        53176     -0.02663
  TK_652022000002184   TK_652022000002184        33654    3.362e+04        53193     0.001675
  TK_652022000002185   TK_652022000002185        33128    3.363e+04        53201     -0.02545
  TK_652022000002187   TK_652022000002187        33216     3.36e+04        53154      -0.0195
  TK_652022000002188   TK_652022000002188        33366    3.362e+04        53195     -0.01315
  TK_652022000002190   TK_652022000002190        33318    3.362e+04        53189     -0.01533
  TK_652022000002191   TK_652022000002191        33072    3.362e+04        53194      -0.0281
  TK_652022000002192   TK_652022000002192        32926    3.362e+04        53195      -0.0356
  TK_652022000002193   TK_652022000002193        34062    3.362e+04        53185       0.0227
  TK_652022000002194   TK_652022000002194        34045    3.362e+04        53196      0.02156
  TK_652022000002196   TK_652022000002196        33131    3.362e+04        53183     -0.02475
  TK_652022000002197   TK_652022000002197        34118    3.361e+04        53169      0.02619
  TK_652022000002199   TK_652022000002199        33636    3.362e+04        53196    0.0005968
  TK_652022000002202   TK_652022000002202        32814    3.362e+04        53197     -0.04137
  TK_652022000002204   TK_652022000002204        32465    3.362e+04        53198      -0.0592
  TK_652022000002205   TK_652022000002205        32967    3.361e+04        53169     -0.03267
  TK_652022000002207   TK_652022000002207        32903    3.361e+04        53167     -0.03591
  TK_652022000002208   TK_652022000002208        34594    3.362e+04        53196      0.04958
  TK_652022000002209   TK_652022000002209        34045    3.361e+04        53181      0.02201
  TK_652022000002210   TK_652022000002210        33069    3.362e+04        53191     -0.02819
  TK_652022000002211   TK_652022000002211        33846    3.362e+04        53193      0.01151
  TK_652022000002212   TK_652022000002212        32816    3.363e+04        53198     -0.04134
  TK_652022000002215   TK_652022000002215        32559    3.362e+04        53189     -0.05417
  TK_652022000002216   TK_652022000002216        33127    3.355e+04        53076     -0.02142
  TK_652022000002217   TK_652022000002217        33727    3.363e+04        53206      0.00497
  TK_652022000002219   TK_652022000002219        33773    3.362e+04        53187      0.00801
  TK_652022000002221   TK_652022000002221        33286    3.362e+04        53197     -0.01727
  TK_652022000002223   TK_652022000002223        33281    3.362e+04        53191     -0.01735
  TK_652022000002225   TK_652022000002225        32856    3.362e+04        53195     -0.03924
  TK_652022000002226   TK_652022000002226        33041    3.362e+04        53195     -0.02977
  TK_652022000002227   TK_652022000002227        32129    3.362e+04        53195     -0.07631
  TK_652022000002228   TK_652022000002228        34148    3.362e+04        53192      0.02693
  TK_652022000002229   TK_652022000002229        32847    3.363e+04        53203     -0.03988
  TK_652022000002230   TK_652022000002230        32923    3.361e+04        53172     -0.03507
  TK_652022000002231   TK_652022000002231        33250    3.362e+04        53196      -0.0191
  TK_652022000002233   TK_652022000002233        33329     3.35e+04        52995    -0.008573
  TK_652022000002235   TK_652022000002235        33378    3.362e+04        53190     -0.01236
  TK_652022000002236   TK_652022000002236        33368    3.362e+04        53188     -0.01271
  TK_652022000002237   TK_652022000002237        35018    3.363e+04        53199      0.07111
  TK_652022000002240   TK_652022000002240        35254    3.363e+04        53202       0.0831
  TK_652022000002242   TK_652022000002242        34681    3.363e+04        53198      0.05395
  TK_652022000002244   TK_652022000002244        32631    3.362e+04        53189     -0.05048
  TK_652022000002246   TK_652022000002246        32979    3.362e+04        53191     -0.03275
  TK_652022000002247   TK_652022000002247        33340    3.362e+04        53196     -0.01449
  TK_652022000002248   TK_652022000002248        34184    3.363e+04        53203      0.02844
  TK_652022000002253   TK_652022000002253        33414    3.357e+04        53113    -0.007998
  TK_652022000002254   TK_652022000002254        33735    3.362e+04        53195     0.005756
  TK_652022000002257   TK_652022000002257        35120    3.362e+04        53197      0.07642
  TK_652022000002258   TK_652022000002258        34357    3.363e+04        53199      0.03734
  TK_652022000002259   TK_652022000002259        33057    3.361e+04        53176     -0.02823
  TK_652022000002260   TK_652022000002260        33634     3.34e+04        52851      0.01186
  TK_652022000002263   TK_652022000002263        33112    3.362e+04        53192     -0.02593
  TK_652022000002265   TK_652022000002265        33292    3.362e+04        53194     -0.01686
  TK_652022000002266   TK_652022000002266        33362    3.362e+04        53195     -0.01333
  TK_652022000002267   TK_652022000002267        32698    3.362e+04        53196     -0.04728
  TK_652022000002268   TK_652022000002268        32396    3.362e+04        53186      -0.0624
  TK_652022000002270   TK_652022000002270        33620    3.361e+04        53178     0.000454
  TK_652022000002272   TK_652022000002272        33253    3.362e+04        53195     -0.01887
  TK_652022000002273   TK_652022000002273        32986    3.362e+04        53188     -0.03229
  TK_652022000002274   TK_652022000002274        32861    3.362e+04        53190     -0.03877
  TK_652022000002275   TK_652022000002275        33040    3.363e+04        53199     -0.02993
  TK_652022000002278   TK_652022000002278        33260    3.363e+04        53200     -0.01868
  TK_652022000002280   TK_652022000002280        33614    3.363e+04        53200   -0.0006145
  TK_652022000002281   TK_652022000002281        32904    3.346e+04        52929     -0.02843
  TK_652022000002286   TK_652022000002286        33847    3.362e+04        53198      0.01139
  TK_652022000002290   TK_652022000002290        33054    3.362e+04        53198     -0.02914
  TK_652022000002291   TK_652022000002291        33525    3.362e+04        53195    -0.004957
  TK_652022000002292   TK_652022000002292        33658    3.347e+04        52956     0.009464
  TK_652022000002293   TK_652022000002293        33131    3.362e+04        53197     -0.02518
  TK_652022000002295   TK_652022000002295        32911    3.362e+04        53196     -0.03643
  TK_652022000002296   TK_652022000002296        33428    3.362e+04        53192    -0.009822
  TK_652022000002300   TK_652022000002300        33175    3.362e+04        53188     -0.02267
  TK_652022000002302   TK_652022000002302        32862    3.361e+04        53180     -0.03837
  TK_652022000002303   TK_652022000002303        33257    3.363e+04        53202     -0.01888
  TK_652022000002304   TK_652022000002304        33681    3.361e+04        53180      0.00349
  TK_652022000002305   TK_652022000002305        32813    3.363e+04        53204     -0.04165
  TK_652022000002306   TK_652022000002306        32900    3.363e+04        53202     -0.03714
  TK_652022000002307   TK_652022000002307        33212    3.362e+04        53191     -0.02081
  TK_652022000002308   TK_652022000002308        33335    3.362e+04        53191     -0.01454
  TK_652022000002309   TK_652022000002309        33325    3.362e+04        53192     -0.01509
  TK_652022000002310   TK_652022000002310        33907    3.362e+04        53195      0.01458
  TK_652022000002311   TK_652022000002311        32828    3.351e+04        53030     -0.03518
  TK_652022000002312   TK_652022000002312        32688    3.361e+04        53174     -0.04711
  TK_652022000002313   TK_652022000002313        33506    3.362e+04        53191    -0.005866
  TK_652022000002320   TK_652022000002320        33080    3.362e+04        53199     -0.02784
  TK_652022000002385   TK_652022000002385        32870    3.362e+04        53197     -0.03855
  TK_652022000002391   TK_652022000002391        33077    3.362e+04        53194     -0.02782
 tk__652021000001054  tk__652021000001054        33337    3.359e+04        53150      -0.0131
