# Supplementary material for: Inbreeding patterns and genetic diversity under selection in Teha sheep
Source: Front Genet. 2025 Jun 27;16:1576125. doi: 10.3389/fgene.2025.1576125 (PMC12245786; doi:10.3389/fgene.2025.1576125)
Supplement: Supplementary file 1 [file DataSheet1.zip › Raw data/HOM&HAT/hom_output1.log]

PLINK v1.90b7.4 64-bit (18 Aug 2024)
Options in effect:
  --bfile QC_filtered
  --het
  --out hom_output1

Hostname: localhost.localdomain
Working directory: /home/user/work/zong-plink/HOM&HAT
Start time: Thu Nov 14 21:24:00 2024

Random number seed: 1731590640
7802 MB RAM detected; reserving 3901 MB for main workspace.
56297 variants loaded from .bim file.
1271 people (229 males, 267 females, 775 ambiguous) loaded from .fam.
Ambiguous sex IDs written to hom_output1.nosex .
Using 1 thread (no multithreaded calculations invoked).
Before main variant filters, 1271 founders and 0 nonfounders present.
Calculating allele frequencies... done.
Warning: 180829 het. haploid genotypes present (see hom_output1.hh ); many
commands treat these as missing.
Warning: Nonmissing nonmale Y chromosome genotype(s) present; many commands
treat these as missing.
Total genotyping rate is 0.999332.
56297 variants and 1271 people pass filters and QC.
Note: No phenotypes present.
--het: 53211 variants scanned, report written to hom_output1.het .

End time: Thu Nov 14 21:24:01 2024
