# Supplementary material for: Inbreeding patterns and genetic diversity under selection in Teha sheep
Source: Front Genet. 2025 Jun 27;16:1576125. doi: 10.3389/fgene.2025.1576125 (PMC12245786; doi:10.3389/fgene.2025.1576125)
Supplement: Supplementary file 1 [file DataSheet1.zip › Raw data/HOM&HAT/merged_data.csv]

IID	FID.x	O.HOM.	E.HOM.	N.NM.	Fhom	FID.y	NOMISS	Fhat1	Fhat2	Fhat3	Fped	Froh
tk__652021000001054	tk__652021000001054	35726	35890	56350	-0.00779	tk__652021000001054	58926	-0.067952	-0.00750278	-0.0158695	-0.00436575646552213	0.0562383858874489
tk_18-1200	tk_18-1200	34057	35940	56437	-0.09197	tk_18-1200	59010	-0.145703	-0.0617532	-0.0819266	-0.0010627748948328	0.0181098726197637
tk_18-2315	tk_18-2315	37837	35950	56445	0.09204	tk_18-2315	59009	-0.169345	0.149445	0.0117754	0.0168260831414912	0.0531212610508441
tk_18-2360	tk_18-2360	38104	35940	56429	0.1055	tk_18-2360	59001	-0.177094	0.172659	0.0195788	0.00194408391424576	0.0396071753645624
tk_19-0834	tk_19-0834	34962	35950	56439	-0.04832	tk_19-0834	59025	-0.159257	-0.011947	-0.0636961	0.00253187735160946	0.000993134602675881
tk_19-1023	tk_19-1023	36648	35950	56438	0.03393	tk_19-1023	59018	-0.223738	0.112305	-0.0338587	0.0183896498688328	0.0202817664283191
tk_19-1062	tk_19-1062	35244	35960	56453	-0.03477	tk_19-1062	59033	-0.120359	-0.0204845	-0.0485694	0.00584816205989202	0.0705533736517303
tk_19-1170	tk_19-1170	34177	35940	56429	-0.0862	tk_19-1170	59002	-0.145033	-0.0488103	-0.0751171	-0.0114116123460653	0.071092282578637
tk_19-1206	tk_19-1206	34203	35950	56445	-0.08542	tk_19-1206	59033	-0.124215	-0.0658589	-0.0731168	-0.00562952851893526	0.104167198229019
tk_19-1260	tk_19-1260	34278	35970	56467	-0.0824	tk_19-1260	59039	-0.147255	-0.0579821	-0.0808363	-0.00321761970099958	0.0438925907480066
tk_19-1790	tk_19-1790	34160	35950	56445	-0.08754	tk_19-1790	59024	-0.0946777	-0.0828389	-0.0669112	0.0134798179743946	-0.000874804419464192
tk_19-2101	tk_19-2101	38660	35930	56407	0.1334	tk_19-2101	58985	-0.142766	0.196294	0.0486171	0.00483713827057364	0.0209474891895452
tk_19-2105	tk_19-2105	38582	35960	56453	0.1279	tk_19-2105	59028	-0.134666	0.191252	0.0501047	0.00524671450594052	0.0562546551452044
tk_19-2118	tk_19-2118	38268	35950	56443	0.1129	tk_19-2118	59022	-0.192788	0.185803	0.0183551	0.0023458271594512	0.101004090046842
tk_20-0007	tk_20-0007	36114	35940	56417	0.008669	tk_20-0007	58997	-0.135774	0.0474101	-0.0223163	-0.00431941134754075	0.0473002737031917
tk_20-0051	tk_20-0051	35431	35930	56409	-0.02415	tk_20-0051	58989	-0.138947	0.0127786	-0.0412159	0.0191081313680308	0.0782116047538541
tk_20-0056	tk_20-0056	35296	35940	56428	-0.03164	tk_20-0056	59013	-0.0706463	-0.0151703	-0.0210063	0.00621750478229239	0.0670424391407678
tk_20-0060	tk_20-0060	35091	35970	56469	-0.04299	tk_20-0060	59048	-0.0229096	-0.0492678	-0.0142505	-0.0184271715662964	0.00895725133648
tk_20-0161	tk_20-0161	35630	35960	56455	-0.01619	tk_20-0161	59031	-0.10465	0.00812174	-0.0264451	0.00825255901563686	0.0388666204320542
tk_20-0187	tk_20-0187	35946	35930	56418	0.0006555	tk_20-0187	58991	-0.0341642	0.00251998	0.00598632	-0.00348891407727934	0.0831578460904305
tk_20-0235	tk_20-0235	35027	35950	56452	-0.04521	tk_20-0235	59029	-0.0222781	-0.0537868	-0.0162042	-0.00943923705986845	0.0702828832878774
tk_20-0350	tk_20-0350	35558	35940	56421	-0.01852	tk_20-0350	59003	-0.0499875	-0.0201651	-0.013196	-0.000940749146582951	0.0579138842470339
tk_20-0383	tk_20-0383	35076	35940	56429	-0.04229	tk_20-0383	59005	-0.0448755	-0.0419439	-0.0215811	-0.0090210444830724	0.0583134273613064
tk_20-0458	tk_20-0458	36461	35950	56435	0.02511	tk_20-0458	59007	-0.184309	0.0833523	-0.0286844	-0.0060499122929114	0.0292578409937179
tk_20-0471	tk_20-0471	35244	35930	56416	-0.03354	tk_20-0471	58985	-0.0724397	-0.0161128	-0.0224995	-0.00501139267849257	0.00441844059967394
tk_20-0496	tk_20-0496	35278	35930	56405	-0.03175	tk_20-0496	58973	-0.0176131	-0.0429586	-0.00851317	-0.0156279331074241	0.0828627737249392
tk_20-0510	tk_20-0510	36174	35950	56436	0.01115	tk_20-0510	59016	-0.164269	0.0613423	-0.0296048	0.00961687044494525	0.00139341524999213
tk_20-0531	tk_20-0531	34998	35950	56440	-0.04632	tk_20-0531	59014	-0.0462199	-0.0465137	-0.0245584	0.00277273117836515	0.0158331224088251
tk_20-0708	tk_20-0708	34226	35940	56421	-0.0836	tk_20-0708	58990	0.078706	-0.14238	-0.0100623	-0.0101423693701195	0.0628689497755952
tk_20-2025	tk_20-2025	35851	35970	56466	-0.005718	tk_20-2025	59044	-0.227846	0.0678974	-0.0581432	0.0137771492106993	0.00613416351831196
tk_20-2141	tk_20-2141	35891	35950	56428	-0.002722	tk_20-2141	59009	-0.111151	0.0287516	-0.0193301	0.00550364221476814	0.0274438876018162
tk_20-2235	tk_20-2235	36214	35950	56441	0.01288	tk_20-2235	59016	-0.151009	0.0556538	-0.0258615	-0.00171171482992271	0.00851601479652567
tk_20-2921	tk_20-2921	34984	35950	56437	-0.04712	tk_20-2921	59008	-0.118431	-0.0147141	-0.0447875	0.0101902566104502	0.0626199067318685
tk_20-2934	tk_20-2934	36906	35940	56420	0.04737	tk_20-2934	58989	-0.037954	0.0532082	0.0294024	0.0100203348753304	0.0573893904991429
tk_21-1444	tk_21-1444	36244	35930	56416	0.01519	tk_21-1444	58994	0.0874293	-0.0396273	0.0457507	0.00945481081637487	0.0566565407982106
tk_21-1446	tk_21-1446	36555	35950	56430	0.02977	tk_21-1446	59010	0.00262226	0.0271042	0.0367239	0.00812540254100091	0.0572739431643691
tk_21-1454	tk_21-1454	36324	35940	56424	0.01894	tk_21-1454	58998	-0.017945	0.0156843	0.0206839	0.00677817653537589	0.0607173723913682
tk_21-1455	tk_21-1455	36206	35950	56439	0.01246	tk_21-1455	59018	0.123646	-0.0831155	0.0421144	0.000619882894232783	0.0631806947591155
tk_21-1482	tk_21-1482	36488	35940	56419	0.02693	tk_21-1482	58997	0.0260435	-0.00322045	0.0332601	-0.00182062663739917	-0.0150598467002267
tk_21-1484	tk_21-1484	36488	35930	56410	0.02724	tk_21-1484	58973	0.071749	-0.00985794	0.0526758	-0.00256571001012383	0.039535509159204
tk_21-1492	tk_21-1492	36623	35950	56435	0.03282	tk_21-1492	59016	0.0540878	-0.0151576	0.0413321	-0.00570806978920513	0.047373914376557
tk_21-1493	tk_21-1493	36471	35950	56437	0.0256	tk_21-1493	59013	0.100254	-0.031619	0.0561435	-0.000840172780195988	0.0657402860794328
tk_21-1747	tk_21-1747	36453	35940	56427	0.02518	tk_21-1747	59005	-0.0563048	0.0448866	0.0161365	-0.0114149635156826	0.00837541771984145
tk_21-1769	tk_21-1769	36183	35930	56416	0.01227	tk_21-1769	58982	0.103518	-0.0611276	0.0429476	0.0229285596533851	0.0290119943055226
tk_652021000000001	tk_652021000000001	35724	35940	56418	-0.01034	tk_652021000000001	58996	-0.0520596	0.000517146	-0.00392227	0.0133186199830499	0.0117907102774652
tk_652021000000002	tk_652021000000002	34565	35920	56399	-0.06631	tk_652021000000002	58971	0.000307183	-0.113097	-0.0345876	-0.00999208583203349	0.0757172063812904
tk_652021000000003	tk_652021000000003	36567	35940	56426	0.03067	tk_652021000000003	59006	-0.0838656	0.056264	0.00806138	-0.00278984835299076	0.08237217749628
tk_652021000000004	tk_652021000000004	35341	35960	56444	-0.03002	tk_652021000000004	59023	-0.0548633	-0.0233369	-0.0172527	-0.00342755353623219	0.067630301760777
tk_652021000000005	tk_652021000000005	36130	35940	56434	0.009106	tk_652021000000005	59009	-0.0770425	0.00391595	-0.0147446	0.00903865118336318	0.00732789852269027
tk_652021000000012	tk_652021000000012	34550	35940	56420	-0.06778	tk_652021000000012	58998	0.00336807	-0.122965	-0.0379504	0.000405309335281707	0.0575585635020996
tk_652021000000014	tk_652021000000014	34773	35950	56438	-0.05732	tk_652021000000014	59016	-0.0440698	-0.0769475	-0.0386671	0.00377218513994755	0.0785134755914275
tk_652021000000017	tk_652021000000017	35352	35920	56397	-0.02761	tk_652021000000017	58967	-0.0476515	-0.0373572	-0.0207125	0.00095353244651297	0.0490382294220938
tk_652021000000019	tk_652021000000019	35657	35920	56394	-0.01273	tk_652021000000019	58964	-0.0120492	-0.0186032	0.00646679	0.000810295427086839	0.0270167200131209
tk_652021000000024	tk_652021000000024	34908	35940	56429	-0.05035	tk_652021000000024	59003	-0.103377	-0.0265307	-0.0431415	0.0149250228401446	0.0114164527816595
tk_652021000000025	tk_652021000000025	36443	35900	56384	0.02629	tk_652021000000025	58959	0.00937547	-0.00650046	0.0232747	-0.00101870985659268	0.0240409161331953
tk_652021000000027	tk_652021000000027	35969	35950	56439	0.001109	tk_652021000000027	59017	0.0075026	-0.00856976	0.0213076	0.0164037060442954	0.0654454506784802
tk_652021000000028	tk_652021000000028	35300	35940	56431	-0.03118	tk_652021000000028	59015	-0.0232032	-0.0403801	-0.00989892	-0.0142485280423022	0.0310501669885422
tk_652021000000030	tk_652021000000030	34535	35940	56429	-0.06862	tk_652021000000030	59009	0.0699754	-0.122953	-0.00462751	0.00708513749636069	0.0508284481982026
tk_652021000000031	tk_652021000000031	35517	35970	56474	-0.02218	tk_652021000000031	59059	-0.0676505	-0.0340301	-0.0289554	0.00247754243844614	0.0828483738701091
tk_652021000000032	tk_652021000000032	35954	35950	56449	-2.842e-05	tk_652021000000032	59031	-0.0508222	0.0125932	0.00275536	0.00339841568743973	0.0613500482140836
tk_652021000000033	tk_652021000000033	35406	35950	56446	-0.02664	tk_652021000000033	59027	-0.0365848	-0.0321097	-0.0124844	0.00503539482759882	0.0849401834442062
tk_652021000000034	tk_652021000000034	35970	35940	56419	0.001644	tk_652021000000034	58996	-0.0345105	0.00658049	0.00787544	-0.00378423453109302	-0.00704739407981219
tk_652021000000037	tk_652021000000037	34464	35890	56345	-0.06951	tk_652021000000037	58916	0.0459063	-0.134502	-0.0224787	-0.0020930738366942	0.0355797116085862
tk_652021000000038	tk_652021000000038	36024	35930	56418	0.004359	tk_652021000000038	58994	-0.0890724	0.0304499	-0.0074785	-0.00894675383107089	0.0459520405847658
tk_652021000000040	tk_652021000000040	36934	35950	56434	0.04819	tk_652021000000040	59013	-0.0758167	0.0680209	0.0179532	-0.00947891226475578	0.0613576787482554
tk_652021000000042	tk_652021000000042	36217	35960	56446	0.01278	tk_652021000000042	59026	-0.0841338	0.0320273	-0.00419844	0.00427428641404258	0.00892380135413089
tk_652021000000045	tk_652021000000045	35698	35900	56366	-0.009708	tk_652021000000045	58937	-0.0982242	0.0035857	-0.0255078	0.00572109778629426	0.0681855456634187
tk_652021000000046	tk_652021000000046	35472	35950	56444	-0.02334	tk_652021000000046	59027	-0.00624778	-0.0370859	0.000212972	0.00176904226730504	0.05322170228487
tk_652021000000047	tk_652021000000047	36572	35940	56414	0.03097	tk_652021000000047	58990	-0.0643157	0.0313027	0.0053277	0.0104616746787974	0.0519141804081415
tk_652021000000049	tk_652021000000049	34684	35910	56390	-0.05996	tk_652021000000049	58952	0.108644	-0.146075	0.00301394	0.0217398468562714	0.0592545437481514
tk_652021000000052	tk_652021000000052	35600	35920	56396	-0.01542	tk_652021000000052	58978	0.0462612	-0.0634349	0.0133027	-0.00367131166056535	0.0405092468036902
tk_652021000000053	tk_652021000000053	36197	35920	56397	0.01354	tk_652021000000053	58976	-0.0613269	0.022617	0.00250983	-0.0218526887564081	0.0717663829549734
tk_652021000000054	tk_652021000000054	34853	35940	56420	-0.05298	tk_652021000000054	58991	0.0601712	-0.115389	-0.00581754	0.0112963852446226	0.0634468932119447
tk_652021000000059	tk_652021000000059	37030	35920	56395	0.05432	tk_652021000000059	58961	-0.0279229	0.0585871	0.0370923	-0.00585300762582393	0.039493718774969
tk_652021000000060	tk_652021000000060	36065	35880	56332	0.009222	tk_652021000000060	58900	-0.0450763	0.0124111	0.00546706	-0.00564108616467358	0.075211310580221
tk_652021000000061	tk_652021000000061	34777	35920	56394	-0.05588	tk_652021000000061	58969	0.0951873	-0.121189	0.00883274	0.011494713696967	0.0527767605483854
tk_652021000000063	tk_652021000000063	36774	35940	56426	0.0408	tk_652021000000063	59003	-0.109336	0.0730551	0.00369742	-0.00160873007051009	0.0640625419831839
tk_652021000000064	tk_652021000000064	35778	35920	56408	-0.007158	tk_652021000000064	58984	-0.113564	0.0188678	-0.0255117	-0.0109681771225454	0.0261746707512734
tk_652021000000065	tk_652021000000065	34609	35940	56429	-0.06516	tk_652021000000065	59013	0.050538	-0.11277	-0.00922246	0.0030520347974915	0.0914129551095776
tk_652021000000066	tk_652021000000066	37311	35950	56444	0.06642	tk_652021000000066	59023	0.0319569	0.054783	0.0652174	-0.000149913624390446	0.0438803316695005
tk_652021000000068	tk_652021000000068	34797	35920	56402	-0.05507	tk_652021000000068	58971	-0.00578505	-0.0858759	-0.0240486	0.00129664185899887	0.0694352830668043
tk_652021000000069	tk_652021000000069	35878	35950	56439	-0.003359	tk_652021000000069	59024	-0.0179497	-0.00145403	0.012196	0.0050918040112633	0.0409965042232193
tk_652021000000070	tk_652021000000070	34341	35960	56458	-0.079	tk_652021000000070	59041	0.0600807	-0.126564	-0.0113671	-0.00246760031792409	0.035611102790582
tk_652021000000071	tk_652021000000071	34965	35910	56377	-0.04594	tk_652021000000071	58952	0.0252486	-0.0876082	-0.00933999	0.00768276548518833	0.0675331473584002
tk_652021000000073	tk_652021000000073	35358	35940	56415	-0.02826	tk_652021000000073	58995	-0.0918645	-0.0075725	-0.0278522	-0.000965865618187506	-0.00353849933773524
tk_652021000000074	tk_652021000000074	34679	35940	56429	-0.06131	tk_652021000000074	59005	0.0449553	-0.118891	-0.0151391	0.00455681963915697	0.0583509844338209
tk_652021000000075	tk_652021000000075	35741	35920	56392	-0.008523	tk_652021000000075	58964	-0.0133192	-0.0147433	0.00777865	0.0122073901314935	0.0558069911898444
tk_652021000000076	tk_652021000000076	34901	35960	56457	-0.05181	tk_652021000000076	59038	-0.0200205	-0.0660395	-0.0211712	0.00559081490833803	-0.0368598810737355
tk_652021000000081	tk_652021000000081	37584	35850	56285	0.08504	tk_652021000000081	58842	0.0567859	0.0650238	0.0826325	-0.00202031585531227	0.0550513198559977
tk_652021000000082	tk_652021000000082	34865	35950	56438	-0.05283	tk_652021000000082	59017	-0.0911675	-0.0421829	-0.0448255	0.0127270761845109	-0.0210525324204102
tk_652021000000086	tk_652021000000086	34688	35900	56380	-0.05943	tk_652021000000086	58951	0.0909965	-0.129893	0.00235816	0.0111740385596212	0.0637941313067816
tk_652021000000088	tk_652021000000088	36000	35930	56416	0.003437	tk_652021000000088	59002	0.0663144	-0.0571404	0.0265015	0.0067229695950807	0.0303825879985643
tk_652021000000089	tk_652021000000089	36617	35940	56428	0.033	tk_652021000000089	59002	-0.022269	0.0268195	0.0240881	0.00362631735111441	0.0231518952429532
tk_652021000000095	tk_652021000000095	36364	35920	56391	0.02177	tk_652021000000095	58964	-0.126399	0.0514692	-0.0156465	-0.00504006076039371	0.04379461090482
tk_652021000000097	tk_652021000000097	36312	35930	56416	0.01854	tk_652021000000097	58989	-0.0928555	0.0348846	-0.00717625	0.0148455244853001	0.0851915613495197
tk_652021000000100	tk_652021000000100	34450	35960	56457	-0.07375	tk_652021000000100	59041	0.12301	-0.206358	-0.0197908	-0.00476359587147127	0.0249403076834632
tk_652021000000101	tk_652021000000101	35494	35920	56401	-0.02088	tk_652021000000101	58982	-0.089237	-0.00400853	-0.0247432	0.0231123299301658	0.0607430988184633
tk_652021000000106	tk_652021000000106	36469	35920	56395	0.02696	tk_652021000000106	58971	-0.04825	0.0417162	0.0185744	0.0165651062618519	0.0542347360526563
tk_652021000000110	tk_652021000000110	36748	35920	56397	0.04045	tk_652021000000110	58969	-0.0575683	0.0527596	0.0194037	-0.00111800359100477	0.00861444112575328
tk_652021000000111	tk_652021000000111	35274	35940	56426	-0.03242	tk_652021000000111	59001	-0.0598521	-0.0278897	-0.0220493	-0.00902520900306781	-0.0082306605200191
tk_652021000000113	tk_652021000000113	35382	35940	56426	-0.02708	tk_652021000000113	59009	0.00230433	-0.0463865	-0.000154616	-0.00586506563699301	-0.0157775731371743
tk_652021000000118	tk_652021000000118	35578	35920	56397	-0.01659	tk_652021000000118	58967	-0.013884	-0.0318018	-0.00105102	0.0038078370915653	0.0605382263440367
tk_652021000000121	tk_652021000000121	35560	35940	56427	-0.01856	tk_652021000000121	59006	-0.0578469	-0.0166708	-0.0154052	-0.00122791878462374	0.042957738154061
tk_652021000000122	tk_652021000000122	34922	35960	56458	-0.05085	tk_652021000000122	59033	-0.00198295	-0.0716678	-0.0150156	-0.00223642599397733	0.0995171511083187
tk_652021000000123	tk_652021000000123	36024	35940	56425	0.004034	tk_652021000000123	59000	-0.0590577	0.0130399	-0.00118686	-0.00827718567265016	0.0612102532478913
tk_652021000000126	tk_652021000000126	35542	35940	56429	-0.0195	tk_652021000000126	59011	0.0309877	-0.0400451	0.0173486	0.000788722751910797	0.0694908767324783
tk_652021000000128	tk_652021000000128	35863	35920	56393	-0.002741	tk_652021000000128	58965	-0.032241	-0.00477639	0.00330087	-0.00661004469457076	0.0840315075600486
tk_652021000000130	tk_652021000000130	35054	35940	56441	-0.04346	tk_652021000000130	59016	0.0988753	-0.103823	0.0193421	-0.0154404193658814	0.0289784270610508
tk_652021000000131	tk_652021000000131	34528	35840	56280	-0.06435	tk_652021000000131	58834	0.10907	-0.155941	-0.00173007	-0.00256326520287762	0.0593029378468547
tk_652021000000133	tk_652021000000133	35956	35930	56419	0.001042	tk_652021000000133	59001	-0.0331659	-0.0166463	-0.00302508	0.0104289660906077	0.0700637981073246
tk_652021000000136	tk_652021000000136	40638	35920	56390	0.2305	tk_652021000000136	58967	0.162939	0.21847	0.212556	-0.00451446962608392	0.0850805506400908
tk_652021000000139	tk_652021000000139	35542	35940	56434	-0.01945	tk_652021000000139	59015	-0.0246134	-0.0163034	0.00140889	0.00731864322225033	0.0668795343897911
tk_652021000000143	tk_652021000000143	34683	35930	56404	-0.06092	tk_652021000000143	58986	0.0374622	-0.112667	-0.0157158	-0.0149398270828916	0.05663441519112
tk_652021000000147	tk_652021000000147	36006	35950	56435	0.002842	tk_652021000000147	59013	-0.0433193	0.0152056	0.0077858	0.000683380344754606	0.0179532785818633
tk_652021000000150	tk_652021000000150	36799	35930	56416	0.04227	tk_652021000000150	58991	-0.0817837	0.0623424	0.0121047	0.00643307203943462	0.0658868108287308
tk_652021000000152	tk_652021000000152	36732	35930	56414	0.03928	tk_652021000000152	58988	-0.0366186	0.0492949	0.0281561	0.00425053362166714	0.0590079761725486
tk_652021000000153	tk_652021000000153	35991	35920	56412	0.003441	tk_652021000000153	58992	-0.076334	0.0225795	-0.00500989	0.00229576194148943	0.0630275076112073
tk_652021000000164	tk_652021000000164	35634	35900	56373	-0.01294	tk_652021000000164	58952	-0.0414864	-0.0170697	-0.00740429	-0.00516806008305376	0.0567093513671677
tk_652021000000165	tk_652021000000165	34564	35940	56426	-0.06712	tk_652021000000165	59007	-0.0139396	-0.099995	-0.035097	-0.00725804346033582	0.0379448586586999
tk_652021000000167	tk_652021000000167	35061	35940	56432	-0.04313	tk_652021000000167	59015	-0.0810892	-0.0247179	-0.0310193	-0.00900228790604913	0.0416940230469796
tk_652021000000169	tk_652021000000169	36686	35930	56418	0.03672	tk_652021000000169	58996	-0.0428715	0.0448788	0.0228526	0.00241546597100126	0.0646209233984455
tk_652021000000171	tk_652021000000171	35599	35820	56237	-0.01081	tk_652021000000171	58808	-0.0211512	-0.0389251	-0.0081789	-0.00823574614184802	0.0491489452077362
tk_652021000000175	tk_652021000000175	36153	35950	56452	0.009667	tk_652021000000175	59033	0.028988	-0.0238039	0.0244527	-0.00366657443700668	0.0190967427701903
tk_652021000000179	tk_652021000000179	35996	35940	56421	0.002899	tk_652021000000179	59000	-0.0449708	0.0167654	0.00775324	-0.00132192192198247	0.03529522640583
tk_652021000000185	tk_652021000000185	34927	35960	56453	-0.05055	tk_652021000000185	59034	-0.0159149	-0.0607356	-0.016465	0.0196776200523221	0.00442622827470473
tk_652021000000187	tk_652021000000187	35917	35900	56368	0.000674	tk_652021000000187	58942	-0.0260691	0.000625603	0.00911329	-0.00528049901695458	0.0149890429199326
tk_652021000000188	tk_652021000000188	35204	35930	56418	-0.03555	tk_652021000000188	58996	0.00723216	-0.0476664	0.00163182	0.00359286572284857	0.0396616678959345
tk_652021000000189	tk_652021000000189	34447	35910	56380	-0.07129	tk_652021000000189	58937	-0.00159381	-0.114283	-0.0362459	0.00201860849563711	-0.00994397669124777
tk_652021000000191	tk_652021000000191	34305	35940	56426	-0.07972	tk_652021000000191	59006	0.00444749	-0.131397	-0.0416128	-0.00837956634130129	-0.00665627423774736
tk_652021000000194	tk_652021000000194	35178	35940	56433	-0.03739	tk_652021000000194	59011	-0.0452663	-0.0323028	-0.0169412	0.000525919138764013	0.0770769559830825
tk_652021000000196	tk_652021000000196	34551	35920	56403	-0.06699	tk_652021000000196	58982	0.0412492	-0.132009	-0.0235174	0.0156845085842335	0.0267014322736568
tk_652021000000202	tk_652021000000202	35326	35950	56440	-0.0303	tk_652021000000202	59026	-0.00926371	-0.0512583	-0.00835541	0.00575404053079215	-0.0115507518865446
tk_652021000000206	tk_652021000000206	35251	35950	56446	-0.03416	tk_652021000000206	59028	0.0583119	-0.13245	-0.0151981	0.0016513292199294	0.0406141028171308
tk_652021000000208	tk_652021000000208	34828	35960	56455	-0.05501	tk_652021000000208	59027	0.0715028	-0.10419	0.00544319	-0.00298596832339625	0.0836320780166454
tk_652021000000219	tk_652021000000219	35333	35920	56403	-0.02879	tk_652021000000219	58979	-0.0720708	-0.0180557	-0.023225	-0.0192934722154052	0.0638676289080392
tk_652021000000220	tk_652021000000220	36318	35960	56460	0.01738	tk_652021000000220	59044	-0.0339964	0.0336784	0.021723	0.0125523721341418	0.0572414959506091
tk_652021000000224	tk_652021000000224	35731	35920	56404	-0.009409	tk_652021000000224	58972	-0.0127564	-0.0215037	0.004643	-0.0133674007092482	0.0795123773683952
tk_652021000000226	tk_652021000000226	36044	35930	56402	0.005776	tk_652021000000226	58974	-0.0627894	0.0221144	0.00146872	0.00863847510877334	0.0208549567669732
tk_652021000000233	tk_652021000000233	36674	35940	56427	0.0357	tk_652021000000233	59015	-0.0535186	0.0480299	0.0191822	0.0203300356921748	0.0658906757405611
tk_652021000000247	tk_652021000000247	35577	35960	56453	-0.0186	tk_652021000000247	59034	-0.0778715	-0.00686136	-0.0205061	-0.013199931609718	0.0263874315266342
tk_652021000000251	tk_652021000000251	35324	35940	56422	-0.02996	tk_652021000000251	59000	-0.042204	-0.0342833	-0.0163962	0.00825684335374711	0.0440229255908754
tk_652021000000252	tk_652021000000252	35126	35950	56441	-0.04023	tk_652021000000252	59025	0.0491799	-0.0797149	0.00662154	-0.00138297489402468	0.110433959580204
tk_652021000000256	tk_652021000000256	35259	35890	56361	-0.03099	tk_652021000000256	58932	0.0984998	-0.0813196	0.0304034	-0.0144824415914549	0.0730830318712778
tk_652021000000264	tk_652021000000264	35816	35920	56395	-0.004898	tk_652021000000264	58965	0.0745803	-0.0524974	0.032834	-0.0139076765378175	0.0670402314115164
tk_652021000000266	tk_652021000000266	35827	35950	56441	-0.005787	tk_652021000000266	59018	-0.00177841	-0.0119127	0.0149868	-0.0147763617357459	0.0107501626454552
tk_652021000000269	tk_652021000000269	35245	35950	56446	-0.0346	tk_652021000000269	59030	-0.0448839	-0.0268526	-0.0139811	-0.00407006522170303	0.0204129224001586
tk_652021000000273	tk_652021000000273	35767	35950	56431	-0.008737	tk_652021000000273	59007	-0.0317141	-0.0441384	-0.0160983	-0.013378555849959	0.112523494407848
tk_652021000000282	tk_652021000000282	35388	35920	56406	-0.02619	tk_652021000000282	58992	0.0361224	-0.0646429	0.00765799	0.00811816772975828	0.0112009770808007
tk_652021000000287	tk_652021000000287	35610	35920	56396	-0.01508	tk_652021000000287	58970	0.00334353	-0.0294582	0.00876732	0.0222400894052567	0.0504343812585522
tk_652021000000288	tk_652021000000288	35935	35930	56415	0.000104	tk_652021000000288	58993	-0.0444593	0.00250423	0.000872502	-0.0116313047603518	0.0707771317891122
tk_652021000000289	tk_652021000000289	35489	35970	56470	-0.02349	tk_652021000000289	59054	-0.07295	-0.0103737	-0.0197836	0.00911638847475178	0.0745627391702677
tk_652021000000292	tk_652021000000292	34882	35900	56366	-0.04961	tk_652021000000292	58923	-0.0413402	-0.0499692	-0.0239569	0.0089294224100091	0.0766733603275772
tk_652021000000293	tk_652021000000293	37736	35910	56388	0.089	tk_652021000000293	58955	-0.036599	0.092336	0.0496393	0.00456102578950118	0.0391061303034436
tk_652021000000300	tk_652021000000300	35111	35940	56420	-0.04027	tk_652021000000300	59002	0.00725416	-0.0475417	0.00173683	-0.00884476608277008	0.0193703990864001
tk_652021000000307	tk_652021000000307	36185	35450	55656	0.03638	tk_652021000000307	58208	-0.0453596	-0.0178508	-0.00968382	4.44739336934133e-05	0.0347822830103408
tk_652021000000308	tk_652021000000308	37428	35920	56397	0.07344	tk_652021000000308	58979	-0.104851	0.108939	0.0239331	-0.00156495335170247	0.0169370597438161
tk_652021000000311	tk_652021000000311	35797	35940	56423	-0.006896	tk_652021000000311	59002	-0.134722	0.0265714	-0.0322201	0.0068688953322048	0.0628120622934495
tk_652021000000312	tk_652021000000312	35524	35940	56427	-0.0203	tk_652021000000312	59007	-0.0442989	-0.0187489	-0.00966206	-0.00248538756103829	0.0776106508527832
tk_652021000000319	tk_652021000000319	37095	35940	56422	0.05655	tk_652021000000319	59005	0.0135453	0.0487897	0.0530555	0.0110087338668562	0.107816406574806
tk_652021000000328	tk_652021000000328	35866	35940	56432	-0.003785	tk_652021000000328	59015	-0.0731597	0.00941257	-0.00998928	-0.00250680857767014	0.0549834314879516
tk_652021000000333	tk_652021000000333	35464	35930	56403	-0.02252	tk_652021000000333	58986	0.0232882	-0.0460056	0.0105363	0.0117661146557933	0.0177565586841894
tk_652021000000336	tk_652021000000336	35934	35950	56448	-0.0009911	tk_652021000000336	59035	-0.0993567	0.014654	-0.0204406	-0.00925277006666066	0.0747342458897968
tk_652021000000341	tk_652021000000341	36450	35960	56441	0.02416	tk_652021000000341	59020	-0.14629	0.0663912	-0.0181011	-0.0113625524475811	0.0711427668108593
tk_652021000000346	tk_652021000000346	36004	35950	56441	0.002779	tk_652021000000346	59024	-0.157525	0.0477371	-0.0330128	0.033649399349424	0.0368525391229152
tk_652021000000361	tk_652021000000361	36309	35960	56459	0.01683	tk_652021000000361	59043	-0.138833	0.0575818	-0.0187434	-0.00292957588160432	-0.00273564711616943
tk_652021000000365	tk_652021000000365	36378	35940	56422	0.02135	tk_652021000000365	59007	-0.0413773	0.0289088	0.0156699	0.00422127591540715	0.0668392968618174
tk_652021000000366	tk_652021000000366	37268	35950	56441	0.06447	tk_652021000000366	59013	-0.15658	0.116579	0.00179125	0.00760469674033849	0.0778743318692488
tk_652021000000376	tk_652021000000376	35963	35930	56413	0.001404	tk_652021000000376	58983	-0.0393454	-0.00582701	-0.00080025	-0.00359880625708744	0.035146765078822
tk_652021000000377	tk_652021000000377	36590	35950	56441	0.03108	tk_652021000000377	59017	-0.0321864	0.0237042	0.0175831	0.00640762044313609	0.0600872845507408
tk_652021000000378	tk_652021000000378	35547	35940	56432	-0.01933	tk_652021000000378	59009	-0.0451666	-0.024263	-0.0128791	0.00492864527385086	0.0357232857574847
tk_652021000000379	tk_652021000000379	35413	35960	56457	-0.02676	tk_652021000000379	59042	-0.145621	0.0162038	-0.0428175	-0.000914805076416934	0.0644694573541254
tk_652021000000383	tk_652021000000383	35026	35940	56435	-0.04481	tk_652021000000383	59010	-0.117245	-0.0280051	-0.0508068	0.00189193033525315	0.0404812785585545
tk_652021000000393	tk_652021000000393	35803	35960	56459	-0.007776	tk_652021000000393	59039	-0.0328182	-0.00880835	0.00103669	0.00089832746261536	0.0336597240823981
tk_652021000000396	tk_652021000000396	35501	35950	56441	-0.02202	tk_652021000000396	59018	-0.0183696	-0.00453619	0.0103795	0.0225235189901618	0.0473486149459163
tk_652021000000397	tk_652021000000397	36199	35950	56432	0.01238	tk_652021000000397	59012	-0.023753	0.0137058	0.0168364	-0.00617436096272828	0.0354978405505311
tk_652021000000398	tk_652021000000398	34287	35960	56451	-0.08144	tk_652021000000398	59041	-0.0830097	-0.0929853	-0.0660636	-0.00972096267074664	0.0262694850663715
tk_652021000000401	tk_652021000000401	40389	35920	56392	0.2184	tk_652021000000401	58965	0.0425931	0.224359	0.155294	0.00161688399171079	0.0345218920627281
tk_652021000000423	tk_652021000000423	36263	35920	56402	0.01659	tk_652021000000423	58986	-0.00579695	0.0158946	0.0269523	0.00434380749443137	0.0437554354302339
tk_652021000000436	tk_652021000000436	37428	35940	56430	0.07255	tk_652021000000436	59009	-0.11442	0.111673	0.0204793	0.00560423478910183	0.0502248542215542
tk_652021000000437	tk_652021000000437	36623	35960	56449	0.03245	tk_652021000000437	59022	-0.0815613	0.0513839	0.00670821	-0.00334465332711106	0.0899727086487752
tk_652021000000445	tk_652021000000445	36545	35950	56433	0.02927	tk_652021000000445	59016	-0.137418	0.0653356	-0.0141573	-0.00939426133971191	0.00326006507139548
tk_652021000000485	tk_652021000000485	36124	35950	56435	0.008549	tk_652021000000485	59018	-0.0116312	0.00672049	0.0194278	0.0138708517608949	0.0380114284834117
tk_652021000000495	tk_652021000000495	35855	35950	56446	-0.004706	tk_652021000000495	59023	-0.0370903	-0.000437725	0.00306648	-0.00225750387953555	0.0629456938334248
tk_652021000000508	tk_652021000000508	36142	35950	56442	0.009279	tk_652021000000508	59022	-0.118631	0.0378693	-0.0185246	-0.00741612862653374	0.096860627103286
tk_652021000000513	tk_652021000000513	36418	35910	56370	0.02497	tk_652021000000513	58938	-0.0075272	0.0275835	0.0318138	-0.00112379568941097	0.0567804308784648
tk_652021000000533	tk_652021000000533	35179	35950	56452	-0.03781	tk_652021000000533	59030	0.0212239	-0.0573469	0.00377482	-0.000732758943485522	0.043587397505738
tk_652021000000540	tk_652021000000540	36496	35940	56418	0.02735	tk_652021000000540	58991	-0.00723518	0.0157989	0.0260903	0.0123382028971364	0.0347732927121092
tk_652021000000542	tk_652021000000542	36178	35940	56419	0.01157	tk_652021000000542	59000	-0.0416493	0.0314629	0.0167797	0.00208637292197196	0.0564292449232487
tk_652021000000545	tk_652021000000545	37815	35940	56424	0.09141	tk_652021000000545	59005	-0.0193918	0.0870426	0.0556964	0.00877953785184521	0.0736717376058917
tk_652021000000562	tk_652021000000562	35672	35940	56432	-0.01316	tk_652021000000562	59007	-0.0318318	-0.0159955	-0.00209421	-0.00375392017172261	0.0384842506836184
tk_652021000000564	tk_652021000000564	35467	35970	56463	-0.02459	tk_652021000000564	59051	-0.0689156	-0.0107861	-0.0179376	0.00338345309581601	0.0489128422053967
tk_652021000000566	tk_652021000000566	34585	35940	56428	-0.06608	tk_652021000000566	58998	0.00500231	-0.107699	-0.029568	-0.00200785911490835	0.0505080903243315
tk_652021000000572	tk_652021000000572	38111	35940	56423	0.1059	tk_652021000000572	59012	-0.00978064	0.119819	0.0769554	0.00218483528173571	0.0658783290262897
tk_652021000000585	tk_652021000000585	37653	35920	56396	0.08472	tk_652021000000585	58967	-0.00549514	0.0859067	0.0620061	-0.00771463357977542	0.0773414122107407
tk_652021000000594	tk_652021000000594	35769	35960	56443	-0.009104	tk_652021000000594	59017	0.0350537	-0.0395062	0.019581	-0.0118690153332797	0.0523748245081889
tk_652021000000601	tk_652021000000601	35487	35930	56417	-0.02165	tk_652021000000601	58989	0.0419421	-0.0499603	0.0177916	0.0212111338474797	0.0417148798535846
tk_652021000000602	tk_652021000000602	35689	35960	56458	-0.01321	tk_652021000000602	59032	-0.0469108	-0.0106632	-0.00698526	0.00724608823672418	0.0858398939662573
tk_652021000000604	tk_652021000000604	36537	35950	56434	0.02886	tk_652021000000604	59020	-0.0910576	0.0520057	0.00238185	-0.0112737136162494	0.0489360235281675
tk_652021000000607	tk_652021000000607	35617	35890	56357	-0.01331	tk_652021000000607	58936	-0.0729764	0.00878335	-0.0102169	-0.00487265916680421	0.0913355593638044
tk_652021000000610	tk_652021000000610	36160	35950	56439	0.01015	tk_652021000000610	59018	-0.0919938	0.04422	-0.0020376	-0.0106158008459731	0.0421423202714135
tk_652021000000612	tk_652021000000612	36027	35920	56391	0.005433	tk_652021000000612	58971	-0.0996064	0.0354725	-0.0101918	0.0232271034888372	0.0624176889258106
tk_652021000000614	tk_652021000000614	36590	35910	56388	0.03303	tk_652021000000614	58969	-0.038183	0.0256019	0.0155938	0.0143631297643351	-0.00238265782735717
tk_652021000000615	tk_652021000000615	35438	35950	56439	-0.02486	tk_652021000000615	59019	-0.00405686	-0.0278555	0.00590117	-0.00141245056696353	0.0406282411598778
tk_652021000000617	tk_652021000000617	36189	35930	56414	0.01246	tk_652021000000617	58992	-0.10817	0.0439533	-0.010258	0.0066709405923209	0.0433461638011734
tk_652021000000618	tk_652021000000618	36229	35950	56441	0.01374	tk_652021000000618	59025	-0.121469	0.0492212	-0.014235	-0.0029043994791886	0.0212496374775036
tk_652021000000619	tk_652021000000619	35729	35910	56375	-0.008678	tk_652021000000619	58953	0.00504923	-0.0212008	0.0137891	-0.00352346894615578	0.012923213467331
tk_652021000000620	tk_652021000000620	36021	35950	56438	0.003398	tk_652021000000620	59012	-0.0615111	0.017101	-0.000395942	-0.00664702837850242	0.0724447790765543
tk_652021000000621	tk_652021000000621	35599	35950	56428	-0.0169	tk_652021000000621	58999	-0.0825632	0.00315099	-0.0179176	-0.00470717267459511	0.0714247620178316
tk_652021000000622	tk_652021000000622	35158	35940	56437	-0.03837	tk_652021000000622	59015	-0.0128792	-0.0428906	-0.00604301	0.0177480746733669	0.0050380401546062
tk_652021000000623	tk_652021000000623	36453	35950	56428	0.02476	tk_652021000000623	59009	-0.0836778	0.0455756	0.00281846	0.000698718749145595	0.0567313638480303
tk_652021000000624	tk_652021000000624	36567	35940	56427	0.03051	tk_652021000000624	59002	-0.119469	0.0673544	-0.00423603	0.00243145236427584	0.0106236404013474
tk_652021000000625	tk_652021000000625	35963	35940	56427	0.001014	tk_652021000000625	59010	-0.0587353	0.00800662	-0.00347823	0.00367587429599092	0.0124678032145533
tk_652021000000627	tk_652021000000627	35939	35940	56424	1.974e-05	tk_652021000000627	58998	-0.123201	0.0316092	-0.0239817	0.0135637587848534	0.0597623734479907
tk_652021000000631	tk_652021000000631	36501	35950	56447	0.02672	tk_652021000000631	59033	-0.11546	0.0523402	-0.00965679	-0.0039216383094478	0.0234192799972084
tk_652021000000633	tk_652021000000633	36155	35960	56460	0.009416	tk_652021000000633	59041	-0.101107	0.0406082	-0.00839185	-0.00868607150392037	0.0738043994636664
tk_652021000000634	tk_652021000000634	35681	35920	56402	-0.0118	tk_652021000000634	58979	-0.0419458	-0.00350571	-0.000878991	0.0179959693240319	0.0451557079722604
tk_652021000000636	tk_652021000000636	36157	35920	56400	0.01153	tk_652021000000636	58982	-0.0180172	0.0108904	0.0183246	-0.00317263216905286	0.0600844692735717
tk_652021000000637	tk_652021000000637	35335	35940	56428	-0.02966	tk_652021000000637	59016	-0.0352406	-0.0294092	-0.0103987	-0.00599165969939874	0.0282911990634152
tk_652021000000638	tk_652021000000638	35444	35950	56440	-0.02459	tk_652021000000638	59012	-0.0110847	-0.0340831	-0.000791733	-0.0111237311888329	0.00946335995169222
tk_652021000000639	tk_652021000000639	36125	35950	56446	0.008301	tk_652021000000639	59027	-0.0555738	0.0116144	-0.00011686	-0.011608157223178	0.0714425672300827
tk_652021000000645	tk_652021000000645	35897	35930	56407	-0.001562	tk_652021000000645	58984	-0.0835732	0.0153075	-0.0122879	-0.00450073479297987	0.0511421447468814
tk_652021000000646	tk_652021000000646	36581	35950	56434	0.03086	tk_652021000000646	59008	-0.141786	0.073132	-0.0125161	0.00741885817166529	0.0368279672163588
tk_652021000000647	tk_652021000000647	35133	35870	56315	-0.03587	tk_652021000000647	58894	-0.026253	-0.0403409	-0.0114017	0.0123374813892972	0.0460770597963721
tk_652021000000649	tk_652021000000649	36616	35940	56428	0.03286	tk_652021000000649	59012	-0.125797	0.0737612	-0.0041238	0.00831488353835588	0.0837772502779774
tk_652021000000651	tk_652021000000651	35533	35950	56440	-0.02015	tk_652021000000651	59019	-0.0153433	-0.027855	0.00024973	-0.00239757297095253	0.0230550009613978
tk_652021000000656	tk_652021000000656	35521	35500	55737	0.0008785	tk_652021000000656	58279	-0.0163306	-0.0159593	0.00566392	0.00183649937384601	0.0215177466661046
tk_652021000000657	tk_652021000000657	36060	35940	56427	0.005681	tk_652021000000657	59006	-0.0730251	0.0218836	-0.00371706	-0.0058069646368007	0.0254115484187794
tk_652021000000658	tk_652021000000658	36096	35860	56304	0.01146	tk_652021000000658	58880	-0.0788037	0.0300528	-0.00250041	-0.0059331816157401	-0.003549738046296
tk_652021000000659	tk_652021000000659	35165	35940	56421	-0.03769	tk_652021000000659	59001	-0.0423407	-0.0383095	-0.0184611	0.0100855049897692	0.0685888441251123
tk_652021000000661	tk_652021000000661	35277	35920	56404	-0.0315	tk_652021000000661	58982	-0.0721559	-0.0204257	-0.0244366	-0.00891692578603544	0.0497710894023274
tk_652021000000662	tk_652021000000662	36329	35900	56362	0.02106	tk_652021000000662	58931	-0.0297209	0.0293864	0.0216294	0.0207919396549246	0.0502151592265379
tk_652021000000663	tk_652021000000663	35972	35930	56418	0.001807	tk_652021000000663	59005	-0.0846862	0.0224285	-0.00920698	0.000335804060341484	0.0426995793695694
tk_652021000000665	tk_652021000000665	35869	35940	56430	-0.003624	tk_652021000000665	59012	-0.0607576	0.00268187	-0.00716096	0.00338438826629216	0.0286951867572767
tk_652021000000668	tk_652021000000668	36304	35950	56430	0.01742	tk_652021000000668	59008	-0.108511	0.0594736	-0.00267423	-0.00614627704739573	0.0192974415867133
tk_652021000000669	tk_652021000000669	36073	35930	56415	0.006914	tk_652021000000669	58991	-0.0472252	0.0152507	0.00584661	-0.0045048868976327	0.0695556920987802
tk_652021000000670	tk_652021000000670	35515	35940	56421	-0.02063	tk_652021000000670	59000	-0.0121094	-0.0474508	-0.00792418	-0.0119311613230524	0.00121445981239544
tk_652021000000671	tk_652021000000671	36071	35950	56439	0.005948	tk_652021000000671	59020	-0.0900076	0.034852	-0.00571231	-0.000590253883727273	0.0572089682589623
tk_652021000000673	tk_652021000000673	36144	35940	56428	0.009757	tk_652021000000673	58998	-0.0441945	0.019739	0.00955265	0.00542882404924464	0.0202216504772695
tk_652021000000677	tk_652021000000677	35406	35960	56451	-0.02706	tk_652021000000677	59033	-0.0413838	-0.0293397	-0.0134926	0.0044820434416138	0.052469306436364
tk_652021000000678	tk_652021000000678	36192	35930	56417	0.01272	tk_652021000000678	58990	-0.0710127	0.035845	0.00422494	-0.00657636487054751	0.0217792843342954
tk_652021000000679	tk_652021000000679	35282	35600	55902	-0.01589	tk_652021000000679	58447	-0.0301281	-0.0417385	-0.0141614	-0.00664721970854001	0.0282997495194791
tk_652021000000680	tk_652021000000680	37080	35940	56416	0.05585	tk_652021000000680	58995	-0.145412	0.0954853	-0.00310563	-0.00378298718342861	0.0970809775108103
tk_652021000000684	tk_652021000000684	35956	35950	56434	0.0004804	tk_652021000000684	59013	-0.0593149	0.0113033	-0.00215465	0.0161996066984635	0.0640484785680054
tk_652021000000686	tk_652021000000686	37207	35940	56422	0.06183	tk_652021000000686	59007	-0.0817256	0.0898591	0.0259709	-0.0101340362066574	-0.0203469107282698
tk_652021000000689	tk_652021000000689	36241	35910	56383	0.01603	tk_652021000000689	58957	-0.0567222	0.0263067	0.00662168	-0.000551515943801984	0.0477923724830095
tk_652021000000690	tk_652021000000690	36018	35960	56458	0.00265	tk_652021000000690	59033	-0.0772103	0.0292017	-0.00219447	0.0202626182167893	0.0304456119122833
tk_652021000000694	tk_652021000000694	35700	35840	56274	-0.006765	tk_652021000000694	58846	-0.0451593	-0.0163925	-0.00892223	0.000229251146711916	0.00990121436666993
tk_652021000000696	tk_652021000000696	35824	35940	56427	-0.005621	tk_652021000000696	59008	-0.0391024	-0.00712483	-0.00124368	-0.0123594070382139	0.0502935767129358
tk_652021000000698	tk_652021000000698	38577	35910	56373	0.1305	tk_652021000000698	58943	0.0620204	0.12225	0.113936	-0.00540869435274062	0.0478989654805809
tk_652021000000705	tk_652021000000705	35604	35950	56445	-0.01705	tk_652021000000705	59026	-0.11726	0.0201698	-0.0266821	0.00609359978904878	0.0341448028229575
tk_652021000000707	tk_652021000000707	35751	35930	56411	-0.008574	tk_652021000000707	58991	-0.00622011	-0.0227613	0.00737704	-0.00251702871669773	0.103181107020124
tk_652021000000710	tk_652021000000710	36628	35910	56381	0.03522	tk_652021000000710	58954	0.0378336	0.0161319	0.0488048	-0.00437976363549783	-0.0234607020044967
tk_652021000000712	tk_652021000000712	35932	35940	56429	-0.0004065	tk_652021000000712	59008	-0.012148	-0.00518866	0.0131846	-0.00220017234128459	0.0691465816183547
tk_652021000000713	tk_652021000000713	35645	35920	56392	-0.01336	tk_652021000000713	58972	-0.105043	0.00649297	-0.0274	0.00214396647139221	0.0353293018861228
tk_652021000000716	tk_652021000000716	35194	35950	56440	-0.03703	tk_652021000000716	59019	0.0309789	-0.0616787	0.006499	0.0172240877114583	0.0636954023173815
tk_652021000000718	tk_652021000000718	37397	35930	56407	0.0718	tk_652021000000718	58979	0.0525984	0.0485631	0.0723851	0.00035334887861116	0.0303800689808395
tk_652021000000722	tk_652021000000722	35792	35880	56328	-0.004171	tk_652021000000722	58897	-0.117287	0.0311315	-0.0212687	0.0120469949615152	0.0261840631266471
tk_652021000000726	tk_652021000000726	36238	35950	56437	0.01402	tk_652021000000726	59021	-0.045202	0.0311333	0.0148562	0.00754654115650567	-0.00731138999183879
tk_652021000000731	tk_652021000000731	35029	35940	56434	-0.04463	tk_652021000000731	59016	-0.0818273	-0.0196945	-0.0288855	0.000102601044938593	0.0377165471518178
tk_652021000000745	tk_652021000000745	36365	35920	56405	0.02173	tk_652021000000745	58977	-0.0656451	0.0381416	0.00805338	-0.014090020028906	0.118362374040713
tk_652021000000748	tk_652021000000748	36083	35930	56421	0.007332	tk_652021000000748	58998	-0.00275778	-0.00979381	0.0155639	-0.0039721731755252	0.0736910662438811
tk_652021000000750	tk_652021000000750	36576	35920	56403	0.03184	tk_652021000000750	58979	-0.103457	0.0571525	-0.00131399	-0.00365970453138474	0.0942671646748048
tk_652021000000756	tk_652021000000756	35980	35880	56344	0.004839	tk_652021000000756	58928	-0.11085	0.0406972	-0.0131513	0.00171054432761527	0.0714489595494212
tk_652021000000757	tk_652021000000757	35787	35680	56024	0.005328	tk_652021000000757	58579	-0.107736	0.0277522	-0.0181836	0.0142409867766682	0.0783278812388556
tk_652021000000762	tk_652021000000762	36916	35950	56443	0.04713	tk_652021000000762	59024	-0.108024	0.0812456	0.00847502	0.0241697897383109	0.0710862924349732
tk_652021000000764	tk_652021000000764	35514	35920	56405	-0.01998	tk_652021000000764	58976	0.0780677	-0.0649236	0.0283691	0.0167148105898377	0.0582617729529531
tk_652021000000769	tk_652021000000769	36248	35930	56416	0.01538	tk_652021000000769	58996	-0.0932156	0.0462742	-0.00160479	-9.25096432894447e-05	0.0265241367800898
tk_652021000000770	tk_652021000000770	37219	35930	56415	0.0628	tk_652021000000770	58997	-0.0582381	0.0855026	0.0355147	-0.0163262739555764	0.0280119578802957
tk_652021000000772	tk_652021000000772	39120	35910	56388	0.1566	tk_652021000000772	58969	0.0315174	0.151347	0.113316	-0.00264879864071743	-0.00402519989125865
tk_652021000000773	tk_652021000000773	35357	35920	56402	-0.0277	tk_652021000000773	58966	0.0526269	-0.0596554	0.0182271	0.00213107223073295	0.0438254685836002
tk_652021000000776	tk_652021000000776	35659	35960	56448	-0.01445	tk_652021000000776	59020	-0.00564923	-0.0434871	-0.00277895	0.00968913004067436	0.0709806702757014
tk_652021000000778	tk_652021000000778	35831	35930	56402	-0.004603	tk_652021000000778	58964	-0.0693486	0.0197845	-0.00305695	0.0108642796848427	0.0749576766957822
tk_652021000000779	tk_652021000000779	35729	35920	56392	-0.009247	tk_652021000000779	58965	-0.0522477	-0.000716116	-0.00466386	0.00808209429416465	0.0468539811336625
tk_652021000000780	tk_652021000000780	35595	35950	56433	-0.01717	tk_652021000000780	59015	-0.0995869	0.0100123	-0.0229115	-0.0127137434979947	0.0275711714833427
tk_652021000000786	tk_652021000000786	36481	35940	56422	0.02658	tk_652021000000786	59005	-0.021932	0.0330725	0.0274583	0.00973543045633355	0.142715523299556
tk_652021000000788	tk_652021000000788	35938	35940	56429	-3.14e-05	tk_652021000000788	59005	0.0417494	-0.0292251	0.0280908	-0.00322657216427222	0.0661005659375127
tk_652021000000793	tk_652021000000793	36126	35950	56438	0.008535	tk_652021000000793	59017	-0.107026	0.03579	-0.0137685	0.00298702700161256	0.0866172591463741
tk_652021000000795	tk_652021000000795	36661	35920	56394	0.0361	tk_652021000000795	58977	-0.069786	0.0603749	0.0171929	0.00198451177173735	0.0338695807799803
tk_652021000000796	tk_652021000000796	36371	35950	56433	0.02076	tk_652021000000796	58999	-0.0225288	0.0146648	0.0178141	0.00552066764970506	0.0428612711883622
tk_652021000000799	tk_652021000000799	35630	35920	56398	-0.0141	tk_652021000000799	58962	-0.0741947	-0.00187348	-0.0162913	0.0014857498282614	0.0574582129312018
tk_652021000000800	tk_652021000000800	35431	35960	56450	-0.0257	tk_652021000000800	59030	0.0099539	-0.05563	-0.00098478	-0.0154357509758566	0.0942956693584488
tk_652021000000802	tk_652021000000802	35705	35970	56469	-0.01291	tk_652021000000802	59059	-0.128852	0.0235865	-0.0307054	0.00860395964773442	0.0346557636363162
tk_652021000000821	tk_652021000000821	35864	35950	56443	-0.004212	tk_652021000000821	59021	-0.0710302	0.0152616	-0.00604463	0.00509926568349676	0.0696084700034921
tk_652021000000836	tk_652021000000836	34983	35960	56447	-0.04745	tk_652021000000836	59025	-0.0192721	-0.068325	-0.0219603	-0.00141751625278222	-0.0188444390296069
tk_652021000000838	tk_652021000000838	36076	35950	56442	0.006049	tk_652021000000838	59015	-0.00929541	0.00341394	0.0188588	0.00242044511046681	0.028782366977551
tk_652021000000840	tk_652021000000840	36227	35940	56423	0.01416	tk_652021000000840	59002	-0.0935576	0.0457515	-0.00204788	0.00257938645368463	0.00523972769710059
tk_652021000000855	tk_652021000000855	37424	35940	56429	0.07232	tk_652021000000855	59000	-0.0329885	0.074423	0.0425054	0.00344919468561002	0.077400881520713
tk_652021000000863	tk_652021000000863	36520	35910	56379	0.03004	tk_652021000000863	58950	-0.0256044	0.0164983	0.0172536	0.0176474616597749	0.0390664073515923
tk_652021000000864	tk_652021000000864	35824	35940	56428	-0.005825	tk_652021000000864	59008	-0.00619596	-0.0150344	0.0112463	-0.000951503789334758	0.0322887775397977
tk_652021000000868	tk_652021000000868	35360	35960	56447	-0.02914	tk_652021000000868	59015	-0.0227046	-0.038767	-0.00897863	0.00291965383884658	0.0850729953859573
tk_652021000000871	tk_652021000000871	36297	35950	56449	0.01671	tk_652021000000871	59021	-0.0272318	0.0231231	0.0197345	0.0129228387306909	0.0774881857472007
tk_652021000000881	tk_652021000000881	36894	35950	56437	0.04603	tk_652021000000881	59014	-0.0636265	0.0674011	0.0237211	0.0117808102337692	0.0170593638959751
tk_652021000000883	tk_652021000000883	35901	35830	56262	0.003547	tk_652021000000883	58831	-0.118855	0.0406914	-0.0172482	0.0126916311038036	0.0568359946282894
tk_652021000000888	tk_652021000000888	36416	35940	56433	0.02315	tk_652021000000888	59009	-0.0495503	0.0323043	0.0132042	-0.00453568001059557	0.0071466629446325
tk_652021000000889	tk_652021000000889	35780	35960	56453	-0.008679	tk_652021000000889	59030	-0.151444	0.0331179	-0.0373351	0.0212638273029283	0.0297315492736646
tk_652021000000891	tk_652021000000891	35952	35940	56432	0.0004597	tk_652021000000891	59015	0.00601491	-0.0172299	0.0162768	0.00190600870930183	0.0924973291144085
tk_652021000000894	tk_652021000000894	35924	35960	56450	-0.001575	tk_652021000000894	59033	-0.106322	0.0290531	-0.0167571	0.0199075184470686	0.0875038385399133
tk_652021000000898	tk_652021000000898	36140	35960	56455	0.00873	tk_652021000000898	59026	0.0342453	-0.0203397	0.0287313	-0.0122700268603071	0.0772705626640051
tk_652021000000902	tk_652021000000902	36047	35950	56441	0.004686	tk_652021000000902	59028	-0.0926376	0.0287611	-0.0100249	0.00144883586354237	0.0268728834100903
tk_652021000000904	tk_652021000000904	36793	35960	56453	0.04078	tk_652021000000904	59039	-0.0266271	0.00346044	0.0103174	0.0137381457096922	-0.0124429441082666
tk_652021000000906	tk_652021000000906	34558	35960	56456	-0.06838	tk_652021000000906	59041	-0.0215127	-0.0756751	-0.0267023	-0.00591342187222796	0.00872905447927526
tk_652021000000908	tk_652021000000908	34986	35920	56408	-0.04582	tk_652021000000908	58990	-0.0284953	-0.0616957	-0.0232104	-0.00628788968217742	0.0725766957388256
tk_652021000000910	tk_652021000000910	34696	35920	56395	-0.05966	tk_652021000000910	58973	-0.00325046	-0.0782097	-0.0188726	-0.00814638703606894	0.0352829634150474
tk_652021000000912	tk_652021000000912	37288	35960	56459	0.06462	tk_652021000000912	59040	-0.108406	0.0782117	0.00676073	-0.00928613279338737	-0.0208782443670394
tk_652021000000913	tk_652021000000913	34805	35950	56437	-0.05599	tk_652021000000913	59023	0.0262567	-0.0764203	-0.00317509	-0.00313259533180399	0.0385943753685061
tk_652021000000914	tk_652021000000914	34835	35930	56421	-0.05362	tk_652021000000914	58999	0.00713721	-0.0782433	-0.0137052	0.00455079172958982	0.0863071766337373
tk_652021000000917	tk_652021000000917	35330	35940	56431	-0.02976	tk_652021000000917	59011	-0.023276	-0.0474954	-0.0135254	-0.0189031049792072	0.063304059215586
tk_652021000000920	tk_652021000000920	35156	35930	56413	-0.03788	tk_652021000000920	58988	0.0562202	-0.0769538	0.0114597	0.00335880433372292	0.0193622436941173
tk_652021000000925	tk_652021000000925	35194	35960	56449	-0.03716	tk_652021000000925	59030	0.0237231	-0.0526895	0.00737856	0.0136057504641657	-0.00237749956195073
tk_652021000000928	tk_652021000000928	36415	35950	56444	0.02261	tk_652021000000928	59023	-0.145885	0.0653614	-0.0184141	0.0216147401824044	0.0192035832308964
tk_652021000000930	tk_652021000000930	36324	35900	56371	0.02053	tk_652021000000930	58931	0.341995	-0.142471	0.121482	0.0142507599220059	0.0450358301396457
tk_652021000000948	tk_652021000000948	36217	35710	56071	0.02506	tk_652021000000948	58622	-0.0169399	-0.0194398	0.00356821	0.00880674763795962	0.0706422110273617
tk_652021000000951	tk_652021000000951	36095	35940	56422	0.007403	tk_652021000000951	58999	-0.120699	0.0376321	-0.019694	-0.0160283039911433	-0.0141982046437077
tk_652021000000953	tk_652021000000953	36997	35950	56440	0.05111	tk_652021000000953	59016	-0.125888	0.0731908	-0.00452411	-0.00477606708006782	0.0746960526582237
tk_652021000000955	tk_652021000000955	35400	35950	56445	-0.02688	tk_652021000000955	59027	-0.11503	-0.00538382	-0.0383354	-0.00228146456582617	0.0441637317976407
tk_652021000000957	tk_652021000000957	35952	35930	56396	0.001276	tk_652021000000957	58974	-0.119303	0.0381706	-0.0187091	0.00827423902756894	0.0610933690881749
tk_652021000000962	tk_652021000000962	36138	35960	56455	0.008773	tk_652021000000962	59034	-0.0269052	-0.00505896	0.00586124	0.000182286659962255	-0.00559766689704611
tk_652021000000964	tk_652021000000964	35626	35900	56367	-0.01355	tk_652021000000964	58939	-0.111452	0.0138137	-0.0270001	-0.0113474862806017	0.0240003685963345
tk_652021000000968	tk_652021000000968	36620	35950	56434	0.03292	tk_652021000000968	59015	-0.154573	0.0871088	-0.0118648	0.0180833570809411	0.0305529743220343
tk_652021000000970	tk_652021000000970	34401	35950	56445	-0.07567	tk_652021000000970	59028	-0.0176888	-0.0876878	-0.0308089	0.0103529129179596	0.0753167404492708
tk_652021000000972	tk_652021000000972	34676	35940	56434	-0.06178	tk_652021000000972	59012	-0.0256139	-0.06494	-0.023434	0.00361330272491026	0.0748452214218625
tk_652021000000974	tk_652021000000974	35232	35910	56386	-0.03318	tk_652021000000974	58965	0.098782	-0.0770826	0.0327186	0.0134200861032581	0.0570527137774501
tk_652021000000975	tk_652021000000975	35685	35960	56460	-0.01352	tk_652021000000975	59038	-0.145801	0.0195077	-0.0413134	-0.0121487428723497	0.0921263654487165
tk_652021000000976	tk_652021000000976	36272	35960	56459	0.01511	tk_652021000000976	59032	-0.0849541	0.0304507	-0.00545843	0.007847202977898	0.028537664007639
tk_652021000000979	tk_652021000000979	35516	35960	56453	-0.02142	tk_652021000000979	59032	-0.00207381	-0.0488938	-0.0036397	-0.00399012376313422	0.0743761158132177
tk_652021000000984	tk_652021000000984	36757	35950	56443	0.03935	tk_652021000000984	59019	-0.109362	0.058491	-0.00361213	0.00807645521850713	0.0429217991062784
tk_652021000000989	tk_652021000000989	36344	35940	56416	0.01995	tk_652021000000989	58995	-0.103003	0.0428488	-0.00821926	0.000630780453399258	0.0239797371147077
tk_652021000000991	tk_652021000000991	34364	35910	56385	-0.07552	tk_652021000000991	58957	-0.0311768	-0.0903698	-0.0389608	0.00756860713031451	0.0717014011499251
tk_652021000000994	tk_652021000000994	34476	35930	56413	-0.07091	tk_652021000000994	58989	-0.0770039	-0.0668368	-0.0500858	0.0145941761505939	0.085433009925485
tk_652021000001001	tk_652021000001001	35233	35940	56431	-0.03475	tk_652021000001001	59017	-0.0443941	-0.029902	-0.0152391	0.00131190090316899	0.0703475124855455
tk_652021000001004	tk_652021000001004	36279	35950	56440	0.01607	tk_652021000001004	59030	-0.109967	0.0459916	-0.0100499	0.0114145863695209	0.0287178963373321
tk_652021000001005	tk_652021000001005	34640	35940	56427	-0.06357	tk_652021000001005	59014	-0.00948542	-0.0875244	-0.0265864	-0.0106453403514798	0.029906370975347
tk_652021000001010	tk_652021000001010	35803	35910	56387	-0.005191	tk_652021000001010	58963	-0.0597284	-0.00288308	-0.00946155	-0.00597704440436015	0.0853302754041801
tk_652021000001013	tk_652021000001013	37075	35860	56316	0.05936	tk_652021000001013	58892	-0.144681	0.0928926	-0.00402364	0.0164311771138818	0.0545847921925324
tk_652021000001024	tk_652021000001024	34310	35940	56421	-0.07955	tk_652021000001024	58994	-0.0838383	-0.0896717	-0.0649477	0.00501287973023929	0.0688872193796336
tk_652021000001025	tk_652021000001025	36334	35960	56449	0.01845	tk_652021000001025	59027	-0.120555	0.0505633	-0.0131582	-0.0192832282043373	0.0338389404900708
tk_652021000001034	tk_652021000001034	35236	35950	56447	-0.03501	tk_652021000001034	59028	0.0380656	-0.0607153	0.0105377	-0.0124013745208238	0.0818310480939395
tk_652021000001041	tk_652021000001041	36101	35950	56447	0.007135	tk_652021000001041	59028	-0.0517402	0.0183535	0.00516916	-0.000768810155891212	0.0197373456511342
tk_652021000001053	tk_652021000001053	34099	35590	55901	-0.07358	tk_652021000001053	58456	0.0267016	-0.118542	-0.0240659	0.00989679404334488	0.0627605456259989
tk_652021000001054	tk_652021000001054	34570	35950	56435	-0.06719	tk_652021000001054	59013	-0.0283358	-0.0714574	-0.0280539	0.000220167442847775	0.0194847510329566
tk_652021000001055	tk_652021000001055	35261	35940	56431	-0.03326	tk_652021000001055	59018	-0.0364262	-0.0382472	-0.0154197	0.00748087472020653	-0.029877250497573
tk_652021000001064	tk_652021000001064	35195	35930	56403	-0.03566	tk_652021000001064	58983	0.0104872	-0.0523971	0.000915782	0.0108290537778783	0.00371127467960988
tk_652021000001074	tk_652021000001074	35906	35960	56448	-0.002492	tk_652021000001074	59033	-0.114182	0.0228453	-0.0237739	0.0179495482886294	0.0480888559763049
tk_652021000001088	tk_652021000001088	36052	35920	56395	0.006429	tk_652021000001088	58974	-0.0551832	0.0177714	0.00315969	0.00179916733274962	0.0704876824887748
tk_652021000001090	tk_652021000001090	36149	35960	56453	0.009383	tk_652021000001090	59041	-0.133406	0.0429062	-0.0233331	0.00071918093819101	-0.00853906249284445
tk_652021000001111	tk_652021000001111	35428	35950	56436	-0.02526	tk_652021000001111	59020	-0.0503877	-0.026374	-0.01649	-0.0162933735914227	0.00645726593241422
tk_652021000001143	tk_652021000001143	34429	35940	56422	-0.0736	tk_652021000001143	59002	-0.00539712	-0.0942926	-0.0279812	0.00223227594087828	0.0969363798972646
tk_652021000001144	tk_652021000001144	35102	35960	56453	-0.04172	tk_652021000001144	59021	-0.0594759	-0.0397656	-0.0278658	-0.00447950057895563	0.0309830195053021
tk_652021000001148	tk_652021000001148	35949	35960	56453	-0.0003769	tk_652021000001148	59035	-0.0604935	0.00688174	-0.00493752	-0.00850109582804091	0.059171003957918
tk_652021000001154	tk_652021000001154	36276	35940	56432	0.0163	tk_652021000001154	59014	0.0126794	0.000786636	0.0286092	-0.000560062310475403	0.0281919403586804
tk_652021000001157	tk_652021000001157	36145	35900	56369	0.01189	tk_652021000001157	58946	-0.0715225	0.0307607	0.00147807	0.0113884317274366	0.0350425134454549
tk_652021000001179	tk_652021000001179	35609	35950	56446	-0.01676	tk_652021000001179	59022	-0.0843699	-0.00231456	-0.0215198	-0.0186884848868858	0.0466173261981571
tk_652021000001200	tk_652021000001200	35591	35960	56458	-0.01792	tk_652021000001200	59043	-0.0375404	-0.0240814	-0.0089201	-0.00303379287205429	0.0443288552839702
tk_652021000001202	tk_652021000001202	35186	35950	56440	-0.0374	tk_652021000001202	59023	-0.0583153	-0.036401	-0.0254768	0.00240537283582706	0.038223193668738
tk_652021000001210	tk_652021000001210	34647	35930	56418	-0.0627	tk_652021000001210	58990	-0.0167994	-0.0745585	-0.0238786	-0.00769307570054953	0.0299061054456878
tk_652021000001211	tk_652021000001211	34669	35940	56428	-0.06212	tk_652021000001211	59013	0.0173602	-0.100908	-0.0198721	0.00457802942499225	-0.0474358266939617
tk_652021000001213	tk_652021000001213	36138	35930	56406	0.01035	tk_652021000001213	58989	0.0289999	0.00568865	0.0392382	0.00535329920615731	0.100059665010011
tk_652021000001218	tk_652021000001218	34392	35940	56427	-0.07556	tk_652021000001218	59015	-0.0225597	-0.100267	-0.0394867	0.000908638407240083	0.0977127262472911
tk_652021000001221	tk_652021000001221	35358	35950	56444	-0.0291	tk_652021000001221	59030	-0.0714946	-0.0186879	-0.0231871	-0.0234199819376003	0.010967547748423
tk_652021000001227	tk_652021000001227	36327	35970	56458	0.01765	tk_652021000001227	59034	-0.100831	0.0425244	-0.00733547	0.0269535814586664	0.038956774336701
tk_652021000001228	tk_652021000001228	34903	35940	56427	-0.05055	tk_652021000001228	59003	-0.11796	-0.0350563	-0.0546789	-0.000813992574681995	0.0852582591413748
tk_652021000001232	tk_652021000001232	34614	35910	56384	-0.06324	tk_652021000001232	58969	-0.0731585	-0.0605277	-0.0449248	0.0077509328158767	0.073948700691566
tk_652021000001234	tk_652021000001234	34519	35920	56401	-0.06832	tk_652021000001234	58984	-0.0389516	-0.0726379	-0.033899	0.00397666491036548	0.0822980485623732
tk_652021000001240	tk_652021000001240	34779	35950	56443	-0.05733	tk_652021000001240	59031	-0.0340711	-0.0591941	-0.0247119	0.0114857323481835	0.0118475924552061
tk_652021000001241	tk_652021000001241	35528	35950	56449	-0.02083	tk_652021000001241	59036	-0.0536576	-0.018721	-0.0142789	0.00941559446374088	0.121318042885939
tk_652021000001247	tk_652021000001247	34686	35920	56403	-0.06045	tk_652021000001247	58971	-0.0295528	-0.0710925	-0.0285492	-0.000858931712285086	0.00999620120689017
tk_652021000001248	tk_652021000001248	38550	35940	56428	0.1274	tk_652021000001248	59015	-0.0293658	0.137719	0.0760947	0.00502067772208507	0.0666174902564986
tk_652021000001249	tk_652021000001249	34475	35950	56433	-0.07177	tk_652021000001249	59021	-0.0515159	-0.0875778	-0.0476225	-0.00821508831123893	0.0482382794133707
tk_652021000001251	tk_652021000001251	34884	35930	56424	-0.0512	tk_652021000001251	59004	0.000137931	-0.0693608	-0.0127485	0.00980823010899319	0.0318886904611391
tk_652021000001252	tk_652021000001252	35577	35930	56420	-0.0174	tk_652021000001252	58995	-0.0173904	-0.0627149	-0.0182287	-0.00337138338884354	0.0326175260545694
tk_652021000001258	tk_652021000001258	36607	35940	56427	0.03237	tk_652021000001258	58995	-0.031616	0.0296695	0.0207913	0.0254067335378821	0.0142580956240699
tk_652021000001259	tk_652021000001259	35404	35960	56455	-0.02713	tk_652021000001259	59033	0.0127803	-0.0457751	0.00533785	-0.0152714889568819	0.0926797938727042
tk_652021000001261	tk_652021000001261	36440	35920	56398	0.02537	tk_652021000001261	58981	-0.101318	0.0366762	-0.0104238	-0.00340087242966015	0.0466853968328825
tk_652021000001262	tk_652021000001262	35054	35960	56456	-0.04424	tk_652021000001262	59035	0.011909	-0.0595837	-0.00199435	0.00949279862759243	0.0517765384764313
tk_652021000001267	tk_652021000001267	34802	35950	56441	-0.0561	tk_652021000001267	59018	-0.0137184	-0.0691909	-0.0196223	0.00634032546878664	0.050288984991831
tk_652021000001269	tk_652021000001269	34486	35940	56422	-0.07087	tk_652021000001269	59002	-0.0172238	-0.0815838	-0.0275401	-0.00465581038515	0.032744877408174
tk_652021000001278	tk_652021000001278	35490	35960	56458	-0.02311	tk_652021000001278	59041	-0.0518447	-0.0373789	-0.0227371	-0.00872880742207522	0.00997936265734857
tk_652021000001281	tk_652021000001281	36072	35940	56426	0.006557	tk_652021000001281	59008	-0.0682353	0.000675557	-0.0119015	0.00268375704710697	0.0516117892905188
tk_652021000001285	tk_652021000001285	34388	35930	56407	-0.07506	tk_652021000001285	58979	-0.032601	-0.0891773	-0.0390848	0.00109592586833087	-0.0188091834987678
tk_652021000001289	tk_652021000001289	34340	35960	56456	-0.07893	tk_652021000001289	59037	-0.0679714	-0.103119	-0.0636863	-0.0166638123726406	0.00144299171493157
tk_652021000001290	tk_652021000001290	34737	35960	56461	-0.05982	tk_652021000001290	59041	0.0133452	-0.080041	-0.0114987	0.00158451067133851	0.0117080991518486
tk_652021000001291	tk_652021000001291	34710	35950	56434	-0.06031	tk_652021000001291	59018	-0.0490359	-0.0708896	-0.0380711	0.00314130315692457	0.0116396341198294
tk_652021000001295	tk_652021000001295	36587	35970	56461	0.03015	tk_652021000001295	59044	-0.121999	0.0653993	-0.00642654	0.00298626396981842	0.0472156644970124
tk_652021000001297	tk_652021000001297	35744	35950	56439	-0.01018	tk_652021000001297	59020	-0.144913	0.0183427	-0.0414198	-0.00931117042602682	0.0919546264497423
tk_652021000001298	tk_652021000001298	34528	35920	56409	-0.06803	tk_652021000001298	58993	-0.0366205	-0.076435	-0.0346268	0.00600033278302629	-0.001459724321949
tk_652021000001301	tk_652021000001301	34874	35850	56289	-0.04773	tk_652021000001301	58873	-0.0448408	-0.0566669	-0.0288083	0.0150247013695924	0.0570102806178983
tk_652021000001307	tk_652021000001307	35613	35870	56326	-0.01265	tk_652021000001307	58884	0.03216	-0.0544327	0.0105843	0.00580136403179812	0.0709863425996312
tk_652021000001309	tk_652021000001309	35703	35930	56398	-0.01085	tk_652021000001309	58974	0.00565193	-0.0188461	0.015243	-0.0101168847037434	0.0143140339313337
tk_652021000001310	tk_652021000001310	35334	35950	56441	-0.03003	tk_652021000001310	59018	0.022037	-0.056053	0.00482434	-0.00311745469691905	0.0424160179543256
tk_652021000001319	tk_652021000001319	29509	32530	50788	-0.1652	tk_652021000001319	53374	-0.100187	-0.16078	-0.106258	0.00470003619553607	0.0687083270786617
tk_652021000001320	tk_652021000001320	36002	35940	56430	0.00299	tk_652021000001320	59011	-0.121062	0.0145329	-0.0313958	-0.00523145631318269	0.0363347269235783
tk_652021000001324	tk_652021000001324	34544	35950	56435	-0.06846	tk_652021000001324	59015	-0.0252873	-0.0818418	-0.0317057	-0.0203374633501528	0.0373794695824636
tk_652021000001325	tk_652021000001325	35533	35920	56406	-0.01902	tk_652021000001325	58983	-0.0486225	-0.020474	-0.012703	0.0100815082002821	0.0532318037363185
tk_652021000001326	tk_652021000001326	36330	35950	56438	0.01842	tk_652021000001326	59014	-0.0323234	0.0187835	0.0150553	-0.00705577611624518	0.0421996024000019
tk_652021000001328	tk_652021000001328	35084	35940	56434	-0.04202	tk_652021000001328	59019	0.00849313	-0.0592704	-0.00348891	-0.00449660270768283	0.0273304133018235
tk_652021000001334	tk_652021000001334	36424	35960	56454	0.02269	tk_652021000001334	59029	-0.148764	0.0647402	-0.0202004	0.0162780060900454	0.0398415494161733
tk_652021000001336	tk_652021000001336	34538	35940	56423	-0.0685	tk_652021000001336	59010	-0.0176652	-0.0801928	-0.027009	-0.00650244929605405	0.100485193771594
tk_652021000001342	tk_652021000001342	34570	35950	56449	-0.06747	tk_652021000001342	59028	0.0176787	-0.0777227	-0.00817643	0.00969631540189296	0.0702100603881808
tk_652021000001344	tk_652021000001344	35124	35940	56428	-0.03976	tk_652021000001344	59002	0.0646281	-0.0929663	0.00764375	-0.0113678287881878	0.0165620878151713
tk_652021000001346	tk_652021000001346	34591	35920	56400	-0.06497	tk_652021000001346	58982	-0.0308374	-0.0734151	-0.0302382	-0.00230642403073978	0.00665247133006041
tk_652021000001349	tk_652021000001349	35516	35960	56453	-0.02158	tk_652021000001349	59032	-0.0731835	-0.0107731	-0.0201342	0.000503439808635217	0.0332005327795218
tk_652021000001350	tk_652021000001350	34427	35960	56457	-0.07473	tk_652021000001350	59037	-0.00968856	-0.0837724	-0.0248798	-0.0104475142442436	0.0838632410284395
tk_652021000001353	tk_652021000001353	34828	35940	56421	-0.05422	tk_652021000001353	59003	-0.0152874	-0.0612314	-0.0163792	-0.00510848264908909	0.0527803735525086
tk_652021000001366	tk_652021000001366	35143	35940	56429	-0.0388	tk_652021000001366	59006	-0.050427	-0.0360659	-0.0214097	0.000950584470716856	0.0229548428947802
tk_652021000001374	tk_652021000001374	36764	35950	56438	0.0399	tk_652021000001374	59025	-0.113175	0.0767424	0.00369791	0.0079459596873393	0.0704670370345406
tk_652021000001376	tk_652021000001376	34617	35930	56402	-0.06394	tk_652021000001376	58974	-0.00909049	-0.0864529	-0.0259655	-0.0152664654342511	0.0399988883383132
tk_652021000001381	tk_652021000001381	34966	35950	56448	-0.0481	tk_652021000001381	59019	0.0475572	-0.131748	-0.0203144	-0.00225854239211268	0.0103796450212575
tk_652021000001388	tk_652021000001388	34662	35950	56434	-0.06272	tk_652021000001388	59021	-0.0747837	-0.0643734	-0.0476626	0.00880306438545484	0.0578357736263536
tk_652021000001391	tk_652021000001391	35160	35950	56439	-0.03853	tk_652021000001391	59014	0.0813136	-0.0791002	0.0229235	-0.00414909159977593	0.0897242843053643
tk_652021000001392	tk_652021000001392	34823	35930	56421	-0.0542	tk_652021000001392	58996	0.00882917	-0.0764734	-0.0119986	0.00351191921672942	0.0570340489439848
tk_652021000001397	tk_652021000001397	35057	35920	56395	-0.0421	tk_652021000001397	58975	0.0288727	-0.0773818	-0.00238089	0.00616128570064431	0.0497600111341679
tk_652021000001402	tk_652021000001402	32244	34770	54360	-0.1289	tk_652021000001402	56945	-0.0954592	-0.155437	-0.102751	0.00391735015331683	0.0243127061474883
tk_652021000001430	tk_652021000001430	34479	35960	56453	-0.07227	tk_652021000001430	59034	-0.0118591	-0.0844724	-0.0263054	0.00777157679471382	0.0610519559260858
tk_652021000001435	tk_652021000001435	35815	35940	56420	-0.005934	tk_652021000001435	59000	0.0216201	-0.0257641	0.0197924	1.19133902261993e-05	0.0118828839532884
tk_652021000001437	tk_652021000001437	35319	35950	56433	-0.0307	tk_652021000001437	59019	-0.0217934	-0.0417402	-0.00985864	-0.0028977651359212	-0.00559447073442674
tk_652021000001441	tk_652021000001441	36566	35940	56425	0.03061	tk_652021000001441	58998	-0.138952	0.0690221	-0.0131592	-0.0251924895202898	0.0426994169451874
tk_652021000001461	tk_652021000001461	34742	35940	56424	-0.05862	tk_652021000001461	59005	-0.0083949	-0.085172	-0.0249124	0.00030958981520528	0.0429621948260288
tk_652021000001471	tk_652021000001471	34561	35900	56377	-0.06537	tk_652021000001471	58951	-0.00690604	-0.0856569	-0.0244498	0.00554184696359987	0.114951665960084
tk_652021000001502	tk_652021000001502	35597	35960	56459	-0.01792	tk_652021000001502	59039	-0.132129	0.0183688	-0.0350301	0.0065929884086815	0.00750958076324304
tk_652021000001504	tk_652021000001504	36498	35940	56430	0.02711	tk_652021000001504	59000	-0.14447	0.0697305	-0.0155899	-0.00431378351313252	0.0491271897004713
tk_652021000001505	tk_652021000001505	36760	35940	56419	0.03988	tk_652021000001505	58993	-0.121246	0.0757626	-0.000925771	0.0190340290977515	0.0681515928086658
tk_652021000001508	tk_652021000001508	37381	35920	56399	0.07133	tk_652021000001508	58976	-0.0850488	0.100266	0.0294563	0.00410324419628825	0.0755177853234765
tk_652021000001510	tk_652021000001510	36553	35940	56439	0.02969	tk_652021000001510	59025	-0.098481	0.0520479	-0.00131061	0.00250215858458886	0.0436782654602203
tk_652021000001511	tk_652021000001511	36552	35880	56339	0.03271	tk_652021000001511	58897	-0.123679	0.0571631	-0.0115423	0.0139616677946852	0.0217023157571224
tk_652021000001513	tk_652021000001513	35938	35940	56426	-0.0001707	tk_652021000001513	59000	-0.182766	0.051631	-0.0437537	-0.00594566221319259	0.0420264784439004
tk_652021000001514	tk_652021000001514	35177	35940	56434	-0.03738	tk_652021000001514	59011	0.0278455	-0.0710662	0.000224599	-0.00326438623924712	0.102192679758115
tk_652021000001516	tk_652021000001516	35587	35960	56456	-0.0184	tk_652021000001516	59042	-0.124914	0.00489434	-0.0381101	0.0252135248004976	0.058482170245275
tk_652021000001517	tk_652021000001517	35972	35910	56382	0.002964	tk_652021000001517	58955	-0.100533	0.0281744	-0.0143577	0.00135029187220888	-0.0173343121767422
tk_652021000001522	tk_652021000001522	35983	35940	56427	0.002083	tk_652021000001522	59007	-0.118328	0.0205387	-0.0270329	0.0175746842140831	0.0867037738595075
tk_652021000001523	tk_652021000001523	37382	35930	56423	0.07069	tk_652021000001523	58996	-0.0785009	0.0862858	0.025699	-0.0131460664491452	0.0602150798274524
tk_652021000001528	tk_652021000001528	35317	35950	56435	-0.03084	tk_652021000001528	59017	-0.101217	-0.0329829	-0.0452246	-0.000666168020429014	0.0429928468448742
tk_652021000001529	tk_652021000001529	36663	35970	56466	0.03393	tk_652021000001529	59048	-0.144723	0.0782421	-0.0113767	0.00502323903636832	0.043464091366697
tk_652021000001536	tk_652021000001536	36187	35920	56400	0.01287	tk_652021000001536	58962	-0.145121	0.044605	-0.0285322	0.00423938545205798	0.0395063084061979
tk_652021000001538	tk_652021000001538	35881	35870	56318	0.0007049	tk_652021000001538	58890	-0.104	0.0306793	-0.0148231	-0.00881736259510837	0.0516967844286575
tk_652021000001540	tk_652021000001540	35507	35920	56396	-0.01998	tk_652021000001540	58968	-0.108115	-0.01434	-0.039419	0.00143159274625371	0.0288839920088895
tk_652021000001542	tk_652021000001542	35483	35950	56440	-0.0228	tk_652021000001542	59024	-0.136058	0.00527345	-0.043503	-0.00953520653111982	0.0523103375498002
tk_652021000001543	tk_652021000001543	36102	35550	55812	0.02734	tk_652021000001543	58366	-0.0327384	-0.0367749	-0.0128774	0.00836603325244282	0.0160593192553778
tk_652021000001549	tk_652021000001549	36279	35940	56425	0.01654	tk_652021000001549	59003	-0.118331	0.0463326	-0.0141527	0.0120867508986065	0.0500044062582427
tk_652021000001550	tk_652021000001550	36084	35940	56428	0.006905	tk_652021000001550	59006	-0.13844	0.0381006	-0.0283246	-0.0210108769648741	0.0772051226199933
tk_652021000001552	tk_652021000001552	35994	35930	56417	0.003127	tk_652021000001552	58990	-0.10809	0.0260919	-0.0191904	0.0135959346230014	0.059276183409614
tk_652021000001553	tk_652021000001553	36646	35950	56446	0.034	tk_652021000001553	59018	-0.150615	0.0850433	-0.0109961	-0.0111714449680849	0.0750124902935334
tk_652021000001554	tk_652021000001554	39140	35800	56227	0.1633	tk_652021000001554	58780	0.0183416	0.14243	0.102103	0.00578669268982633	0.0112739371459215
tk_652021000001561	tk_652021000001561	35899	35960	56447	-0.002752	tk_652021000001561	59024	-0.0911615	0.0145147	-0.0164933	0.00783802638142608	0.0456437835341779
tk_652021000001564	tk_652021000001564	35949	35930	56410	0.001096	tk_652021000001564	58979	0.0187962	-0.0279433	0.0172054	-0.000759898281014332	0.0625175090816619
tk_652021000001566	tk_652021000001566	37109	35940	56434	0.05685	tk_652021000001566	59016	-0.120837	0.0868721	0.00489298	-0.00521213956859792	0.0119598539680015
tk_652021000001567	tk_652021000001567	35979	35930	56405	0.002277	tk_652021000001567	58977	-0.0709949	0.0144582	-0.00646323	0.0028922102124205	0.0909744301117538
tk_652021000001575	tk_652021000001575	36719	35960	56445	0.03728	tk_652021000001575	59023	-0.114622	0.0540486	-0.00844755	0.00562718700714454	0.0129557596704422
tk_652021000001579	tk_652021000001579	35590	35930	56409	-0.01651	tk_652021000001579	58977	-0.123144	0.0154075	-0.0320972	0.010072028199487	0.0489355612551752
tk_652021000001582	tk_652021000001582	36684	35950	56438	0.03589	tk_652021000001582	59014	-0.0946169	0.0638951	0.00646447	-0.0192843698390195	0.0485549699106524
tk_652021000001593	tk_652021000001593	35962	35950	56435	0.0006819	tk_652021000001593	59021	-0.120182	0.0339331	-0.021217	-0.0151247926805902	0.0476501090590056
tk_652021000001596	tk_652021000001596	36778	35960	56455	0.03983	tk_652021000001596	59038	-0.155887	0.0927404	-0.00969745	0.0155430234118818	0.037687262490696
tk_652021000001600	tk_652021000001600	36801	35940	56424	0.04209	tk_652021000001600	59001	-0.0867875	0.0715469	0.0142183	0.0117052884711155	0.0574981036143861
tk_652021000001601	tk_652021000001601	35992	35970	56465	0.001289	tk_652021000001601	59039	-0.014872	-0.0273389	0.000693728	0.00559188948907682	0.0130650652430761
tk_652021000001606	tk_652021000001606	36049	35960	56455	0.004226	tk_652021000001606	59039	-0.0203174	-0.014413	0.00451867	0.0083907840711106	0.00531907435330332
tk_652021000001612	tk_652021000001612	36845	35960	56449	0.04335	tk_652021000001612	59029	-0.165419	0.0954675	-0.0131222	0.01041074917641	0.0243629408566026
tk_652021000001621	tk_652021000001621	35926	35940	56420	-0.0004654	tk_652021000001621	58998	-0.125802	0.0313063	-0.0253997	-0.0253702279846568	0.0422802768845666
tk_652021000001625	tk_652021000001625	36630	35930	56413	0.03413	tk_652021000001625	58996	-0.0992674	0.0639339	0.00422455	0.0123417709663882	0.0817024346107114
tk_652021000001627	tk_652021000001627	36785	35950	56429	0.04094	tk_652021000001627	59003	-0.147868	0.0841281	-0.0100574	-0.00361087596562325	0.0916236241959363
tk_652021000001635	tk_652021000001635	36235	35910	56391	0.01576	tk_652021000001635	58959	-0.0513052	0.0207114	0.00648095	0.00354516830631202	0.0535844438763424
tk_652021000001636	tk_652021000001636	36255	35930	56403	0.01599	tk_652021000001636	58975	-0.12333	0.0536711	-0.0130236	-0.00171257800883577	0.0554477486807944
tk_652021000001640	tk_652021000001640	35438	35910	56372	-0.02286	tk_652021000001640	58945	0.0294332	-0.0607642	0.00615991	0.00995864954078744	0.0366906534908166
tk_652021000001671	tk_652021000001671	35387	35580	55895	-0.009502	tk_652021000001671	58416	-0.141127	0.0256942	-0.0361386	-0.00224572448955611	0.045441592521591
tk_652021000001675	tk_652021000001675	36021	35940	56424	0.004007	tk_652021000001675	59000	-0.0830254	0.030951	-0.00420668	0.00642403765888248	0.00186362416694624
tk_652021000001677	tk_652021000001677	35500	35930	56412	-0.02117	tk_652021000001677	58976	0.064249	-0.0537365	0.0269939	-0.00266784978638979	0.0526980118668729
tk_652021000001679	tk_652021000001679	35779	35900	56373	-0.00601	tk_652021000001679	58950	0.00559188	-0.0459785	0.0016642	-0.00968887209101506	0.0279333925311877
tk_652021000001681	tk_652021000001681	36494	35950	56438	0.02657	tk_652021000001681	59018	-0.0910713	0.0383075	-0.00452415	0.0133391051044026	0.0540403631930165
tk_652021000001692	tk_652021000001692	36177	35920	56388	0.01274	tk_652021000001692	58966	-0.142809	0.0517357	-0.0236766	0.00864800011274274	0.033620559825365
tk_652021000001697	tk_652021000001697	36468	35910	56381	0.02723	tk_652021000001697	58958	0.00506723	0.000270202	0.0245233	0.0184816223915645	0.0241515279549066
tk_652021000001740	tk_652021000001740	35907	35960	56445	-0.002375	tk_652021000001740	59022	-0.0719796	0.0128278	-0.00774506	0.00189053932579303	0.0374266586959386
tk_652021000001742	tk_652021000001742	35445	35940	56431	-0.02437	tk_652021000001742	59004	-0.00381861	-0.0353479	0.00222037	0.0124890274582817	0.0329928526809888
tk_652021000001773	tk_652021000001773	36302	35920	56402	0.01854	tk_652021000001773	58965	-0.0595779	0.031467	0.00767781	0.0209931905401908	0.0768373462352711
tk_652021000001779	tk_652021000001779	30285	32770	51018	-0.1361	tk_652021000001779	53601	-0.178774	-0.115535	-0.12306	-0.00157582115038967	0.0502762424731138
tk_652021000001782	tk_652021000001782	34670	35290	55284	-0.03076	tk_652021000001782	57874	-0.0833777	-0.020838	-0.0297316	-0.0119905111275522	0.0569747427845965
tk_652021000001793	tk_652021000001793	35607	35870	56326	-0.01308	tk_652021000001793	58899	-0.0431411	-0.0113942	-0.0054252	-0.00115451567138116	0.00677439242597671
tk_652021000001801	tk_652021000001801	35035	35960	56457	-0.04525	tk_652021000001801	59036	-0.00606608	-0.0595205	-0.0109507	-0.000901412399853833	0.0889046512888405
tk_652021000001803	tk_652021000001803	36224	35960	56450	0.01297	tk_652021000001803	59024	-0.151174	0.0575313	-0.0250165	0.0027558050450932	0.0487811132348229
tk_652021000001804	tk_652021000001804	37075	35950	56440	0.05471	tk_652021000001804	59018	-0.156226	0.0968757	-0.00783426	0.0183620497731928	0.0183115578979024
tk_652021000001806	tk_652021000001806	34592	35930	56413	-0.06539	tk_652021000001806	58987	0.0258125	-0.0995562	-0.0150535	-0.00202243892505348	0.0532713993634046
tk_652021000001807	tk_652021000001807	35568	35980	56475	-0.0199	tk_652021000001807	59058	-0.0998494	-0.00028882	-0.0282008	0.00496904655804916	0.0701130208953463
tk_652021000001810	tk_652021000001810	35452	35950	56442	-0.02431	tk_652021000001810	59024	0.0324713	-0.0421244	0.0170459	-0.00103784064895531	0.00248968585095317
tk_652021000001814	tk_652021000001814	34454	35960	56455	-0.07323	tk_652021000001814	59034	-0.0449287	-0.0985167	-0.0498793	0.00144350708525033	0.0947032091009168
tk_652021000001823	tk_652021000001823	36210	35940	56426	0.01315	tk_652021000001823	59000	0.0229665	-0.0119257	0.027334	0.00437957663506262	0.0392590788446491
tk_652021000001825	tk_652021000001825	37058	35940	56424	0.05455	tk_652021000001825	59003	-0.109055	0.0851136	0.00988405	0.0145211469603699	0.0776351234194593
tk_652021000001827	tk_652021000001827	36357	35960	56452	0.0194	tk_652021000001827	59035	-0.154701	0.0678388	-0.0215542	0.00245218377490778	0.0461678395726675
tk_652021000001830	tk_652021000001830	35563	35960	56451	-0.01929	tk_652021000001830	59039	-0.140348	0.00898997	-0.0437614	0.00836742320031113	0.0340273146629983
tk_652021000001832	tk_652021000001832	35076	35930	56410	-0.04172	tk_652021000001832	58992	-0.0333851	-0.0453964	-0.0175065	0.00902760029783535	-0.0110476013988059
tk_652021000001835	tk_652021000001835	35063	35940	56427	-0.043	tk_652021000001835	59003	-0.015945	-0.058412	-0.0153491	0.0103867327085563	0.0109948334423843
tk_652021000001836	tk_652021000001836	37190	35950	56438	0.06064	tk_652021000001836	59019	-0.107602	0.0907182	0.0134242	-0.00450494552184383	0.0427597910024771
tk_652021000001840	tk_652021000001840	35761	35940	56436	-0.008972	tk_652021000001840	59015	-0.0499827	0.00139336	-0.00244429	0.0175078121419468	0.0688355763535143
tk_652021000001841	tk_652021000001841	35876	35940	56421	-0.003197	tk_652021000001841	59000	-0.105141	0.0155022	-0.0229633	-0.00257056739294013	-0.0124503596246372
tk_652021000001844	tk_652021000001844	36035	35950	56444	0.004095	tk_652021000001844	59016	-0.104669	0.0262264	-0.0174304	0.000181158323502482	0.0852632333697273
tk_652021000001845	tk_652021000001845	37299	35970	56465	0.06493	tk_652021000001845	59049	-0.0923371	0.0898855	0.0206543	0.0152795026771417	0.0859697139290893
tk_652021000001850	tk_652021000001850	35361	35950	56446	-0.0288	tk_652021000001850	59018	0.0618945	-0.0519585	0.026758	0.0141798390614558	0.00970051232267179
tk_652021000001854	tk_652021000001854	35226	35960	56449	-0.03564	tk_652021000001854	59032	-0.0843055	-0.037362	-0.0389558	-0.00966091872411238	0.0581690168657933
tk_652021000001855	tk_652021000001855	35890	35950	56448	-0.003066	tk_652021000001855	59025	-0.0108583	-0.02593	0.0034356	-0.00749171000417463	0.0129908235993737
tk_652021000001856	tk_652021000001856	35859	35950	56443	-0.00462	tk_652021000001856	59022	-0.0512817	-0.00469796	-0.00614204	-0.0123417905937061	0.0402440006393515
tk_652021000001861	tk_652021000001861	35660	35940	56439	-0.01389	tk_652021000001861	59012	-0.0215258	-0.0238905	-0.000907537	0.00305747192619832	0.0718598821654005
tk_652021000001865	tk_652021000001865	36375	35960	56459	0.02008	tk_652021000001865	59041	-0.0658896	0.0126654	-0.00474597	0.00288740867918466	0.0700501894309631
tk_652021000001866	tk_652021000001866	36074	35960	56449	0.005591	tk_652021000001866	59024	-0.035273	-0.00774356	0.000304865	0.00488014687355063	0.0185247618909957
tk_652021000001868	tk_652021000001868	35100	35960	56456	-0.04207	tk_652021000001868	59036	0.0122402	-0.128569	-0.0363133	0.00676057714218558	0.032400906365733
tk_652021000001870	tk_652021000001870	35121	35950	56439	-0.04055	tk_652021000001870	59013	-0.0488373	-0.0671647	-0.0361923	-0.00477992845985016	0.014715092870085
tk_652021000001872	tk_652021000001872	35495	35950	56441	-0.02219	tk_652021000001872	59026	0.0104659	-0.0416763	0.00629192	-0.00869798591098714	0.0541863097971474
tk_652021000001873	tk_652021000001873	38229	35950	56436	0.1114	tk_652021000001873	59015	-0.0625678	0.125758	0.0534453	0.011506850560749	-0.00277225493301318
tk_652021000001874	tk_652021000001874	36685	35940	56427	0.03618	tk_652021000001874	59005	-0.126909	0.0637182	-0.00974973	0.00874961302606323	-0.0348797632465408
tk_652021000001875	tk_652021000001875	35928	35950	56436	-0.0009879	tk_652021000001875	59008	-0.0394883	0.000523702	0.00231135	-0.013852665373287	0.0880943684561858
tk_652021000001879	tk_652021000001879	36159	35940	56428	0.01049	tk_652021000001879	59010	-0.00546381	-0.0135815	0.012355	0.000287525491507132	0.112204187389842
tk_652021000001881	tk_652021000001881	35013	35950	56432	-0.0455	tk_652021000001881	59006	0.190415	-0.144166	0.0449362	-0.00772047822756499	0.0303489937928351
tk_652021000001882	tk_652021000001882	35684	35940	56419	-0.0124	tk_652021000001882	58996	0.0167867	-0.0393368	0.0105654	-0.0194685107054196	0.0668330746128468
tk_652021000001884	tk_652021000001884	35598	35810	56196	-0.0102	tk_652021000001884	58768	-0.00376098	-0.0215822	0.00921109	0.00274020131188143	0.0437749164887084
tk_652021000001885	tk_652021000001885	35910	35960	56461	-0.00255	tk_652021000001885	59043	-0.130381	0.031158	-0.0277461	0.000446882907414118	0.0882294139914798
tk_652021000001888	tk_652021000001888	34839	35940	56425	-0.05382	tk_652021000001888	59006	0.0226678	-0.0929584	-0.0132747	0.00026530732486919	0.0606243179770814
tk_652021000001891	tk_652021000001891	36199	35590	55882	0.03023	tk_652021000001891	58437	-0.121427	0.0451589	-0.0162727	0.00340052541801233	0.0501099189534845
tk_652021000001892	tk_652021000001892	35400	35950	56441	-0.02675	tk_652021000001892	59020	-0.135587	0.00201642	-0.0449367	0.0100636516439659	-0.00997409355297615
tk_652021000001898	tk_652021000001898	37304	35970	56467	0.06508	tk_652021000001898	59048	0.0396468	0.0513692	0.0673631	0.00329497504483387	0.0764886704239326
tk_652021000001899	tk_652021000001899	36099	35950	56446	0.007149	tk_652021000001899	59030	-0.0964546	0.0290858	-0.0117972	-0.00492535842873528	0.0334743915485943
tk_652021000001902	tk_652021000001902	35640	35960	56456	-0.01577	tk_652021000001902	59040	-0.0317868	-0.0247516	-0.00638575	-0.00610899251921281	0.0018952974585492
tk_652021000001910	tk_652021000001910	35702	35970	56466	-0.01303	tk_652021000001910	59046	-0.149918	0.0288779	-0.0386725	-7.90279304118105e-05	0.0379461000526001
tk_652021000001912	tk_652021000001912	35688	35960	56445	-0.01305	tk_652021000001912	59018	-0.0607636	-0.00566469	-0.0114157	0.00433916986578952	0.0401966552062309
tk_652021000001916	tk_652021000001916	35818	35950	56443	-0.006606	tk_652021000001916	59027	-0.0304057	-0.00460871	0.00438107	-0.00915780352702041	0.0757762061799846
tk_652021000001918	tk_652021000001918	35403	35930	56413	-0.0258	tk_652021000001918	58986	0.123037	-0.0821909	0.0422335	-0.000604088688423838	0.00897811903208012
tk_652021000001919	tk_652021000001919	35535	35950	56438	-0.02003	tk_652021000001919	59021	-0.0184064	-0.0287282	-0.00168524	0.0109116726016791	0.0272706911804467
tk_652021000001927	tk_652021000001927	35375	35950	56444	-0.02829	tk_652021000001927	59025	0.0203221	-0.0623469	0.00085124	0.000156199087655139	0.0886435978514948
tk_652021000001931	tk_652021000001931	35385	35940	56434	-0.02729	tk_652021000001931	59012	-0.00202084	-0.0389673	0.00134893	-0.0057452066759439	0.0847599730631009
tk_652021000001936	tk_652021000001936	36190	35960	56446	0.01146	tk_652021000001936	59020	-0.125071	0.0353907	-0.023034	-0.0015204516842554	0.0788964363170709
tk_652021000001942	tk_652021000001942	35783	35940	56434	-0.007835	tk_652021000001942	59010	0.00573056	-0.0384697	0.00545725	0.0123854854536198	0.0938457183604364
tk_652021000001943	tk_652021000001943	35632	35940	56430	-0.01504	tk_652021000001943	59003	-0.0183193	-0.013639	0.00582483	0.00673943961214136	0.0501209293948969
tk_652021000001944	tk_652021000001944	36812	35940	56427	0.04254	tk_652021000001944	58995	0.140939	0.00741502	0.0959415	0.0136057580008161	0.0265434893939068
tk_652021000001945	tk_652021000001945	36194	35950	56441	0.01187	tk_652021000001945	59011	-0.0827126	0.0168264	-0.0111675	0.00262997857161771	0.0606561218559027
tk_652021000001946	tk_652021000001946	35647	35940	56415	-0.01407	tk_652021000001946	58996	0.0322008	-0.0333182	0.0213157	0.00534175096490425	0.0757616937747778
tk_652021000001947	tk_652021000001947	37379	35950	56433	0.06993	tk_652021000001947	59009	-0.0277617	0.0707939	0.0433433	-0.00434556912348133	0.116408998144131
tk_652021000001955	tk_652021000001955	35615	35950	56435	-0.0162	tk_652021000001955	59016	-0.0821927	-0.00128146	-0.0198701	0.00729270668930333	-0.0149494699813356
tk_652021000001956	tk_652021000001956	35609	35960	56454	-0.01718	tk_652021000001956	59029	0.0253304	-0.0340887	0.0174322	-0.00382433542189239	0.0521970710920045
tk_652021000001968	tk_652021000001968	35784	35960	56449	-0.00862	tk_652021000001968	59027	-0.0923072	0.0114444	-0.0185939	-0.0129666550469574	0.0636438374860894
tk_652021000001969	tk_652021000001969	35275	35960	56451	-0.03343	tk_652021000001969	59026	0.0476486	-0.0812886	0.00499238	0.00251892965684126	0.0423620403391885
tk_652021000001971	tk_652021000001971	36060	35950	56440	0.005196	tk_652021000001971	59019	0.0500863	-0.0157451	0.0390195	0.0206975121773144	-0.00273466745455335
tk_652021000001972	tk_652021000001972	35796	35930	56422	-0.006731	tk_652021000001972	58991	0.0595551	-0.0395477	0.0317782	0.00924814339573062	0.0662450267625873
tk_652021000001973	tk_652021000001973	34282	35940	56428	-0.08096	tk_652021000001973	59011	-0.0294854	-0.12769	-0.0567021	0.0128915338994626	0.0206274277620824
tk_652021000001975	tk_652021000001975	35582	35960	56453	-0.01829	tk_652021000001975	59036	-0.0640435	-0.00381519	-0.0120529	0.00482755723093152	0.0591758449649154
tk_652021000001976	tk_652021000001976	37245	35940	56431	0.06359	tk_652021000001976	59008	0.031039	0.050353	0.062532	-0.00484657178316224	0.0712265511805355
tk_652021000001978	tk_652021000001978	36367	35940	56421	0.02079	tk_652021000001978	59007	-0.0293312	0.0127835	0.0136388	-0.000783408551102838	0.0825187103142378
tk_652021000001980	tk_652021000001980	35869	35950	56435	-0.003735	tk_652021000001980	59006	0.0433099	-0.0302456	0.028318	-0.00149348106811925	-0.00273591392156707
tk_652021000001981	tk_652021000001981	35806	35940	56431	-0.00666	tk_652021000001981	59010	0.00518097	-0.0158379	0.0165238	-0.00344799779782087	0.0764522554453735
tk_652021000001982	tk_652021000001982	34501	35860	56278	-0.06644	tk_652021000001982	58863	0.0305656	-0.111148	-0.0183335	0.00828067283929716	0.0212905592916194
tk_652021000001983	tk_652021000001983	35702	35950	56441	-0.01214	tk_652021000001983	59015	0.0299673	-0.0344078	0.0195878	-0.0107346350236541	0.00532941578453117
tk_652021000001988	tk_652021000001988	35407	35900	56369	-0.0243	tk_652021000001988	58940	0.0294404	-0.0839601	-0.00544957	0.00990266132112773	0.083429619977583
tk_652021000001991	tk_652021000001991	34794	35950	56429	-0.05623	tk_652021000001991	59006	0.0501636	-0.101555	-0.00385884	0.00988052486225893	0.0783877991979493
tk_652021000001993	tk_652021000001993	36151	35930	56421	0.01059	tk_652021000001993	58999	-0.103968	0.0109726	-0.0246498	-0.0107472235906875	0.0367225019688499
tk_652021000001994	tk_652021000001994	35536	35710	56065	-0.008504	tk_652021000001994	58625	-0.0385879	-0.0106985	-0.00280951	0.00763391997900534	0.0667862211871503
TK_652022000000004	TK_652022000000004	36027	35950	56437	0.003653	TK_652022000000004	59028	-0.0999212	0.0297112	-0.0131578	0.0255412665234451	0.0181902277573082
TK_652022000000006	TK_652022000000006	36203	35820	56247	0.01857	TK_652022000000006	58823	-0.131518	0.0567171	-0.0155042	-0.00433315481941608	0.0394690526284387
TK_652022000000007	TK_652022000000007	34806	35950	56433	-0.05584	TK_652022000000007	59017	0.0046962	-0.0733797	-0.0124498	0.00968804241408072	0.0411883029871738
TK_652022000000010	TK_652022000000010	35542	35900	56367	-0.01771	TK_652022000000010	58949	0.00886533	-0.0371146	0.00777567	-0.00658301845619403	0.0355777983648799
TK_652022000000012	TK_652022000000012	35731	35910	56373	-0.008706	TK_652022000000012	58950	0.0298984	-0.03146	0.0210767	0.012346114182028	0.0660229620949173
TK_652022000000013	TK_652022000000013	35533	35950	56431	-0.02015	TK_652022000000013	59012	-0.071052	-0.012948	-0.0201315	0.00373724719926563	0.0901198260648784
TK_652022000000016	TK_652022000000016	35664	35970	56462	-0.01489	TK_652022000000016	59052	-0.0190845	-0.025319	-0.000271962	0.0177581539162316	0.0303268681166329
TK_652022000000017	TK_652022000000017	35823	35950	56437	-0.006184	TK_652022000000017	59017	-0.0715846	-0.000981947	-0.0144252	-0.0133507072853692	0.0430202464293281
TK_652022000000018	TK_652022000000018	35826	35940	56422	-0.005495	TK_652022000000018	59005	-0.11228	0.0202303	-0.0241371	0.000726021138746388	0.0931027204749649
TK_652022000000021	TK_652022000000021	34626	35930	56413	-0.06379	TK_652022000000021	58991	0.0197851	-0.106635	-0.0215744	-0.00403025176125598	0.0341287408842039
TK_652022000000022	TK_652022000000022	36669	35910	56374	0.03718	TK_652022000000022	58961	-0.141869	0.086716	-0.00563831	-0.000733648690762991	-0.0341211451182131
TK_652022000000023	TK_652022000000023	35722	35950	56440	-0.01126	TK_652022000000023	59029	-0.0703373	-0.000918025	-0.0136978	-0.00505678742686005	0.0594195135934379
TK_652022000000024	TK_652022000000024	35282	35950	56438	-0.03254	TK_652022000000024	59019	0.0392867	-0.0597959	0.0116112	-0.00709943580535001	0.0174059596666623
TK_652022000000025	TK_652022000000025	35724	35950	56431	-0.01083	TK_652022000000025	59018	-0.0746905	0.0107715	-0.0100425	0.0070262237461645	0.0140438478198822
TK_652022000000033	TK_652022000000033	36637	35940	56425	0.03398	TK_652022000000033	59014	-0.0766734	0.0555209	0.0113592	-0.00963680714076927	0.0866245044075456
TK_652022000000035	TK_652022000000035	35469	35810	56221	-0.01648	TK_652022000000035	58801	-0.0834596	-0.00564906	-0.0226159	0.0160793093155628	0.117439940210457
TK_652022000000037	TK_652022000000037	36145	35930	56411	0.01042	TK_652022000000037	58988	-0.0624455	0.0133822	-0.00268822	-0.0106230658531375	0.0128065237578937
TK_652022000000038	TK_652022000000038	35615	35920	56388	-0.01473	TK_652022000000038	58968	-0.0738805	-0.0104816	-0.0203048	0.0022497915139528	0.0749307554500028
TK_652022000000039	TK_652022000000039	34899	35940	56429	-0.05092	TK_652022000000039	59012	0.0791677	-0.177546	-0.0273036	0.00656889286826481	0.041175564848911
TK_652022000000041	TK_652022000000041	36315	35940	56423	0.01813	TK_652022000000041	59010	-0.0857178	0.0438174	0.000969813	0.00710635339092625	0.0482542237766134
TK_652022000000043	TK_652022000000043	35421	35940	56418	-0.02518	TK_652022000000043	59006	-0.0032793	-0.0434598	-0.00143958	-0.0017784666386638	0.0806671010436921
TK_652022000000044	TK_652022000000044	35259	35930	56409	-0.03296	TK_652022000000044	58993	0.0069185	-0.0532254	-0.00125252	0.00203401995328401	0.050410235553232
TK_652022000000049	TK_652022000000049	37864	35920	56394	0.09482	TK_652022000000049	58978	-0.0468657	0.117824	0.0573856	0.0108516415180968	0.0184590393841773
TK_652022000000051	TK_652022000000051	35220	35930	56420	-0.0349	TK_652022000000051	59004	-0.0702961	-0.0405686	-0.0335355	-0.0133256591707643	0.0298877337577142
TK_652022000000053	TK_652022000000053	34384	35930	56416	-0.0757	TK_652022000000053	59006	-0.0312035	-0.104169	-0.0457394	-0.00657839711532082	0.0645840576589662
TK_652022000000054	TK_652022000000054	36139	35940	56417	0.009946	TK_652022000000054	58992	0.0308719	-0.0261287	0.0241966	0.0044430231431661	-0.026078419955797
TK_652022000000056	TK_652022000000056	35665	35770	56162	-0.005113	TK_652022000000056	58748	-0.035499	-0.00745633	0.000531592	-0.00320881978336992	0.0768573314554542
TK_652022000000057	TK_652022000000057	35623	35910	56381	-0.01381	TK_652022000000057	58962	0.0196122	-0.0309859	0.0162002	0.01493903993971	-0.00301450296496721
TK_652022000000058	TK_652022000000058	34865	35810	56245	-0.04633	TK_652022000000058	58822	0.0797534	-0.107439	0.00806234	0.00797153863354836	0.0446579318845515
TK_652022000000059	TK_652022000000059	36611	35940	56424	0.03278	TK_652022000000059	59002	-0.0920179	0.0560779	0.00387673	0.00196066752414756	0.0382892306722412
TK_652022000000060	TK_652022000000060	35823	35930	56411	-0.005092	TK_652022000000060	58991	-0.0414491	-0.0134991	-0.00560635	-0.0138385731753668	0.0827920845807303
TK_652022000000062	TK_652022000000062	34924	35940	56419	-0.04937	TK_652022000000062	58994	0.00880287	-0.072277	-0.00991279	0.00150000225326242	0.0496654794516989
TK_652022000000063	TK_652022000000063	34392	35830	56264	-0.07054	TK_652022000000063	58848	0.0240242	-0.133989	-0.0330276	-0.00192515868196993	0.0470581740471564
TK_652022000000064	TK_652022000000064	35286	35940	56425	-0.03189	TK_652022000000064	59014	-0.0502478	-0.0229008	-0.0146388	0.000215534864794022	0.0649440742657579
TK_652022000000065	TK_652022000000065	34568	35910	56387	-0.06577	TK_652022000000065	58967	0.0823996	-0.125333	0.000410054	-0.0105765922705569	0.019189563314287
TK_652022000000067	TK_652022000000067	35862	35930	56410	-0.003216	TK_652022000000067	58984	-0.0707538	0.0125369	-0.007289	0.00622558043829925	0.0381230343180087
TK_652022000000068	TK_652022000000068	35764	35810	56234	-0.00228	TK_652022000000068	58810	-0.0279439	-0.0170877	-0.000614758	-0.00915056440307033	0.079327532414233
TK_652022000000069	TK_652022000000069	35621	35750	56141	-0.006216	TK_652022000000069	58709	-0.0536378	-0.0109815	-0.010439	-0.0010232198144241	0.0645042086293955
TK_652022000000071	TK_652022000000071	36470	35900	56367	0.02766	TK_652022000000071	58943	-0.0550605	0.0385791	0.0136109	0.00505325829451352	0.00573509879742418
TK_652022000000072	TK_652022000000072	35456	35920	56393	-0.02255	TK_652022000000072	58967	-0.0760223	-0.0146899	-0.0235303	-0.00659615789013048	0.0631386910223264
TK_652022000000075	TK_652022000000075	36573	35890	56345	0.03347	TK_652022000000075	58933	-0.0934283	0.0567613	0.00362365	0.00706891405680064	0.00267231126188838
TK_652022000000079	TK_652022000000079	35253	35940	56422	-0.03342	TK_652022000000079	59004	-0.0455767	-0.042613	-0.022215	-0.0119261040165169	0.0260506758884099
TK_652022000000082	TK_652022000000082	34686	35940	56420	-0.0612	TK_652022000000082	59001	-0.10018	-0.0386691	-0.0475523	-0.0268587467896054	0.0803276115157102
TK_652022000000083	TK_652022000000083	34551	35940	56434	-0.06784	TK_652022000000083	59015	-0.0143605	-0.110814	-0.0407197	0.00588867990785853	-0.0235313552633755
TK_652022000000084	TK_652022000000084	34795	35940	56425	-0.05582	TK_652022000000084	59012	-0.0171524	-0.0797714	-0.0265426	0.00964439826961	-0.00937042572642485
TK_652022000000085	TK_652022000000085	36018	35910	56379	0.005408	TK_652022000000085	58959	-0.0855916	0.0284848	-0.00667378	-0.00161945423591384	0.0830411801847927
TK_652022000000086	TK_652022000000086	36069	35920	56395	0.007096	TK_652022000000086	58980	-0.00514241	0.00524879	0.0219674	0.00628026254591608	0.0195562164784204
TK_652022000000087	TK_652022000000087	35222	35810	56237	-0.02895	TK_652022000000087	58808	0.15123	-0.148208	0.0233707	-0.0103201652508367	0.0813112105573673
TK_652022000000093	TK_652022000000093	35118	35940	56418	-0.04015	TK_652022000000093	58996	-0.0732002	-0.0441395	-0.0368209	-3.24860682566219e-05	0.0389524939773168
TK_652022000000094	TK_652022000000094	36283	35940	56418	0.01672	TK_652022000000094	59007	-0.108531	0.0455381	-0.00955822	-0.0181761837604062	0.0568332703508877
TK_652022000000095	TK_652022000000095	35589	35940	56428	-0.01712	TK_652022000000095	59003	-0.079172	0.000741378	-0.0173944	0.0130508089143852	0.0683983666888772
TK_652022000000099	TK_652022000000099	35532	35790	56196	-0.0125	TK_652022000000099	58771	-0.0330403	-0.0148882	-0.00205717	0.0198381086154316	0.0244636439191987
TK_652022000000100	TK_652022000000100	35376	35940	56426	-0.02775	TK_652022000000100	59010	-0.0796924	-0.0162194	-0.0260613	0.0119791226028199	0.0348622723056018
TK_652022000000101	TK_652022000000101	36123	35950	56432	0.008629	TK_652022000000101	59007	-0.0937975	0.0320256	-0.0090665	0.000965530335862582	0.0315470849106309
TK_652022000000106	TK_652022000000106	35880	35810	56228	0.003589	TK_652022000000106	58801	0.0202968	-0.0205232	0.0217657	0.000905696577240807	0.128482528280671
TK_652022000000111	TK_652022000000111	36801	35920	56398	0.04283	TK_652022000000111	58967	0.0271031	0.028301	0.0494854	-0.013921676231511	0.0477844120729274
TK_652022000000116	TK_652022000000116	36037	35940	56419	0.004976	TK_652022000000116	59002	-0.133535	0.0414658	-0.0241456	0.00914285343888228	0.0581840126933326
TK_652022000000117	TK_652022000000117	36539	35930	56414	0.0295	TK_652022000000117	58999	-0.141731	0.0698787	-0.0140188	-0.000868341806917756	0.0337773937717715
TK_652022000000119	TK_652022000000119	35518	35950	56432	-0.02092	TK_652022000000119	59023	-0.0465186	-0.0221308	-0.0123756	-0.00532842925361075	0.0367462807203617
TK_652022000000122	TK_652022000000122	34670	35930	56406	-0.06151	TK_652022000000122	58986	0.0168997	-0.119258	-0.0293098	-0.0128812579265831	0.0853626400657194
TK_652022000000126	TK_652022000000126	34556	35900	56372	-0.06587	TK_652022000000126	58952	0.0858326	-0.125147	0.00222512	-0.00175862496646272	0.0338334899138783
TK_652022000000127	TK_652022000000127	35105	35920	56403	-0.03992	TK_652022000000127	58986	-0.0527763	-0.0355641	-0.0222752	-0.00725161135016708	0.0446040890828228
TK_652022000000128	TK_652022000000128	35902	35930	56403	-0.001183	TK_652022000000128	58989	-0.0648599	0.0067764	-0.00712242	-0.00273130520327837	0.055308864924232
TK_652022000000129	TK_652022000000129	36181	35920	56407	0.01254	TK_652022000000129	58994	-0.141002	0.0429384	-0.027106	-0.010936999877636	0.0310482876488637
TK_652022000000130	TK_652022000000130	35268	35940	56419	-0.03282	TK_652022000000130	59009	-0.103401	-0.0178502	-0.0386799	0.018114894829457	0.102771924685311
TK_652022000000133	TK_652022000000133	34541	35910	56380	-0.06708	TK_652022000000133	58960	-0.0753334	-0.0832094	-0.0573922	0.00107897472792031	0.00114621163336481
TK_652022000000136	TK_652022000000136	36288	35920	56398	0.01791	TK_652022000000136	58980	-0.030648	0.0195162	0.0163229	0.0119884507727239	0.104338789395369
TK_652022000000137	TK_652022000000137	35417	35930	56409	-0.02528	TK_652022000000137	58993	-0.0195377	-0.06294	-0.0193379	-0.0247779967025765	0.0334522433336246
TK_652022000000138	TK_652022000000138	35249	35930	56396	-0.03306	TK_652022000000138	58983	-0.122608	-0.00149193	-0.0401201	-0.00329297829994837	0.0847135894054847
TK_652022000000139	TK_652022000000139	34549	35910	56382	-0.06654	TK_652022000000139	58961	0.0131135	-0.114368	-0.0287566	-0.00551582291592071	-0.0159753223302241
TK_652022000000140	TK_652022000000140	35641	35910	56373	-0.01297	TK_652022000000140	58943	-0.130677	0.022947	-0.0320641	-0.0109902617936591	0.0726824186428536
TK_652022000000141	TK_652022000000141	35859	35950	56443	-0.004594	TK_652022000000141	59018	0.109577	-0.079741	0.0367335	0.0167050915422409	0.070292937949306
TK_652022000000142	TK_652022000000142	35200	35940	56416	-0.03594	TK_652022000000142	58997	0.0273368	-0.0655264	0.0027792	-0.0129138191976949	0.00586349085319742
TK_652022000000143	TK_652022000000143	34622	35950	56443	-0.06505	TK_652022000000143	59026	0.00906011	-0.119438	-0.0333087	0.00442290260408025	0.0209502836453111
TK_652022000000144	TK_652022000000144	35415	35880	56336	-0.02263	TK_652022000000144	58914	-0.042205	-0.0257115	-0.0120789	0.00970336285579692	0.0498057453641066
TK_652022000000157	TK_652022000000157	36641	35940	56412	0.03447	TK_652022000000157	58997	-0.0698233	0.0440704	0.00903142	0.00302090188418023	0.0783150628639103
TK_652022000000158	TK_652022000000158	36765	35800	56223	0.04713	TK_652022000000158	58801	-0.0506829	0.0309812	0.0120706	-0.00751355477495516	0.0210200208791398
TK_652022000000159	TK_652022000000159	34648	35930	56405	-0.0625	TK_652022000000159	58987	-0.0102185	-0.0918389	-0.0291426	0.0106506580672417	0.037276220028401
TK_652022000000161	TK_652022000000161	34893	35950	56440	-0.05178	TK_652022000000161	59029	-0.144603	-0.018043	-0.059393	0.00294488081840838	0.0911404080493201
TK_652022000000163	TK_652022000000163	35821	35950	56429	-0.006299	TK_652022000000163	59014	-0.108966	0.0108987	-0.0271318	-0.00939597906382043	0.0101795827744552
TK_652022000000169	TK_652022000000169	34807	35940	56424	-0.05535	TK_652022000000169	59010	-0.095661	-0.0538417	-0.0528398	-0.0126414904760206	0.0724338194215057
TK_652022000000171	TK_652022000000171	35835	35760	56160	0.003582	TK_652022000000171	58738	-0.0740046	0.00531845	-0.0123982	0.0221061743449315	0.0574630456770469
TK_652022000000174	TK_652022000000174	35554	35940	56425	-0.01899	TK_652022000000174	59007	-0.0875047	-0.00631677	-0.025032	-0.00554603145418437	0.0108255641433102
TK_652022000000176	TK_652022000000176	35668	35860	56307	-0.009315	TK_652022000000176	58881	-0.0121851	-0.0290859	0.00122213	-0.0173167165391804	0.0239639647347866
TK_652022000000183	TK_652022000000183	35384	35940	56426	-0.02729	TK_652022000000183	58999	-0.0835759	-0.0216665	-0.0308157	0.00657159362753652	0.0674983253090659
TK_652022000000184	TK_652022000000184	35504	35960	56445	-0.02209	TK_652022000000184	59032	-0.0927592	-0.0166188	-0.0327772	0.00434130256060896	0.0514687829813638
TK_652022000000187	TK_652022000000187	34565	35960	56444	-0.06784	TK_652022000000187	59022	-0.00794559	-0.105013	-0.03464	-0.012299343357226	0.0867529483240243
TK_652022000000189	TK_652022000000189	35284	35800	56215	-0.02533	TK_652022000000189	58790	0.0647495	-0.0734577	0.0175459	-0.0181905641358195	0.0259464811372524
TK_652022000000191	TK_652022000000191	35747	35950	56438	-0.009727	TK_652022000000191	59020	-0.107288	0.0131398	-0.0252	7.59748284139446e-05	-0.00743463089138429
TK_652022000000192	TK_652022000000192	36511	35950	56440	0.0272	TK_652022000000192	59025	-0.139564	0.068466	-0.0136513	0.0126329629170942	0.0754348077943479
TK_652022000000194	TK_652022000000194	34515	35950	56434	-0.06982	TK_652022000000194	59019	-0.0234146	-0.0878475	-0.0337313	0.00760024035182149	0.0257413514469761
TK_652022000000195	TK_652022000000195	35715	35950	56431	-0.01123	TK_652022000000195	59022	-0.0906027	0.0109106	-0.0178966	-0.00369037424161977	0.0476102158046767
TK_652022000000200	TK_652022000000200	35335	35850	56286	-0.02503	TK_652022000000200	58867	-0.00386151	-0.0589777	-0.00949733	-0.00710288231584378	0.095571254415554
TK_652022000000202	TK_652022000000202	35576	35940	56421	-0.01793	TK_652022000000202	58999	-0.0232324	-0.0206468	-9.17399e-05	0.00394966756750545	0.0364875784306641
TK_652022000000207	TK_652022000000207	34818	35930	56421	-0.05452	TK_652022000000207	59001	0.0476179	-0.102961	-0.00580743	0.00281253347216158	0.0904866598219093
TK_652022000000208	TK_652022000000208	35619	35930	56406	-0.01515	TK_652022000000208	58992	-0.0530577	-0.000865747	-0.00504348	0.00753611746692728	0.0110858105020266
TK_652022000000209	TK_652022000000209	36608	35820	56246	0.03858	TK_652022000000209	58814	-0.0221433	0.0218114	0.0216656	-0.00271897950288896	0.0717653370834871
TK_652022000000210	TK_652022000000210	34670	35950	56431	-0.06232	TK_652022000000210	59019	0.0706584	-0.110921	0.00179366	0.010232540532031	0.0514039763561299
TK_652022000000212	TK_652022000000212	35522	35890	56352	-0.01821	TK_652022000000212	58938	-0.000704043	-0.0455997	-0.00121356	-0.00706911527336248	0.0218968538194565
TK_652022000000217	TK_652022000000217	36040	35950	56431	0.004507	TK_652022000000217	59017	-0.0744643	0.0198181	-0.00541415	-0.00206644700119963	0.00559973183331035
TK_652022000000219	TK_652022000000219	35824	35950	56440	-0.006229	TK_652022000000219	59021	-0.0380579	-0.00762276	-0.000975231	0.00864714523725905	0.0462993099078352
TK_652022000000220	TK_652022000000220	35799	35940	56431	-0.007011	TK_652022000000220	59020	-0.0414567	-0.0231148	-0.0103525	0.0111387160862711	0.0516549428736225
TK_652022000000226	TK_652022000000226	35308	35960	56439	-0.0316	TK_652022000000226	59028	-0.0183633	-0.0411602	-0.00783149	-0.0181460470145338	0.0523234045110403
TK_652022000000231	TK_652022000000231	36300	35950	56425	0.01733	TK_652022000000231	59006	-0.067608	0.0316114	0.00387233	0.00231090407016153	0.0601056806669464
TK_652022000000232	TK_652022000000232	36078	35930	56414	0.007068	TK_652022000000232	58998	-0.124088	0.0403115	-0.0199894	0.0073267901173463	0.0301854330206987
TK_652022000000252	TK_652022000000252	35120	35970	56464	-0.0414	TK_652022000000252	59042	-0.15336	-0.011643	-0.0606694	-0.0132692431349063	0.0286518883343126
TK_652022000000257	TK_652022000000257	36170	35950	56442	0.01064	TK_652022000000257	59022	-0.0459942	0.000933433	-0.000674127	0.00604525599875217	0.0511081363738289
TK_652022000000304	TK_652022000000304	35145	35950	56442	-0.03949	TK_652022000000304	59019	-0.0356841	-0.0726085	-0.0323144	-0.00704274270396797	0.0277523248513491
TK_652022000000308	TK_652022000000308	35128	35920	56395	-0.03876	TK_652022000000308	58981	0.071967	-0.0892587	0.0132764	0.0114415301216443	0.0805768294112922
TK_652022000000310	TK_652022000000310	36390	35950	56438	0.0213	TK_652022000000310	59027	-0.112773	0.0514779	-0.00871712	0.00662382032102641	0.0492240762531845
TK_652022000000317	TK_652022000000317	35839	35950	56429	-0.005212	TK_652022000000317	59011	-0.061652	0.000342007	-0.00877773	0.0089295229499561	0.0255419505171057
TK_652022000000320	TK_652022000000320	35401	35930	56418	-0.02606	TK_652022000000320	59006	-0.0572985	-0.0205992	-0.0170189	0.00244619329287034	-0.0102067889225598
TK_652022000000325	TK_652022000000325	35270	35780	56175	-0.02507	TK_652022000000325	58743	-0.0883375	-0.021694	-0.0331578	0.00987548434157753	0.0246895668231188
TK_652022000000326	TK_652022000000326	35235	35950	56440	-0.03489	TK_652022000000326	59031	0.020864	-0.0494084	0.00767389	0.0150441452831454	0.105380565563984
TK_652022000000327	TK_652022000000327	36074	35960	56451	0.0055	TK_652022000000327	59035	-0.129955	0.037419	-0.0243826	0.0209014801545563	0.027177127366068
TK_652022000000328	TK_652022000000328	35287	35950	56447	-0.0326	TK_652022000000328	59027	-0.0248547	-0.0361662	-0.00865607	0.00095504945250935	0.0189200208244143
TK_652022000000329	TK_652022000000329	35056	35970	56466	-0.04462	TK_652022000000329	59046	-0.0150403	-0.0529673	-0.0121564	-0.021251510903324	0.0635884250833354
TK_652022000000331	TK_652022000000331	35239	35950	56440	-0.03474	TK_652022000000331	59013	-0.0478929	-0.0438089	-0.0240506	0.00155426004593992	0.057238793745288
TK_652022000000332	TK_652022000000332	35284	35950	56443	-0.03273	TK_652022000000332	59017	0.0026438	-0.0377804	0.00423899	0.00329461208449975	0.0665488716977383
TK_652022000000334	TK_652022000000334	39498	35940	56421	0.1737	TK_652022000000334	59000	-0.00967418	0.173605	0.103821	-0.000314453471443985	0.0356607474453399
TK_652022000000336	TK_652022000000336	35350	35950	56441	-0.02927	TK_652022000000336	59031	0.024036	-0.0652417	0.00133477	0.00692188620777075	0.0776796264877902
TK_652022000000337	TK_652022000000337	35612	35920	56389	-0.01482	TK_652022000000337	58974	-0.155426	0.0311172	-0.0402378	0.0113457796451426	0.00882173419405971
TK_652022000000343	TK_652022000000343	35809	35940	56429	-0.006513	TK_652022000000343	59009	0.00892543	-0.00880296	0.0219223	-0.00394082430167822	0.0425336969607902
TK_652022000000344	TK_652022000000344	35149	35940	56416	-0.03859	TK_652022000000344	58992	-0.0144325	-0.0484324	-0.00959899	-0.0017019532715611	0.0228757898834613
TK_652022000000345	TK_652022000000345	34714	35970	56458	-0.06108	TK_652022000000345	59038	0.117326	-0.135637	0.0126947	0.00521742208800339	0.0644227591405155
TK_652022000000348	TK_652022000000348	35996	35970	56464	0.001344	TK_652022000000348	59047	-0.0108805	-0.00561982	0.0136222	-0.00426323741489138	0.0479002028420641
TK_652022000000353	TK_652022000000353	35140	35860	56302	-0.03529	TK_652022000000353	58878	0.0348977	-0.0683749	0.00513719	0.00215167383488235	0.0772912424531041
TK_652022000000357	TK_652022000000357	34821	35940	56422	-0.05468	TK_652022000000357	59003	-0.0037186	-0.0621803	-0.0110777	-0.018378075988853	0.10575502606944
TK_652022000000360	TK_652022000000360	39122	35930	56412	0.1557	TK_652022000000360	59001	-0.0544031	0.181568	0.0855227	-0.00995999721397624	0.0482196659517495
TK_652022000000362	TK_652022000000362	35514	35940	56429	-0.0209	TK_652022000000362	59010	-0.0257749	-0.0253569	-0.00369671	-0.0120385547560413	0.0279615004340485
TK_652022000000365	TK_652022000000365	35115	35960	56449	-0.04121	TK_652022000000365	59035	-0.0490651	-0.0480832	-0.0266719	-0.00729723696727242	0.0192944982044389
TK_652022000000370	TK_652022000000370	35314	35950	56438	-0.03122	TK_652022000000370	59019	-0.0184333	-0.0268529	-0.000777221	-0.00569404527930666	0.0361089805330807
TK_652022000000375	TK_652022000000375	34690	35910	56383	-0.05973	TK_652022000000375	58959	-0.0174104	-0.0933602	-0.0335396	0.0050620514254637	0.0419119449091887
TK_652022000000377	TK_652022000000377	35252	35940	56423	-0.03359	TK_652022000000377	59002	-0.040312	-0.0345567	-0.0155792	0.0110601300252264	0.103754057441617
TK_652022000000378	TK_652022000000378	35104	35910	56387	-0.03937	TK_652022000000378	58961	0.067013	-0.0774617	0.0166036	-0.00603483529087535	0.0101267137178669
TK_652022000000379	TK_652022000000379	36020	35920	56391	0.004824	TK_652022000000379	58969	-0.132754	0.0365484	-0.026244	-0.00872938982378005	0.0112034769042535
TK_652022000000380	TK_652022000000380	35304	35960	56447	-0.03186	TK_652022000000380	59027	0.0161227	-0.0499695	0.00493101	-0.0091778885898951	0.0317609992904666
TK_652022000000383	TK_652022000000383	36477	35960	56442	0.02545	TK_652022000000383	59027	-0.12416	0.0517428	-0.0143117	-0.00290688726363674	0.0616267839049494
TK_652022000000384	TK_652022000000384	35260	35940	56429	-0.03342	TK_652022000000384	59008	0.0192764	-0.0427595	0.0101114	-0.00115129068152564	0.0686333557921222
TK_652022000000389	TK_652022000000389	35579	35950	56436	-0.01806	TK_652022000000389	59021	0.0131654	-0.0282899	0.0143368	0.00607517533838269	0.0167619590227446
TK_652022000000390	TK_652022000000390	35171	35940	56413	-0.0374	TK_652022000000390	58992	-0.101766	-0.0150768	-0.0365626	-0.0019742484216839	0.0478111581904877
TK_652022000000392	TK_652022000000392	35042	35940	56431	-0.04398	TK_652022000000392	59002	0.0893263	-0.0939199	0.0194906	-0.0195458926886002	0.0427132106630727
TK_652022000000394	TK_652022000000394	36019	35940	56428	0.003729	TK_652022000000394	59013	-0.0947524	0.0215508	-0.0146989	0.000324657244498617	0.079856194112773
TK_652022000000401	TK_652022000000401	35124	35950	56435	-0.04025	TK_652022000000401	59020	0.0321219	-0.0702993	0.00281067	0.0131108681065156	0.0766757670950616
TK_652022000000403	TK_652022000000403	35369	35950	56431	-0.02821	TK_652022000000403	59021	-0.0293855	-0.0251679	-0.00533535	0.0131550126851033	0.0346315791669644
TK_652022000000405	TK_652022000000405	35148	35960	56450	-0.03971	TK_652022000000405	59025	-0.0419323	-0.0349329	-0.0166198	-0.0066506321811123	0.0453798129998576
TK_652022000000406	TK_652022000000406	34840	35880	56323	-0.05072	TK_652022000000406	58905	0.0189874	-0.0742132	-0.00569625	-0.0142387654363757	0.0635816784020463
TK_652022000000407	TK_652022000000407	35020	35940	56435	-0.04506	TK_652022000000407	59006	0.0616926	-0.0867878	0.00923833	0.0258196049186527	-0.00560477909790898
TK_652022000000409	TK_652022000000409	34814	35950	56431	-0.05533	TK_652022000000409	59019	0.0518505	-0.0944988	0.000600984	-0.000385219424794193	0.0346918710355986
TK_652022000000410	TK_652022000000410	35242	35970	56462	-0.0354	TK_652022000000410	59056	-0.0509081	-0.0306546	-0.0188192	0.000264487498943828	0.0612461865200744
TK_652022000000412	TK_652022000000412	35218	35950	56442	-0.03592	TK_652022000000412	59026	0.113351	-0.10807	0.0245292	0.00544474188698147	0.0283030353685964
TK_652022000000413	TK_652022000000413	35402	35950	56436	-0.02673	TK_652022000000413	59019	-0.00717058	-0.0325377	0.00202866	-0.0149013945661912	0.0422024539595543
TK_652022000000415	TK_652022000000415	35209	35950	56436	-0.03597	TK_652022000000415	59006	0.0336291	-0.062445	0.00736949	-0.00604319111191288	0.0433697739369888
TK_652022000000420	TK_652022000000420	35386	35780	56197	-0.01942	TK_652022000000420	58775	-0.0180524	-0.0385384	-0.00636432	-0.0141654240529001	0.0222904035705106
TK_652022000000421	TK_652022000000421	35256	35940	56426	-0.03351	TK_652022000000421	58991	0.0158833	-0.0516735	0.00384552	-0.00569194614010595	0.0141656049146483
TK_652022000000428	TK_652022000000428	34344	35950	56442	-0.0786	TK_652022000000428	59027	0.082418	-0.126189	1.12593e-05	0.00242749433004561	0.0380039829500562
TK_652022000000429	TK_652022000000429	35389	35960	56443	-0.02773	TK_652022000000429	59037	-0.00822907	-0.0413753	-0.00283292	-0.0124080945798691	0.0335891653157874
TK_652022000000432	TK_652022000000432	35013	35940	56422	-0.04507	TK_652022000000432	59004	0.024099	-0.0912058	-0.0116735	0.00713882679367313	0.0690228519698436
TK_652022000000433	TK_652022000000433	35724	35940	56424	-0.01051	TK_652022000000433	59011	-0.0239259	-0.0172737	0.00131986	0.00413244028817336	0.0898964663748477
TK_652022000000434	TK_652022000000434	35103	35940	56426	-0.0409	TK_652022000000434	58991	-0.00955059	-0.0589581	-0.0125137	-0.00780315025620639	0.0436423286190006
TK_652022000000436	TK_652022000000436	35132	35950	56436	-0.03987	TK_652022000000436	59012	0.0701453	-0.0804198	0.0166888	0.00350224942381064	0.0559601597747464
TK_652022000000438	TK_652022000000438	35614	35960	56452	-0.01702	TK_652022000000438	59032	0.0110365	-0.024398	0.0151718	0.00871981162493844	0.0418875405828281
TK_652022000000440	TK_652022000000440	35945	35940	56432	0.0001133	TK_652022000000440	59015	-0.0342134	-0.00677352	0.00139082	0.0118499525326174	0.0620407953164339
TK_652022000000443	TK_652022000000443	35524	35950	56442	-0.02081	TK_652022000000443	59016	0.0216269	-0.0337156	0.0157633	-0.000889482786465276	0.0505548638683639
TK_652022000000448	TK_652022000000448	34850	35820	56248	-0.04747	TK_652022000000448	58822	0.0997998	-0.102245	0.020657	0.000302632060889544	0.0510978650558063
TK_652022000000449	TK_652022000000449	34773	35940	56424	-0.05693	TK_652022000000449	59005	0.142343	-0.117524	0.0342805	0.000371858650180749	0.0773874538284801
TK_652022000000452	TK_652022000000452	34830	35900	56368	-0.05235	TK_652022000000452	58943	0.138775	-0.137218	0.0226214	0.0156536175605504	0.0143773655181364
TK_652022000000455	TK_652022000000455	35293	35940	56414	-0.03144	TK_652022000000455	58987	0.0644969	-0.0837492	0.0121838	0.0124897189227799	0.0874359203937648
TK_652022000000456	TK_652022000000456	35877	35960	56453	-0.004164	TK_652022000000456	59035	-0.0229832	-0.00869501	0.00602928	0.00958301567757039	0.0544733723653949
TK_652022000000457	TK_652022000000457	35292	35950	56437	-0.03229	TK_652022000000457	59023	0.106259	-0.143071	0.00350054	-0.00163440799840693	0.0494246603213658
TK_652022000000458	TK_652022000000458	35026	35960	56450	-0.0455	TK_652022000000458	59036	-0.0334417	-0.0508846	-0.0202613	0.00497141434166406	0.0271927444660826
TK_652022000000459	TK_652022000000459	34894	35930	56416	-0.05073	TK_652022000000459	58997	-0.00015722	-0.0590538	-0.0077315	0.00527190331220696	0.0390836722525241
TK_652022000000463	TK_652022000000463	35158	35960	56454	-0.03924	TK_652022000000463	59041	-0.0141966	-0.0467162	-0.00854788	-0.00917773294289322	0.0552105441329133
TK_652022000000466	TK_652022000000466	35104	35960	56441	-0.04154	TK_652022000000466	59029	0.0138671	-0.0591465	-0.000718271	-0.0160440451532074	-0.0179114277219527
TK_652022000000469	TK_652022000000469	34794	35940	56428	-0.05583	TK_652022000000469	59004	-0.0297795	-0.053748	-0.0199347	0.00765730027651616	0.0259543415348572
TK_652022000000470	TK_652022000000470	36318	35770	56157	0.02687	TK_652022000000470	58736	-0.0990446	0.0240625	-0.0155369	-0.0140541053118042	0.0615797483691743
TK_652022000000471	TK_652022000000471	35483	35950	56438	-0.02275	TK_652022000000471	59021	-0.0925559	-0.0175277	-0.0331598	0.0012558368848421	0.0351655464094467
TK_652022000000473	TK_652022000000473	35148	35960	56457	-0.03981	TK_652022000000473	59034	0.0142406	-0.0549839	0.00145474	0.00374147821348331	0.0199841736354721
TK_652022000000475	TK_652022000000475	35156	35950	56438	-0.03883	TK_652022000000475	59021	-0.00758027	-0.0479964	-0.00590631	0.00687767390305883	0.0249291640659503
TK_652022000000479	TK_652022000000479	35354	35950	56436	-0.02904	TK_652022000000479	59024	-0.010845	-0.0267633	0.00311915	0.00313326237514811	0.0510724709724213
TK_652022000000481	TK_652022000000481	34825	35790	56196	-0.04703	TK_652022000000481	58769	-0.0282197	-0.0465251	-0.0154816	-0.00608953806297125	-0.00504497154542525
TK_652022000000483	TK_652022000000483	35297	35940	56425	-0.03139	TK_652022000000483	59011	-0.0298729	-0.0524534	-0.019252	0.0111026585989546	0.0701368772174662
TK_652022000000484	TK_652022000000484	36198	35950	56440	0.01203	TK_652022000000484	59022	-0.0995992	0.0298108	-0.013021	0.0186253376690625	-0.0210680402330784
TK_652022000000485	TK_652022000000485	35179	35950	56442	-0.03782	TK_652022000000485	59025	0.0786051	-0.0758445	0.0232608	0.0100507880892544	0.0288998143305332
TK_652022000000486	TK_652022000000486	35438	35960	56449	-0.0254	TK_652022000000486	59026	-0.0393931	-0.0201281	-0.00793122	-0.0181975090132398	0.0203845256307954
TK_652022000000487	TK_652022000000487	36941	35960	56453	0.0478	TK_652022000000487	59037	-0.103948	0.0742211	0.00702099	0.0152347618540294	0.00654199371354743
TK_652022000000489	TK_652022000000489	35265	35960	56453	-0.03395	TK_652022000000489	59044	-0.010848	-0.046033	-0.00649927	0.00067844053813732	0.0116627797966114
TK_652022000000490	TK_652022000000490	34836	35940	56427	-0.05414	TK_652022000000490	59003	0.107998	-0.112229	0.0197138	0.0064881427931929	0.0515023206081681
TK_652022000000491	TK_652022000000491	36139	35950	56435	0.009146	TK_652022000000491	59029	-0.0864565	0.0070494	-0.0177313	0.0074593323587106	0.0404067790635236
TK_652022000000493	TK_652022000000493	34902	35810	56236	-0.04458	TK_652022000000493	58816	-0.0514358	-0.0583158	-0.032943	0.000272139267932949	0.0349744210264142
TK_652022000000496	TK_652022000000496	35520	35950	56441	-0.02119	TK_652022000000496	59022	0.126937	-0.0777803	0.0464433	0.000486368023512737	-0.0256229132674557
TK_652022000000498	TK_652022000000498	35344	35940	56425	-0.0293	TK_652022000000498	59007	-0.0304456	-0.0312853	-0.00898669	0.011430570693309	0.00427037865512642
TK_652022000000499	TK_652022000000499	39103	35940	56425	0.1543	TK_652022000000499	59007	-0.0273038	0.169319	0.0928865	0.00835501922486244	0.0400607866261189
TK_652022000000500	TK_652022000000500	36475	35940	56427	0.02613	TK_652022000000500	59008	-0.0722661	0.026194	-0.00116614	0.0111416224604423	0.0176589454096082
TK_652022000000502	TK_652022000000502	35288	35950	56432	-0.03219	TK_652022000000502	59018	-0.0022555	-0.0363399	0.00261085	0.0250682669523033	0.0200969320906698
TK_652022000000503	TK_652022000000503	35290	35960	56451	-0.03268	TK_652022000000503	59032	-0.0118967	-0.0380565	-0.00311555	0.00788315863694087	0.0754862213899311
TK_652022000000508	TK_652022000000508	35238	35960	56447	-0.03515	TK_652022000000508	59026	0.0191982	-0.0630487	-7.89609e-05	0.00331281157385307	0.0492676504555202
TK_652022000000510	TK_652022000000510	34786	35930	56406	-0.05566	TK_652022000000510	58984	0.150044	-0.137528	0.0281112	-0.0208673311057562	0.0126846613508369
TK_652022000000512	TK_652022000000512	35203	35930	56417	-0.03573	TK_652022000000512	59004	-0.0820313	-0.0272189	-0.0327029	0.0281561400324612	0.0299391195499336
TK_652022000000515	TK_652022000000515	37302	35920	56407	0.06724	TK_652022000000515	58990	-0.0465925	0.0760366	0.0366156	-0.00358776821796308	0.0354528955534739
TK_652022000000582	TK_652022000000582	35222	35940	56428	-0.03516	TK_652022000000582	59001	-0.0421023	-0.034383	-0.0164379	0.0249863471509539	0.0235911445629469
TK_652022000000587	TK_652022000000587	34787	35960	56445	-0.05707	TK_652022000000587	59032	0.0132038	-0.0713821	-0.00717727	0.00498543568004988	0.0150783916851631
TK_652022000000593	TK_652022000000593	35314	35950	56440	-0.03114	TK_652022000000593	59022	-0.00638874	-0.0300348	0.00366144	0.0166233019889679	0.0424458775399882
TK_652022000000594	TK_652022000000594	35015	35950	56440	-0.04566	TK_652022000000594	59018	0.00675985	-0.0608202	-0.00518936	0.000141896788237612	0.0662358415855929
TK_652022000000595	TK_652022000000595	36000	35940	56423	0.002981	TK_652022000000595	59003	-0.0189684	0.00195321	0.0133557	0.00635370754698125	0.0508055601070189
TK_652022000000601	TK_652022000000601	37186	35960	56439	0.06	TK_652022000000601	59014	-0.125855	0.0992956	0.00853694	0.00337857979642262	0.0379955896185272
TK_652022000000607	TK_652022000000607	35204	35940	56417	-0.03582	TK_652022000000607	59001	-0.119939	-0.0106626	-0.0434026	-0.000622206993734956	0.0556346073430647
TK_652022000000613	TK_652022000000613	36384	35960	56441	0.02094	TK_652022000000613	59029	-0.18076	0.0759113	-0.0305028	3.50617537750641e-05	0.0678175510115449
TK_652022000000617	TK_652022000000617	35476	35950	56434	-0.02318	TK_652022000000617	59016	-0.0329383	-0.0358573	-0.0125224	0.0113673433584425	0.0397845812525491
TK_652022000000618	TK_652022000000618	35862	35950	56435	-0.004208	TK_652022000000618	59028	-0.112153	0.0181554	-0.0250349	-0.000775581469714997	0.0576741559683762
TK_652022000000620	TK_652022000000620	35628	35960	56437	-0.01601	TK_652022000000620	59011	-0.0758774	-0.0092287	-0.0207435	-0.019137824944408	0.00963281278742108
TK_652022000000621	TK_652022000000621	35753	35960	56453	-0.01025	TK_652022000000621	59039	-0.121439	0.0184596	-0.029589	-0.000719892488298278	0.0365104793549339
TK_652022000000622	TK_652022000000622	35215	35950	56434	-0.0358	TK_652022000000622	59016	-0.0880713	-0.0223512	-0.0333358	0.00663690605536274	0.0313910517351787
TK_652022000000628	TK_652022000000628	35071	35970	56460	-0.04395	TK_652022000000628	59033	-0.125	-0.0327993	-0.0571067	0.0074035571635144	0.0498699351068012
TK_652022000000629	TK_652022000000629	36232	35950	56434	0.01392	TK_652022000000629	59012	-0.0822783	0.034422	-0.00208511	0.00740467817477434	0.0547195854152895
TK_652022000000630	TK_652022000000630	35375	35960	56450	-0.02858	TK_652022000000630	59025	-0.100517	-0.00930198	-0.0330968	-0.0156820152086908	0.0402914606300799
TK_652022000000631	TK_652022000000631	36243	35960	56458	0.01358	TK_652022000000631	59044	-0.144635	0.0476555	-0.026591	0.00492642058011194	0.021013573316306
TK_652022000000632	TK_652022000000632	34982	35970	56462	-0.04811	TK_652022000000632	59043	-0.153942	-0.0170561	-0.0636423	0.0109175920994706	0.0161085734964584
TK_652022000000639	TK_652022000000639	35635	35930	56413	-0.01453	TK_652022000000639	58999	-0.0969675	0.0027893	-0.0251735	0.0140047868146766	0.0523556183180624
TK_652022000000640	TK_652022000000640	35562	35940	56424	-0.01854	TK_652022000000640	59004	-0.125633	0.0129591	-0.034474	-0.00101061271044116	0.0847051055682626
TK_652022000000641	TK_652022000000641	35792	35950	56442	-0.007924	TK_652022000000641	59020	-0.107564	0.00959462	-0.0271446	-0.00197992586182801	0.0203859321521091
TK_652022000000642	TK_652022000000642	35997	35870	56327	0.006029	TK_652022000000642	58914	-0.0602726	0.00722556	-0.00456777	0.0161173783187804	0.0324560398310842
TK_652022000000650	TK_652022000000650	35391	35840	56287	-0.02211	TK_652022000000650	58865	0.0640053	-0.0499656	0.0289174	-0.0154402804577932	0.0539204168075583
TK_652022000000652	TK_652022000000652	35547	35950	56435	-0.01981	TK_652022000000652	59021	-0.0914732	-0.00247696	-0.0250676	-0.00312929976913125	0.0273613864981151
TK_652022000000653	TK_652022000000653	35577	35950	56440	-0.01832	TK_652022000000653	59012	-0.0579824	-0.0178132	-0.0161056	0.00581362079357455	0.0476471694446136
TK_652022000000654	TK_652022000000654	35480	35950	56441	-0.02306	TK_652022000000654	59028	-0.025403	-0.0208466	-0.00121151	-0.0149387376538123	0.0425721164906492
TK_652022000000656	TK_652022000000656	37239	35950	56435	0.06297	TK_652022000000656	58997	-0.134856	0.105705	0.00713749	0.00403527862431757	0.0207124522829995
TK_652022000000660	TK_652022000000660	35706	35940	56429	-0.01156	TK_652022000000660	59021	-0.060129	-0.00833881	-0.0122756	0.0200176402105219	0.0689432375341493
TK_652022000000662	TK_652022000000662	36148	35960	56444	0.009352	TK_652022000000662	59028	-0.0273949	0.00366839	0.0100247	0.00119839346563659	0.0693892351166891
TK_652022000000663	TK_652022000000663	36925	35950	56441	0.04744	TK_652022000000663	59030	-0.147082	0.091246	-0.00598856	-0.00154554024963586	0.074724185199716
TK_652022000000664	TK_652022000000664	35687	35950	56443	-0.01301	TK_652022000000664	59023	-0.140323	0.0189678	-0.0388219	0.00598811714034054	0.0820398975854713
TK_652022000000666	TK_652022000000666	35539	35960	56457	-0.02079	TK_652022000000666	59024	-0.0227322	-0.0330889	-0.00616515	-0.00155172170787307	0.0288091463623227
TK_652022000000667	TK_652022000000667	36324	35960	56448	0.01788	TK_652022000000667	59018	-0.0551266	0.0331729	0.0107962	0.00937300374079065	0.0300655431047508
TK_652022000000669	TK_652022000000669	35912	35950	56444	-0.002029	TK_652022000000669	59025	-0.06901	0.0160856	-0.00459855	0.010283354644497	0.0518365400147522
TK_652022000000672	TK_652022000000672	35323	35970	56463	-0.03152	TK_652022000000672	59054	0.00138932	-0.0418039	0.00173028	0.00126591661230121	0.0629024292965487
TK_652022000000673	TK_652022000000673	35126	35950	56432	-0.04011	TK_652022000000673	59021	-0.125395	-0.0221108	-0.05182	-0.0105279215774973	0.0338112153132529
TK_652022000000674	TK_652022000000674	35758	35960	56446	-0.009748	TK_652022000000674	59027	-0.0700608	0.00955013	-0.00839245	-0.0119432072745909	0.0312996557479856
TK_652022000000679	TK_652022000000679	36565	35940	56431	0.03047	TK_652022000000679	59014	-0.152053	0.0758829	-0.0162005	-0.00469097365655317	0.0254518541733604
TK_652022000000682	TK_652022000000682	34954	35950	56429	-0.04841	TK_652022000000682	58997	-0.0323177	-0.0476757	-0.0182329	0.00921280500549836	0.0884660567218023
TK_652022000000684	TK_652022000000684	37948	35930	56416	0.09839	TK_652022000000684	58983	0.0732965	0.0860351	0.101426	-0.0183430517465692	-0.0312449905612443
TK_652022000000685	TK_652022000000685	35957	35960	56443	-7.033e-06	TK_652022000000685	59037	-0.162236	0.0466441	-0.0358267	-0.0176242515873255	0.0389726589864836
TK_652022000000686	TK_652022000000686	36249	35960	56446	0.01434	TK_652022000000686	59022	-0.0655647	0.0174636	-0.00222819	-0.00529879824760103	0.045146386311606
TK_652022000000687	TK_652022000000687	35279	35950	56429	-0.03254	TK_652022000000687	59014	-0.160884	0.0134179	-0.0518316	0.00518294847980585	0.0122117119101929
TK_652022000000688	TK_652022000000688	37417	35940	56411	0.07231	TK_652022000000688	58992	-0.141852	0.124251	0.0130753	-0.00789666048164992	0.0555627768446191
TK_652022000000690	TK_652022000000690	36291	35950	56443	0.01655	TK_652022000000690	59032	-0.117272	0.0496074	-0.0119035	0.0101064903709606	-0.0150126305143032
TK_652022000000691	TK_652022000000691	37480	35930	56409	0.07563	TK_652022000000691	58996	0.053938	0.0688232	0.0833058	0.00457269970155182	0.0726490658333575
TK_652022000000700	TK_652022000000700	35766	35910	56384	-0.007134	TK_652022000000700	58954	0.0160279	-0.0198354	0.0198929	-0.000467396182386098	-0.00590081754611788
TK_652022000000705	TK_652022000000705	36057	35950	56437	0.005231	TK_652022000000705	59020	-0.0954313	0.0182091	-0.0167287	0.0094272813653178	-0.0220820464029108
TK_652022000000709	TK_652022000000709	35991	35950	56443	0.001853	TK_652022000000709	59029	0.0416898	-0.0290399	0.0282294	0.00512265162819368	0.0210930852262391
TK_652022000000711	TK_652022000000711	37889	35850	56297	0.09951	TK_652022000000711	58872	0.0657747	0.0909874	0.100251	-0.00322035027212156	0.0488624118173696
TK_652022000000714	TK_652022000000714	36034	35850	56290	0.009002	TK_652022000000714	58869	-0.125522	0.0481135	-0.0167999	0.0035501493441816	0.0244529850570751
TK_652022000000718	TK_652022000000718	35142	35950	56433	-0.03925	TK_652022000000718	59019	-0.076191	-0.0177681	-0.0250713	0.00771413357977592	0.0272213901416714
TK_652022000000723	TK_652022000000723	36356	35940	56424	0.02031	TK_652022000000723	59008	-0.0994596	0.0454054	-0.00513176	0.00480183344862047	0.0539961492517334
TK_652022000000734	TK_652022000000734	35668	35950	56437	-0.01358	TK_652022000000734	59017	0.024938	-0.0328172	0.0179185	-0.00534110207949479	0.0122329723553465
TK_652022000000743	TK_652022000000743	36899	35960	56439	0.04602	TK_652022000000743	59024	-0.092425	0.0682761	0.00982344	0.00979102205064192	0.0414245136271858
TK_652022000000745	TK_652022000000745	34892	35960	56452	-0.05214	TK_652022000000745	59037	0.0312416	-0.109387	-0.0171798	0.0127683622555862	0.0589379897878818
TK_652022000000754	TK_652022000000754	36812	35950	56439	0.04194	TK_652022000000754	59030	-0.0991589	0.0637255	0.00422978	0.00400174556543337	0.0930196897012582
TK_652022000000757	TK_652022000000757	35881	35900	56363	-0.001169	TK_652022000000757	58941	-0.0781325	0.00881471	-0.0127896	0.00268004662462187	0.0583835564372059
TK_652022000000758	TK_652022000000758	37107	35930	56412	0.05729	TK_652022000000758	58997	-0.126857	0.0955051	0.00623211	0.00048274919220162	0.0954428897650028
TK_652022000000781	TK_652022000000781	35971	35940	56421	0.001724	TK_652022000000781	59006	-0.019798	0.00215587	0.0130835	0.0228531584630279	0.0575948010058915
TK_652022000000782	TK_652022000000782	35421	35820	56241	-0.01954	TK_652022000000782	58823	-0.0779732	-0.00542809	-0.0197535	0.00400215532135793	0.0439027661952392
TK_652022000000784	TK_652022000000784	35491	35900	56359	-0.01987	TK_652022000000784	58942	-0.113728	-0.00059525	-0.0352501	-0.00034394028699944	-0.0236960456874818
TK_652022000000785	TK_652022000000785	35759	35940	56407	-0.008652	TK_652022000000785	58977	0.117801	-0.0586867	0.0513454	-0.0238401780219725	0.00726024344208068
TK_652022000000791	TK_652022000000791	35466	35940	56429	-0.02336	TK_652022000000791	59013	0.0567032	-0.0665005	0.0169948	-0.0144138176503053	0.0344311212878533
TK_652022000000799	TK_652022000000799	37419	35960	56442	0.0713	TK_652022000000799	59024	-0.16908	0.128455	0.00156011	0.000462267993894352	0.0653681136756135
TK_652022000000802	TK_652022000000802	35793	35940	56427	-0.007112	TK_652022000000802	59009	0.0479092	-0.0440855	0.0237899	0.00330194044843098	0.0343245928046549
TK_652022000000804	TK_652022000000804	35961	35940	56427	0.0008069	TK_652022000000804	59006	-0.0846886	0.0126919	-0.0141447	0.00400772458861614	0.0603094586376451
TK_652022000000809	TK_652022000000809	35262	35950	56430	-0.03344	TK_652022000000809	59003	0.0272833	-0.0677251	0.00158309	0.00945406780448618	0.0120856594448378
TK_652022000000816	TK_652022000000816	35381	35950	56441	-0.02797	TK_652022000000816	59023	-0.0748347	-0.0355336	-0.0333113	-0.000702524093204567	0.0357761084794833
TK_652022000000818	TK_652022000000818	35872	35930	56415	-0.002861	TK_652022000000818	59004	-0.10154	0.0111432	-0.0232591	0.0133848879448256	0.0505101809743145
TK_652022000000822	TK_652022000000822	36004	35940	56425	0.002904	TK_652022000000822	58996	-0.103	0.0318864	-0.013767	-0.00797616042869578	0.0332184284550317
TK_652022000000825	TK_652022000000825	35613	35950	56443	-0.01653	TK_652022000000825	59020	0.0268832	-0.0482958	0.0111253	-0.0108454272044307	0.0473849508494945
TK_652022000000826	TK_652022000000826	35225	35940	56421	-0.0347	TK_652022000000826	59004	0.0855415	-0.0873797	0.0209693	-0.0110508617755381	0.0238775592184023
TK_652022000000827	TK_652022000000827	35150	35930	56403	-0.03788	TK_652022000000827	58982	0.0448189	-0.0779882	0.00527794	0.00866197024186518	0.0552303566977851
TK_652022000000829	TK_652022000000829	35149	35940	56428	-0.03877	TK_652022000000829	59010	-0.0901981	-0.0327092	-0.039576	0.00040980057660774	0.0415683532246623
TK_652022000000831	TK_652022000000831	35116	35920	56408	-0.03944	TK_652022000000831	58995	-0.041584	-0.0476822	-0.0227076	0.00913717921820499	0.0425885196004061
TK_652022000000834	TK_652022000000834	35441	35960	56445	-0.02526	TK_652022000000834	59028	0.0390994	-0.0655173	0.00867052	-0.00143806421557085	-0.0144636125933844
TK_652022000000836	TK_652022000000836	35316	35960	56447	-0.03133	TK_652022000000836	59035	-0.126416	-0.0082204	-0.0453992	-0.00467992102212813	0.0237899425616378
TK_652022000000837	TK_652022000000837	35937	35930	56410	0.0004416	TK_652022000000837	58985	0.0200456	-0.0246228	0.019539	-0.00244452575126506	-0.000689322546947438
TK_652022000000841	TK_652022000000841	36038	35940	56429	0.004551	TK_652022000000841	59008	-0.0898153	0.0288832	-0.00861306	-0.0172871682424173	-0.00417154172860912
TK_652022000000843	TK_652022000000843	36697	35950	56444	0.03627	TK_652022000000843	59013	-0.0995222	0.0632973	0.00365396	-0.0104571526041411	0.0291835069746429
TK_652022000000844	TK_652022000000844	36717	35940	56430	0.03777	TK_652022000000844	59013	-0.0365274	0.0448819	0.0260623	-0.0131813464635845	0.0391760489676319
TK_652022000000849	TK_652022000000849	34841	35880	56337	-0.05102	TK_652022000000849	58918	0.100962	-0.166214	-0.0107225	0.0117822227197535	0.0525080067740186
TK_652022000000853	TK_652022000000853	36061	35910	56384	0.007154	TK_652022000000853	58952	-0.0804742	0.0267849	-0.00506421	-0.004734300913628	0.0767378795090096
TK_652022000000854	TK_652022000000854	35704	35970	56461	-0.01291	TK_652022000000854	59032	-0.0755248	-0.0137889	-0.0228805	0.0091335985279018	0.0573320089076775
TK_652022000000859	TK_652022000000859	35238	35930	56414	-0.03385	TK_652022000000859	58990	-0.108229	-0.0115755	-0.0380679	0.0164039060169196	0.0743621102227543
TK_652022000000901	TK_652022000000901	36289	35960	56449	0.01609	TK_652022000000901	59029	-0.0369423	0.0257564	0.0162607	-0.000678748091099421	0.028210691370964
TK_652022000000903	TK_652022000000903	35922	35950	56435	-0.001416	TK_652022000000903	59008	-0.0470452	0.00736389	0.0019615	0.00407778906352351	0.0347647948043364
TK_652022000000906	TK_652022000000906	36242	35960	56444	0.01398	TK_652022000000906	59027	-0.127912	0.0521838	-0.0159843	-0.0162716751939608	0.0765550665327876
TK_652022000000909	TK_652022000000909	35264	35940	56424	-0.03307	TK_652022000000909	59002	-0.0268489	-0.0345921	-0.0088738	-0.00694769777519803	0.0440362155181431
TK_652022000000913	TK_652022000000913	35650	35930	56411	-0.01365	TK_652022000000913	58993	-0.0670584	-0.0128964	-0.0180935	0.00180114849382839	-0.00640734147050123
TK_652022000000916	TK_652022000000916	35666	35930	56411	-0.01303	TK_652022000000916	58990	0.00193566	-0.0384752	0.00358986	0.00422986903336152	0.0186033344272363
TK_652022000000917	TK_652022000000917	35283	35950	56434	-0.03247	TK_652022000000917	59015	-0.0246922	-0.0403409	-0.0106493	-0.00635498117298882	0.074227761794982
TK_652022000000922	TK_652022000000922	36217	35930	56410	0.01396	TK_652022000000922	58998	-0.152401	0.0608004	-0.0238672	0.028087589992268	0.0256778822696762
TK_652022000000926	TK_652022000000926	35254	35950	56436	-0.03395	TK_652022000000926	59022	-0.0558549	-0.0414115	-0.0267261	-0.00334490139092389	0.0540033239833137
TK_652022000000927	TK_652022000000927	35450	35940	56419	-0.02391	TK_652022000000927	59003	-0.0888363	-0.0024945	-0.0237682	0.00188143556630038	0.0444266808704194
TK_652022000000928	TK_652022000000928	35942	35940	56426	-2.34e-05	TK_652022000000928	59004	-0.0251259	0.00366567	0.0111158	0.00773691867153518	0.0291092717795101
TK_652022000000929	TK_652022000000929	36762	35920	56397	0.04099	TK_652022000000929	58981	0.00700849	0.0400564	0.0454378	0.000978813652260047	0.0334764082278086
TK_652022000000934	TK_652022000000934	34543	35950	56433	-0.06848	TK_652022000000934	59010	-0.00327366	-0.0971586	-0.0283808	-0.00519667387027114	0.0557516164357428
TK_652022000000935	TK_652022000000935	35919	35950	56434	-0.001398	TK_652022000000935	59021	-0.0404059	-0.0143472	-0.00546061	0.0116920566396331	0.0502873648667674
TK_652022000000937	TK_652022000000937	35586	35940	56419	-0.01709	TK_652022000000937	59004	-0.141758	0.0220266	-0.0379604	0.017394453232072	0.081040104196975
TK_652022000000939	TK_652022000000939	35425	35940	56417	-0.025	TK_652022000000939	59002	-0.0785877	-0.0194305	-0.0271031	0.000942060289501646	0.0380054064669519
TK_652022000000942	TK_652022000000942	36055	35930	56416	0.005886	TK_652022000000942	59000	-0.0273295	0.00736747	0.0119173	0.00686167345403066	0.0163037587391995
TK_652022000000945	TK_652022000000945	35338	35960	56451	-0.03045	TK_652022000000945	59046	-0.051846	-0.0211072	-0.0145022	0.000264875014973698	0.0489770930473833
TK_652022000000947	TK_652022000000947	35052	35920	56390	-0.0425	TK_652022000000947	58960	-0.0662142	-0.0329843	-0.0278048	0.0114035521770216	0.0651600365973254
TK_652022000000948	TK_652022000000948	35565	35960	56448	-0.01909	TK_652022000000948	59036	-0.125371	0.0122646	-0.0346344	-0.0103226739425985	0.11245900867181
TK_652022000000949	TK_652022000000949	35429	35920	56394	-0.02407	TK_652022000000949	58968	0.0519037	-0.0619264	0.016814	0.0244476022399448	0.030089509606888
TK_652022000000950	TK_652022000000950	35537	35930	56411	-0.01944	TK_652022000000950	58995	-0.0564026	-0.00706456	-0.00983343	-0.00479631247788338	0.034209392842752
TK_652022000000953	TK_652022000000953	35061	35960	56446	-0.04364	TK_652022000000953	59030	-0.0727711	-0.0338731	-0.0314349	-0.0133494941443809	0.0704747963119385
TK_652022000000955	TK_652022000000955	36069	35950	56444	0.00566	TK_652022000000955	59026	0.00515381	-0.020303	0.0142971	-0.0022701782719307	0.0824385837951339
TK_652022000000959	TK_652022000000959	34771	35940	56428	-0.05713	TK_652022000000959	59009	-0.00440658	-0.0838091	-0.0222383	0.00270608484145002	0.0242395443018507
TK_652022000000961	TK_652022000000961	35066	35950	56439	-0.04324	TK_652022000000961	59022	-0.0821922	-0.0218582	-0.0301435	0.0174752120768023	0.0639371136483324
TK_652022000000962	TK_652022000000962	35520	35950	56431	-0.02078	TK_652022000000962	59012	-0.0810701	-0.0120581	-0.0246957	0.0103510967677132	0.0270452745787298
TK_652022000000963	TK_652022000000963	35610	35860	56303	-0.01203	TK_652022000000963	58876	-0.0510963	-0.012134	-0.00976415	0.00266358432045787	0.0151346518927328
TK_652022000000964	TK_652022000000964	35033	35950	56439	-0.04466	TK_652022000000964	59022	-0.0875441	-0.0256455	-0.0347131	-0.0126558352398816	0.0627008270570077
TK_652022000000966	TK_652022000000966	35298	35960	56446	-0.03216	TK_652022000000966	59031	-0.0576001	-0.0195477	-0.0166786	-0.00742137744672114	0.0471949331660321
TK_652022000000971	TK_652022000000971	35116	35920	56394	-0.03936	TK_652022000000971	58966	0.0278519	-0.0639114	0.00377943	-0.000393849322292941	0.0556799263442666
TK_652022000000972	TK_652022000000972	35673	35950	56435	-0.01349	TK_652022000000972	59014	-0.0702832	-0.00132285	-0.0139523	0.0267692611346059	0.0265848950983415
TK_652022000000973	TK_652022000000973	35859	35950	56434	-0.0044	TK_652022000000973	59019	-0.0758167	0.0105084	-0.0107544	-0.0173632757421841	0.0978493386778029
TK_652022000000974	TK_652022000000974	35019	35930	56412	-0.0445	TK_652022000000974	59000	-0.0884337	-0.0224498	-0.0335095	0.0125495465184602	0.0639586402714312
TK_652022000000976	TK_652022000000976	35013	35940	56428	-0.04531	TK_652022000000976	59010	-0.00958246	-0.0523809	-0.00910406	-0.00403334257233921	0.032767927230439
TK_652022000000977	TK_652022000000977	36090	35950	56435	0.006717	TK_652022000000977	59017	-0.113559	0.0166373	-0.0265856	0.0178989089998742	0.0650824679303137
TK_652022000000981	TK_652022000000981	36004	35940	56426	0.003044	TK_652022000000981	59005	-0.0639177	0.0208566	0.000323516	-0.010153006399734	0.00756456848318966
TK_652022000000985	TK_652022000000985	35470	35960	56454	-0.02398	TK_652022000000985	59042	-0.070106	-0.00677848	-0.0165256	0.00267523234662747	0.0398674961915232
TK_652022000000986	TK_652022000000986	35342	35950	56439	-0.0298	TK_652022000000986	59027	-0.0532211	-0.0390162	-0.0241965	-0.00975650941702751	0.0861007369604157
TK_652022000000987	TK_652022000000987	35225	35930	56407	-0.03425	TK_652022000000987	58984	-0.0749598	-0.0156767	-0.0234734	0.0102741642636168	0.0383348206518697
TK_652022000000988	TK_652022000000988	35655	35950	56438	-0.01438	TK_652022000000988	59019	-0.0355882	-0.0113968	-0.00162665	0.0160767948873809	0.0713147111598665
TK_652022000000989	TK_652022000000989	35353	35940	56417	-0.02851	TK_652022000000989	58995	-0.0410039	-0.0292247	-0.013265	0.0207462100640115	0.0373423399943026
TK_652022000000992	TK_652022000000992	35649	35940	56430	-0.01423	TK_652022000000992	59008	-0.0568775	-0.01138	-0.0122842	0.00921500657589519	-0.0249407920091867
TK_652022000000993	TK_652022000000993	35028	35960	56445	-0.0454	TK_652022000000993	59034	-0.0291522	-0.0608486	-0.0230723	0.0196716625457782	0.0175936236330171
TK_652022000000994	TK_652022000000994	35413	35960	56453	-0.0268	TK_652022000000994	59036	-0.0248686	-0.0271015	-0.00410854	0.0137032390866165	0.0506820706710491
TK_652022000000995	TK_652022000000995	36294	35940	56413	0.01749	TK_652022000000995	58995	-0.0108047	0.00919349	0.0210776	-7.97491182401517e-05	0.0873965813280202
TK_652022000000996	TK_652022000000996	35863	35940	56426	-0.003945	TK_652022000000996	59002	-0.0800191	0.0149265	-0.0107165	0.006009372382847	0.026197936249975
TK_652022000000997	TK_652022000000997	35362	35860	56304	-0.02429	TK_652022000000997	58883	-0.0157033	-0.0529438	-0.0124242	-0.00848094211475933	0.0522793703414765
TK_652022000000998	TK_652022000000998	35562	35950	56436	-0.01891	TK_652022000000998	59020	-0.0595186	-0.0116382	-0.0136875	-0.000613021694009938	0.015055421315613
TK_652022000001001	TK_652022000001001	36891	35940	56417	0.04633	TK_652022000001001	58995	-0.0819459	0.0589302	0.0103415	0.0134486370834882	0.013506312759986
TK_652022000001002	TK_652022000001002	35520	35940	56421	-0.02045	TK_652022000001002	59007	-0.00229628	-0.0311827	0.00517318	0.0066518414348235	0.0206805006974953
TK_652022000001003	TK_652022000001003	36909	35950	56431	0.04694	TK_652022000001003	59012	-0.10658	0.0729021	0.00502927	0.0058125733162533	0.0850718620200074
TK_652022000001004	TK_652022000001004	35703	35950	56441	-0.01222	TK_652022000001004	59023	-0.0725605	0.000542906	-0.014136	-0.00914231039687205	0.072209302697327
TK_652022000001006	TK_652022000001006	35155	35950	56432	-0.03879	TK_652022000001006	59005	0.0176237	-0.0714454	-0.00510758	-0.00480613230334117	0.061809954719531
TK_652022000001007	TK_652022000001007	34671	35920	56394	-0.06105	TK_652022000001007	58964	0.0569573	-0.10045	4.67487e-05	-0.00640706013753569	0.0774638766030943
TK_652022000001012	TK_652022000001012	36397	35950	56428	0.02202	TK_652022000001012	59009	-0.110774	0.0565321	-0.00525134	0.00519195870013499	0.0312672500979948
TK_652022000001019	TK_652022000001019	35266	35950	56439	-0.03359	TK_652022000001019	59025	-0.070239	-0.0226899	-0.0245585	-0.00866607630466559	0.0667873081067936
TK_652022000001020	TK_652022000001020	36055	35950	56434	0.005146	TK_652022000001020	59017	-0.0320474	0.00976998	0.0107448	0.00685941390099052	0.0502888783361465
TK_652022000001023	TK_652022000001023	35225	35940	56421	-0.03491	TK_652022000001023	59001	-0.0515385	-0.0280588	-0.0179346	-0.00992516411933542	0.0125269722556155
TK_652022000001025	TK_652022000001025	35694	35960	56443	-0.0128	TK_652022000001025	59022	-0.0503524	-0.00441312	-0.00553499	0.0195243045813536	0.0190681333315477
TK_652022000001026	TK_652022000001026	35186	35950	56442	-0.03747	TK_652022000001026	59032	-0.0270419	-0.0428634	-0.0130154	0.00584491349478104	0.0455015879575744
TK_652022000001028	TK_652022000001028	35290	35940	56431	-0.03191	TK_652022000001028	59016	-0.0452658	-0.0343191	-0.0178916	-0.0057710361225327	0.0501689018448963
TK_652022000001029	TK_652022000001029	36313	35930	56416	0.01847	TK_652022000001029	58999	-0.123233	0.0560714	-0.0116908	0.00364945932501223	0.0343592474401707
TK_652022000001030	TK_652022000001030	35297	35770	56175	-0.02302	TK_652022000001030	58742	-0.0237014	-0.0407547	-0.0103783	-0.00228553199227956	0.0141052626864039
TK_652022000001031	TK_652022000001031	35828	35820	56235	0.0005935	TK_652022000001031	58792	-0.025023	0.00775945	0.0131144	0.00495047959759657	-0.0187267582146747
TK_652022000001032	TK_652022000001032	34886	35920	56406	-0.05068	TK_652022000001032	58987	0.00692501	-0.0775812	-0.0134504	0.003674327187603	0.056757064383233
TK_652022000001035	TK_652022000001035	35803	35950	56439	-0.007112	TK_652022000001035	59022	-0.0569488	0.0050255	-0.00407998	-0.00890214172661474	0.0351418487258871
TK_652022000001038	TK_652022000001038	35191	35960	56455	-0.03766	TK_652022000001038	59038	-0.0439716	-0.0733965	-0.0368083	-0.0066741387881947	0.0604748264954384
TK_652022000001039	TK_652022000001039	34929	35930	56409	-0.04908	TK_652022000001039	58988	-0.0424404	-0.0576089	-0.0281643	0.00423493684739564	-0.00237675439750493
TK_652022000001045	TK_652022000001045	35775	35940	56415	-0.007875	TK_652022000001045	58996	-0.0401393	-0.0028404	0.000384509	0.0176295190875156	0.00639992194062673
TK_652022000001047	TK_652022000001047	35509	35950	56432	-0.02138	TK_652022000001047	59012	-0.0962017	0.00288282	-0.0247995	0.0120851700867092	0.040660043759841
TK_652022000001048	TK_652022000001048	34647	35970	56467	-0.06455	TK_652022000001048	59047	0.0478667	-0.111374	-0.00990671	-0.00500667473618094	0.00161559393104891
TK_652022000001051	TK_652022000001051	36125	35920	56392	0.009933	TK_652022000001051	58974	0.00712111	-0.00123598	0.0248336	0.00949822901647494	-0.0154886155216213
TK_652022000001052	TK_652022000001052	35076	35930	56420	-0.04189	TK_652022000001052	59002	-0.048126	-0.0418759	-0.0231203	0.000753316472437115	0.067507862235007
TK_652022000001054	TK_652022000001054	35688	35940	56421	-0.01218	TK_652022000001054	59004	-0.019305	-0.0195995	0.0024361	0.00425213651718405	0.071026080192486
TK_652022000001055	TK_652022000001055	35597	35840	56273	-0.01165	TK_652022000001055	58857	-0.05379	-0.00426237	-0.00707465	0.00384261490736558	0.0131010907398649
TK_652022000001057	TK_652022000001057	35157	35950	56435	-0.03883	TK_652022000001057	59018	-0.0687451	-0.029025	-0.0270019	0.0269934976372339	0.0358382819430022
TK_652022000001060	TK_652022000001060	35288	35950	56442	-0.03253	TK_652022000001060	59022	-0.0671569	-0.0301845	-0.0268145	-0.0106138881058722	0.00998081284486237
TK_652022000001064	TK_652022000001064	36120	35950	56437	0.008129	TK_652022000001064	59025	-0.0757763	0.0187677	-0.00658139	0.00224819859012857	0.0534928075025895
TK_652022000001065	TK_652022000001065	35619	35950	56433	-0.01592	TK_652022000001065	59025	-0.129744	0.0164183	-0.034706	-0.0165607728796762	0.0431096509699403
TK_652022000001071	TK_652022000001071	35476	35950	56438	-0.02326	TK_652022000001071	59024	-0.0129295	-0.0350127	-0.00206476	0.00713735922958758	0.017916186471219
TK_652022000001072	TK_652022000001072	35885	35940	56417	-0.002483	TK_652022000001072	58994	-0.0259866	-0.0121875	0.00275419	0.0122050847172141	0.0207734736831144
TK_652022000001074	TK_652022000001074	35446	35950	56435	-0.0245	TK_652022000001074	59009	-0.0451323	-0.020449	-0.0109804	0.0156956224110115	0.0121375641971541
TK_652022000001075	TK_652022000001075	35400	35950	56437	-0.02687	TK_652022000001075	59023	-0.0290312	-0.0345632	-0.00989049	-0.0180124525183712	0.0570912278657763
TK_652022000001076	TK_652022000001076	35339	35950	56430	-0.02964	TK_652022000001076	59014	0.00247226	-0.0505036	-0.00212256	0.0053666949719403	0.061130265434423
TK_652022000001077	TK_652022000001077	34609	35950	56438	-0.06552	TK_652022000001077	59013	-0.0124501	-0.0882422	-0.0285289	0.0171726995138365	0.0552942468324766
TK_652022000001078	TK_652022000001078	35620	35950	56432	-0.01603	TK_652022000001078	59018	-0.0266449	-0.0219454	-0.00238658	-0.00290115863042303	0.0187133090775207
TK_652022000001089	TK_652022000001089	35288	35940	56426	-0.03191	TK_652022000001089	59005	-0.0760929	-0.0200142	-0.0261995	-0.000882505320819494	-0.00958508884705818
TK_652022000001097	TK_652022000001097	35489	35940	56422	-0.02192	TK_652022000001097	59000	-0.0751216	-0.0123853	-0.021906	0.000873627777952588	0.0599262698946342
TK_652022000001101	TK_652022000001101	35145	35940	56421	-0.03878	TK_652022000001101	59000	-0.0815058	-0.0225529	-0.0301734	0.00488918751433036	0.0386882315781704
TK_652022000001104	TK_652022000001104	34934	35920	56395	-0.04837	TK_652022000001104	58971	-0.0765556	-0.0520541	-0.0424636	0.00789059875745969	0.0428182295008551
TK_652022000001110	TK_652022000001110	37092	35860	56303	0.0602	TK_652022000001110	58873	0.00276825	0.0546164	0.050519	0.0144172088371148	0.0749638395462016
TK_652022000001111	TK_652022000001111	36522	35940	56423	0.0282	TK_652022000001111	58998	-0.0364974	0.04754	0.0273441	0.000284124095550076	0.017194524967952
TK_652022000001116	TK_652022000001116	35596	35940	56427	-0.01699	TK_652022000001116	59005	-0.049735	-0.0114927	-0.00876823	0.00320178045472469	0.0783204597705504
TK_652022000001117	TK_652022000001117	35323	35940	56416	-0.03003	TK_652022000001117	58996	-0.0486703	-0.0253285	-0.0151335	0.0261189787722146	0.0316042551436121
TK_652022000001119	TK_652022000001119	35258	35940	56427	-0.0332	TK_652022000001119	59015	-0.100527	-0.00421375	-0.0304439	0.00554998928114991	0.0226043653473196
TK_652022000001125	TK_652022000001125	35611	35930	56398	-0.01539	TK_652022000001125	58977	-0.0957437	0.0080051	-0.0220048	0.00312653109329833	0.037827615685473
TK_652022000001126	TK_652022000001126	36619	35940	56426	0.03312	TK_652022000001126	59007	-0.0258759	0.0328468	0.0253557	-0.0121834312528345	0.0557005918652854
TK_652022000001127	TK_652022000001127	35646	35940	56426	-0.01428	TK_652022000001127	59005	-0.0275416	-0.017711	-0.000772225	0.00126756047622227	0.0377835306423283
TK_652022000001128	TK_652022000001128	35409	35920	56394	-0.02502	TK_652022000001128	58971	-0.0689261	-0.0100599	-0.0176433	-0.000974261531668811	0.0169847833835642
TK_652022000001129	TK_652022000001129	35138	35820	56239	-0.03326	TK_652022000001129	58809	-0.0432453	-0.0340533	-0.0167989	0.00112854170190626	0.0355512716362766
TK_652022000001130	TK_652022000001130	35103	35910	56384	-0.03942	TK_652022000001130	58957	0.0636152	-0.0854488	0.0109042	-0.00451517641271167	-0.0322579330341394
TK_652022000001131	TK_652022000001131	35736	35930	56410	-0.009492	TK_652022000001131	58995	-0.102467	0.0129421	-0.0228537	-0.00562915652442701	0.0287446495438267
TK_652022000001132	TK_652022000001132	35274	35950	56432	-0.03293	TK_652022000001132	59013	-0.0649464	-0.0156941	-0.0184522	-0.00596873631820122	0.0576789865261708
TK_652022000001137	TK_652022000001137	36008	35960	56443	0.002574	TK_652022000001137	59017	0.00436208	-0.0100078	0.0189844	-0.000906045153997742	0.0389222067640374
TK_652022000001140	TK_652022000001140	35159	35950	56438	-0.03848	TK_652022000001140	59010	-0.0209343	-0.0472356	-0.012292	0.0149203264802863	0.0646498316678368
TK_652022000001203	TK_652022000001203	34902	35880	56331	-0.04781	TK_652022000001203	58904	0.112396	-0.123109	0.0164844	0.0117298662655933	0.0585794730192338
TK_652022000001209	TK_652022000001209	35715	35970	56461	-0.01221	TK_652022000001209	59049	-0.0165853	-0.0255743	0.000834226	-0.00236075117943056	0.0633694023906676
TK_652022000001216	TK_652022000001216	35213	35950	56447	-0.03621	TK_652022000001216	59031	0.0516437	-0.0875197	0.00394884	-0.0156201645453874	0.0636813483507645
TK_652022000001217	TK_652022000001217	36433	35910	56373	0.02552	TK_652022000001217	58948	-0.152866	0.0738485	-0.0176673	-0.00720683428535954	-0.00815742284122797
TK_652022000001218	TK_652022000001218	34587	35910	56380	-0.06466	TK_652022000001218	58954	-0.0447451	-0.101855	-0.0514693	-0.00333860533240508	0.0441247904005533
TK_652022000001219	TK_652022000001219	35399	35950	56437	-0.02684	TK_652022000001219	59022	0.022173	-0.0598025	0.00308387	0.00227538004228304	0.0929020200382048
TK_652022000001223	TK_652022000001223	35022	35900	56370	-0.0431	TK_652022000001223	58951	0.0924176	-0.145318	-0.00455927	-0.00538707275700815	0.0295854431886674
TK_652022000001225	TK_652022000001225	34979	35910	56382	-0.04553	TK_652022000001225	58956	-0.013768	-0.0642916	-0.0172	0.0213058069083189	0.0575840732726169
TK_652022000001226	TK_652022000001226	34312	35960	56445	-0.08025	TK_652022000001226	59037	-0.0431222	-0.112676	-0.0559468	-0.00148367534418351	0.0483018119293981
TK_652022000001227	TK_652022000001227	35051	35930	56408	-0.04281	TK_652022000001227	58993	-0.00943103	-0.0567365	-0.0111744	-0.0109004447023951	0.0607103667556407
TK_652022000001228	TK_652022000001228	35478	35910	56373	-0.02095	TK_652022000001228	58941	0.00884877	-0.0545686	-0.00107539	-0.000173617572825132	0.0358390964848846
TK_652022000001230	TK_652022000001230	35606	35920	56387	-0.01522	TK_652022000001230	58969	-0.108014	0.00307628	-0.0305761	-0.00881477581593414	0.0245510211045199
TK_652022000001231	TK_652022000001231	34807	35950	56434	-0.05561	TK_652022000001231	59021	0.00412808	-0.0732169	-0.0126285	0.00280055707275326	0.0461588253309693
TK_652022000001233	TK_652022000001233	34266	35960	56451	-0.0826	TK_652022000001233	59027	0.0377833	-0.135423	-0.0269995	0.00357533614089869	0.0502344449211024
TK_652022000001234	TK_652022000001234	33979	35910	56389	-0.09443	TK_652022000001234	58963	-0.0950054	-0.092725	-0.072038	0.00479487611628384	0.0384400313094841
TK_652022000001235	TK_652022000001235	34790	35890	56362	-0.05395	TK_652022000001235	58930	0.00720949	-0.0803995	-0.0148064	-0.0149795825912421	0.0449432199507934
TK_652022000001236	TK_652022000001236	35438	35940	56425	-0.02445	TK_652022000001236	59011	-0.0439036	-0.0319551	-0.0160182	0.00344611290970649	0.0563405580107233
TK_652022000001240	TK_652022000001240	34914	35790	56205	-0.04277	TK_652022000001240	58777	0.0297937	-0.0734669	4.26788e-05	0.00434350080541646	0.0207144832861261
TK_652022000001242	TK_652022000001242	35119	35960	56451	-0.041	TK_652022000001242	59034	-0.0127653	-0.0597668	-0.0143888	-0.0129720844750449	0.0781903297159419
TK_652022000001247	TK_652022000001247	35488	35850	56285	-0.0177	TK_652022000001247	58852	-0.0317958	-0.0291032	-0.00864054	0.0107926563973041	0.110022808122398
TK_652022000001249	TK_652022000001249	33995	35930	56404	-0.09441	TK_652022000001249	58974	0.0251398	-0.136496	-0.0338887	0.00908070879094338	0.0883161598620452
TK_652022000001250	TK_652022000001250	36600	35910	56386	0.03358	TK_652022000001250	58972	-0.154438	0.078046	-0.0162703	0.0242351936115445	0.0303674644787729
TK_652022000001254	TK_652022000001254	35544	35890	56349	-0.01707	TK_652022000001254	58927	-0.0492937	-0.0246351	-0.0150898	0.00280602987375728	-0.0106866180709734
TK_652022000001257	TK_652022000001257	34588	35860	56301	-0.06216	TK_652022000001257	58881	0.0502139	-0.131655	-0.0188119	0.00170633527518001	0.0456259387132879
TK_652022000001260	TK_652022000001260	35076	35900	56363	-0.04036	TK_652022000001260	58945	-0.0663561	-0.0688296	-0.0456911	0.00220485834082436	0.0704081966181221
TK_652022000001264	TK_652022000001264	36854	35940	56417	0.04473	TK_652022000001264	58995	-0.125531	0.080943	-0.000444542	0.00193666230900301	0.06734320093807
TK_652022000001268	TK_652022000001268	34767	35940	56426	-0.05731	TK_652022000001268	59013	0.0252024	-0.0946935	-0.0128266	-0.0172457277533767	0.00710759675864771
TK_652022000001269	TK_652022000001269	35115	35900	56368	-0.03844	TK_652022000001269	58944	0.0287051	-0.0673725	0.00251755	-0.0154722705864224	0.0106055446776976
TK_652022000001270	TK_652022000001270	35235	35920	56395	-0.03353	TK_652022000001270	58968	-0.0175625	-0.0400782	-0.00700344	0.000463610332087967	0.0480123390463291
TK_652022000001271	TK_652022000001271	34882	35900	56361	-0.04955	TK_652022000001271	58934	0.0314089	-0.0944118	-0.00967195	-0.00457167380566498	0.0627824403613056
TK_652022000001275	TK_652022000001275	35723	35950	56437	-0.01119	TK_652022000001275	59012	-0.000194412	-0.0205299	0.0114554	0.00178636525057425	0.0701879499156638
TK_652022000001279	TK_652022000001279	34142	35930	56405	-0.08713	TK_652022000001279	58989	-0.10147	-0.0894334	-0.0735491	-0.0198730837326053	0.0684917593681687
TK_652022000001281	TK_652022000001281	36457	35880	56341	0.02798	TK_652022000001281	58913	-0.0859408	0.0460881	0.00190244	-0.0137479825452676	0.0149607352410053
TK_652022000001284	TK_652022000001284	34891	35950	56441	-0.05188	TK_652022000001284	59025	-0.11398	-0.0359417	-0.0530716	-0.00977583438938742	0.00462184831400043
TK_652022000001285	TK_652022000001285	34851	35830	56270	-0.04801	TK_652022000001285	58836	0.0241041	-0.089878	-0.0110806	0.0110995822106025	-0.0163755933387785
TK_652022000001286	TK_652022000001286	34658	35840	56269	-0.05768	TK_652022000001286	58843	0.0015229	-0.0846608	-0.0196972	-0.00974590007090116	0.0591479809318345
TK_652022000001287	TK_652022000001287	34142	35880	56329	-0.08478	TK_652022000001287	58905	-0.0994357	-0.0827038	-0.069204	-0.00675613953576531	0.0688433469730828
TK_652022000001289	TK_652022000001289	35085	35870	56321	-0.03844	TK_652022000001289	58893	0.124861	-0.160028	0.00425278	0.00203773818674053	0.0540755206647513
TK_652022000001290	TK_652022000001290	35155	35940	56421	-0.03823	TK_652022000001290	59006	-0.0509333	-0.0436005	-0.0253624	-0.00198846361825109	0.0122262666196606
TK_652022000001293	TK_652022000001293	35849	35940	56419	-0.004282	TK_652022000001293	59003	0.033987	-0.0484609	0.0146602	0.00270317178667962	0.0910315024984804
TK_652022000001294	TK_652022000001294	34273	35900	56359	-0.07956	TK_652022000001294	58939	-0.104042	-0.0730159	-0.066642	0.0242896198204569	0.0328956012690983
TK_652022000001295	TK_652022000001295	35372	35870	56326	-0.02447	TK_652022000001295	58907	0.0150786	-0.0497146	0.00458944	-0.0100070367125824	0.0973711508448708
TK_652022000001297	TK_652022000001297	34464	35610	55923	-0.05632	TK_652022000001297	58485	-0.0160438	-0.0969612	-0.0345995	-0.00181569639909805	0.0605420601524173
TK_652022000001298	TK_652022000001298	34823	35910	56380	-0.05327	TK_652022000001298	58958	0.0276343	-0.0942951	-0.0114674	-0.00392859449743733	0.0797093193525657
TK_652022000001302	TK_652022000001302	35607	35930	56406	-0.01576	TK_652022000001302	58983	0.00375639	-0.0463609	0.000543026	0.0163629542683245	0.0539180667888322
TK_652022000001305	TK_652022000001305	34712	35900	56375	-0.05826	TK_652022000001305	58945	0.0190453	-0.0789278	-0.00814128	-0.00645584922890278	0.0420604331570037
TK_652022000001306	TK_652022000001306	34507	35940	56429	-0.07	TK_652022000001306	59012	-0.00862967	-0.0938936	-0.0293763	0.000418130962242817	0.0136235579488036
TK_652022000001308	TK_652022000001308	39849	35860	56293	0.1954	TK_652022000001308	58854	0.12317	0.17948	0.173082	0.00911033614322708	0.0272445742942592
TK_652022000001309	TK_652022000001309	35655	35960	56447	-0.01475	TK_652022000001309	59028	-0.0718008	-0.00563805	-0.0168569	-0.009346905359484	0.0425867649117072
TK_652022000001313	TK_652022000001313	35752	35920	56377	-0.008055	TK_652022000001313	58951	-0.102082	0.0159304	-0.021244	0.0177907581574201	0.0524622220395513
TK_652022000001317	TK_652022000001317	34660	35920	56390	-0.06154	TK_652022000001317	58968	0.020394	-0.107958	-0.0219226	0.00799662415474246	0.0430034236300671
TK_652022000001318	TK_652022000001318	35400	35920	56394	-0.02544	TK_652022000001318	58967	-0.116811	-0.00577068	-0.0394735	-0.00950306609530354	0.0386608403271975
TK_652022000001325	TK_652022000001325	35357	35900	56362	-0.02633	TK_652022000001325	58940	-0.0175454	-0.0362888	-0.00504742	0.00578477809057738	0.0495045655082618
TK_652022000001328	TK_652022000001328	35092	35950	56434	-0.04186	TK_652022000001328	59016	-0.0859202	-0.0388447	-0.040507	-0.000894071432330683	0.0282688387220745
TK_652022000001331	TK_652022000001331	35316	35650	55991	-0.01663	TK_652022000001331	58553	-0.0224754	-0.0325621	-0.00564114	0.00437128771994335	0.0279218763098147
TK_652022000001353	TK_652022000001353	34572	35960	56454	-0.06788	TK_652022000001353	59034	-0.026089	-0.0924317	-0.0374085	0.000339248029843366	0.000328858950319269
TK_652022000001359	TK_652022000001359	36343	35940	56422	0.01986	TK_652022000001359	59000	-0.142266	0.0638201	-0.0173754	0.0119441603677834	0.0693881441080402
TK_652022000001362	TK_652022000001362	34906	35930	56405	-0.04989	TK_652022000001362	58989	-0.0744974	-0.0517587	-0.0412257	-0.0122720038570333	0.0454079710400457
TK_652022000001363	TK_652022000001363	35315	35940	56422	-0.03071	TK_652022000001363	59003	-0.0279745	-0.0440992	-0.0141651	-0.00398716697195916	0.0414912729971796
TK_652022000001373	TK_652022000001373	36018	35950	56441	0.003078	TK_652022000001373	59020	-0.0671044	0.0117969	-0.00580522	-0.00125290677755399	0.0217724415567525
TK_652022000001384	TK_652022000001384	35478	35840	56276	-0.01774	TK_652022000001384	58857	-0.0801595	-0.0236393	-0.0299734	-0.00871898724851333	0.0365667840829278
TK_652022000001388	TK_652022000001388	35496	35900	56363	-0.01985	TK_652022000001388	58940	-0.0872867	0.0172001	-0.0131821	-0.00916055043766194	0.0113965143289611
TK_652022000001397	TK_652022000001397	35604	35900	56374	-0.0147	TK_652022000001397	58956	-0.0690728	-0.00596537	-0.0156214	0.00105919759423337	0.0125210794294175
TK_652022000001398	TK_652022000001398	36298	35950	56428	0.01706	TK_652022000001398	59008	-0.0848518	0.0248535	-0.00813772	-8.27513285673461e-05	-0.0135685531511979
TK_652022000001399	TK_652022000001399	35019	35810	56236	-0.03867	TK_652022000001399	58815	-0.0384422	-0.0468862	-0.0207395	-0.0242544277475043	0.0734509631794531
TK_652022000001406	TK_652022000001406	35408	35940	56423	-0.02599	TK_652022000001406	59003	-0.100153	-0.00335615	-0.029891	0.0116447345571938	0.0477789224643589
TK_652022000001408	TK_652022000001408	36355	35920	56384	0.02137	TK_652022000001408	58958	-0.0876206	0.0415053	-0.00122853	0.0037362573598519	0.0104967087333671
TK_652022000001410	TK_652022000001410	35195	35910	56377	-0.03504	TK_652022000001410	58949	-0.0389524	-0.035327	-0.0153243	0.0254010737314833	0.0789135981123771
TK_652022000001415	TK_652022000001415	35372	35900	56363	-0.02595	TK_652022000001415	58924	-0.0882649	-0.0191364	-0.0319693	0.00809098238051097	0.0627377505010735
TK_652022000001418	TK_652022000001418	36066	35960	56451	0.005119	TK_652022000001418	59029	-0.0745242	0.0151278	-0.0078615	-0.00323059308961992	0.0662714682375399
TK_652022000001420	TK_652022000001420	36181	35980	56471	0.01002	TK_652022000001420	59057	-0.096283	0.0365494	-0.00797273	0.029212911469581	0.0372268829917155
TK_652022000001501	TK_652022000001501	35291	35960	56447	-0.03259	TK_652022000001501	59028	-0.0536047	-0.0188598	-0.0143697	0.0295612602391551	0.0313138398024303
TK_652022000001504	TK_652022000001504	37018	35930	56408	0.05307	TK_652022000001504	58998	-0.0801823	0.0779662	0.0208418	-0.0109481181629018	0.0410584129398052
TK_652022000001505	TK_652022000001505	34968	35810	56240	-0.04138	TK_652022000001505	58813	0.0405627	-0.0852906	-0.000489526	0.00592931955955424	0.0561407196871274
TK_652022000001506	TK_652022000001506	34354	35950	56433	-0.07795	TK_652022000001506	59012	0.0832918	-0.131707	-0.0023561	-0.0008734691863215	0.0679974381992335
TK_652022000001512	TK_652022000001512	36077	35950	56430	0.006435	TK_652022000001512	59021	-0.0378981	0.0149539	0.0104777	0.00310951146554012	0.0916840744987079
TK_652022000001513	TK_652022000001513	35573	35960	56456	-0.01895	TK_652022000001513	59045	-0.00150811	-0.0378009	0.00226946	0.00351442728568814	0.0287278878758819
TK_652022000001516	TK_652022000001516	36868	35950	56432	0.04496	TK_652022000001516	59018	-0.124449	0.0843444	0.00185646	-0.0113800046286905	0.0135330575554556
TK_652022000001518	TK_652022000001518	35595	35950	56432	-0.01725	TK_652022000001518	59006	-0.0420868	-0.012067	-0.00526558	0.00409489580242561	0.0470257599683129
TK_652022000001519	TK_652022000001519	35338	35950	56441	-0.03008	TK_652022000001519	59031	-0.0554317	-0.0310558	-0.0213061	0.018731473631418	0.134663125558712
TK_652022000001521	TK_652022000001521	36031	35930	56409	0.004794	TK_652022000001521	58993	-0.116067	0.0351913	-0.0185371	-0.000401900041348027	0.0311415246474889
TK_652022000001522	TK_652022000001522	35843	35940	56427	-0.004787	TK_652022000001522	59017	-0.0163233	-0.0142863	0.00663805	-0.000390267106984538	0.0783704365335428
TK_652022000001524	TK_652022000001524	35017	35950	56439	-0.04561	TK_652022000001524	59031	-0.115084	-0.0161255	-0.0436504	0.0152247200633747	0.0367070537124472
TK_652022000001525	TK_652022000001525	36563	35950	56430	0.03016	TK_652022000001525	59015	-0.122325	0.0644328	-0.00704466	0.0102229624068295	0.0296437028670837
TK_652022000001527	TK_652022000001527	35860	35940	56418	-0.003754	TK_652022000001527	59004	-0.155971	0.0384172	-0.0368632	-0.0152459481838128	0.0226874863337733
TK_652022000001528	TK_652022000001528	35310	35960	56444	-0.03164	TK_652022000001528	59027	-0.0754231	-0.0149881	-0.0233258	0.00352456973262187	0.0376626611684719
TK_652022000001529	TK_652022000001529	36557	35940	56428	0.02989	TK_652022000001529	59015	-0.0449094	0.0286959	0.0138114	0.0177744723467773	0.093253534126263
TK_652022000001532	TK_652022000001532	35064	35960	56445	-0.04361	TK_652022000001532	59035	-0.0799554	-0.0221804	-0.0291318	0.0153917634991914	0.0530554016169032
TK_652022000001533	TK_652022000001533	35698	35960	56452	-0.01296	TK_652022000001533	59035	-0.079249	-0.00473817	-0.0201167	0.0054385160381423	0.0586198736964585
TK_652022000001536	TK_652022000001536	36101	35950	56443	0.007152	TK_652022000001536	59033	-0.125606	0.0428094	-0.0194615	0.00845120807112894	0.0691620737729678
TK_652022000001538	TK_652022000001538	36070	35950	56433	0.005778	TK_652022000001538	59019	-0.0827217	0.00843289	-0.0152362	-0.0107303521218868	0.10615224538658
TK_652022000001542	TK_652022000001542	35676	35940	56426	-0.01304	TK_652022000001542	59005	0.0419619	-0.044977	0.0203465	0.00424031566881373	0.0672685652623859
TK_652022000001543	TK_652022000001543	36064	35920	56393	0.007272	TK_652022000001543	58970	-0.0470224	0.0153716	0.00602467	-0.00830548935187822	0.00118665941144198
TK_652022000001545	TK_652022000001545	36224	35950	56446	0.01315	TK_652022000001545	59026	-0.0639021	0.0258435	0.00282547	-0.00334118068096944	0.0129946599360156
TK_652022000001546	TK_652022000001546	35205	35950	56438	-0.03648	TK_652022000001546	59024	-0.0625273	-0.0320732	-0.0253939	0.010595036837796	-0.00368365340775476
TK_652022000001550	TK_652022000001550	35566	35950	56437	-0.01873	TK_652022000001550	59020	-0.0438839	-0.0140379	-0.00707853	-0.0101299311169114	-0.0414564030968136
TK_652022000001551	TK_652022000001551	35889	35930	56414	-0.0022	TK_652022000001551	58998	-0.0537885	0.00548819	-0.0022511	0.00390818250873058	0.0827220178337782
TK_652022000001552	TK_652022000001552	35578	35950	56434	-0.01811	TK_652022000001552	59024	-0.0458758	-0.0223733	-0.0121843	0.00552232039471543	0.0291882837715278
TK_652022000001553	TK_652022000001553	36552	35940	56427	0.02974	TK_652022000001553	59016	-0.112746	0.0643424	-0.00226686	0.0017881196983963	0.0558491203311805
TK_652022000001555	TK_652022000001555	35213	35930	56405	-0.03488	TK_652022000001555	58987	-0.0154445	-0.0761048	-0.0238884	0.0194608882183542	0.0794485355943174
TK_652022000001557	TK_652022000001557	35657	35950	56435	-0.01413	TK_652022000001557	59024	-0.00505692	-0.0386638	7.13883e-05	-0.0089844732857525	0.0286450191625859
TK_652022000001562	TK_652022000001562	36304	35970	56459	0.01646	TK_652022000001562	59044	-0.124412	0.0526131	-0.0140092	0.007300302614356	0.0399509705401334
TK_652022000001564	TK_652022000001564	35694	35960	56442	-0.01283	TK_652022000001564	59035	-0.0557663	-0.0102575	-0.0110503	0.000349694325493326	0.0545076853857336
TK_652022000001565	TK_652022000001565	35600	35960	56446	-0.01734	TK_652022000001565	59028	-0.0181597	-0.0219613	0.00181047	-0.00136932243833924	0.0507763766545287
TK_652022000001567	TK_652022000001567	35911	35810	56240	0.00483	TK_652022000001567	58825	-0.107359	0.0270505	-0.0181824	0.00587991233852381	0.0207705425123569
TK_652022000001569	TK_652022000001569	36196	35900	56364	0.01438	TK_652022000001569	58942	-0.109633	0.0296551	-0.0181199	-0.0089650059068393	0.0659244683001977
TK_652022000001580	TK_652022000001580	35671	35810	56235	-0.006854	TK_652022000001580	58813	-0.0362489	-0.00577771	0.000903601	-0.0118955091651841	0.060369065847274
TK_652022000001581	TK_652022000001581	35645	35950	56440	-0.01499	TK_652022000001581	59029	-0.0765365	0.00315636	-0.0147602	-0.00370580875483423	0.0353465211223553
TK_652022000001582	TK_652022000001582	35339	35960	56447	-0.03016	TK_652022000001582	59022	-0.0545128	-0.0380521	-0.0244686	0.0187565714975545	0.00732857267422992
TK_652022000001583	TK_652022000001583	35757	35950	56438	-0.009358	TK_652022000001583	59030	-0.0860759	0.00446202	-0.018852	0.0017966477461252	0.0630000078670576
TK_652022000001586	TK_652022000001586	36310	35760	56158	0.02689	TK_652022000001586	58735	-0.078211	0.0389985	0.00233126	0.00455334398227886	0.08682558967745
TK_652022000001592	TK_652022000001592	36084	35930	56415	0.007277	TK_652022000001592	58991	-0.015884	0.00955888	0.0186713	-0.000659466376775395	0.0854155248016807
TK_652022000001594	TK_652022000001594	35183	35960	56448	-0.0378	TK_652022000001594	59033	-0.0592449	-0.0350549	-0.0252554	0.00594392731953825	0.0701790370038601
TK_652022000001597	TK_652022000001597	35554	35960	56449	-0.01973	TK_652022000001597	59034	-0.0684345	-0.00566534	-0.0151558	-0.00827779543017146	0.0295059479404318
TK_652022000001598	TK_652022000001598	35930	35940	56430	-0.0006983	TK_652022000001598	59015	-0.113946	0.0343751	-0.0178844	0.0128181046656864	0.0280595924152835
TK_652022000001599	TK_652022000001599	36154	35950	56437	0.009839	TK_652022000001599	59022	-0.0506803	0.0172834	0.00520016	0.00708605260241352	0.026369457302423
TK_652022000001601	TK_652022000001601	35585	35940	56425	-0.01753	TK_652022000001601	59008	-0.0409261	-0.0128324	-0.00499239	-0.00682552822691705	0.0316490639303749
TK_652022000001603	TK_652022000001603	36402	35940	56424	0.02249	TK_652022000001603	59007	-0.0803258	0.040315	0.00188184	0.00178453245811992	0.0652755686376015
TK_652022000001606	TK_652022000001606	36236	35940	56425	0.01429	TK_652022000001606	59012	-0.0724125	0.0331848	0.00230543	0.00840231619499123	0.0516919026060697
TK_652022000001611	TK_652022000001611	36027	35940	56428	0.004038	TK_652022000001611	59002	-0.0181961	0.00146929	0.0134494	0.00681630982054603	-0.0116908175891441
TK_652022000001613	TK_652022000001613	35822	35940	56425	-0.005686	TK_652022000001613	59005	-0.129334	0.0273147	-0.0291473	0.0160583401587688	-0.0118176288944336
TK_652022000001614	TK_652022000001614	35670	35960	56446	-0.0142	TK_652022000001614	59032	-0.0802119	0.00497793	-0.0157136	-0.0048908775489485	0.0433149771879694
TK_652022000001615	TK_652022000001615	34505	35950	56436	-0.07067	TK_652022000001615	59017	0.0115134	-0.121249	-0.0330011	0.0124003661549039	0.0484981624184312
TK_652022000001617	TK_652022000001617	35862	35960	56452	-0.004799	TK_652022000001617	59030	0.000755529	-0.0219279	0.0112502	0.0116044800994122	-0.0252242302610588
TK_652022000001619	TK_652022000001619	36402	35950	56436	0.02201	TK_652022000001619	59013	-0.0985183	0.0420597	-0.00639517	-0.000385831319028546	0.0195065832256368
TK_652022000001621	TK_652022000001621	36424	35930	56405	0.02404	TK_652022000001621	58983	-0.0456356	0.025831	0.0119515	-0.00852026692821885	0.0448268345509005
TK_652022000001623	TK_652022000001623	35952	35950	56431	0.0002475	TK_652022000001623	59020	-0.0857204	0.0210756	-0.0103892	-0.00965245190884516	0.0878535774552943
TK_652022000001625	TK_652022000001625	36474	35930	56417	0.02638	TK_652022000001625	58999	-0.0612028	0.0427529	0.0126568	0.00581686957944971	-0.0163860618496685
TK_652022000001627	TK_652022000001627	35238	35960	56445	-0.035	TK_652022000001627	59022	-0.0730991	-0.0202364	-0.0248369	0.000527732662791056	0.00633667166054066
TK_652022000001629	TK_652022000001629	35796	35950	56433	-0.007451	TK_652022000001629	59022	-0.089099	0.0101203	-0.0175569	0.0190300266685145	0.0115907945834533
TK_652022000001630	TK_652022000001630	35933	35960	56442	-0.001259	TK_652022000001630	59031	-0.08675	0.0127276	-0.015082	0.00659037960496205	0.0492618823594655
TK_652022000001631	TK_652022000001631	36384	35930	56413	0.02209	TK_652022000001631	58992	-0.130292	0.061132	-0.0127209	-0.00248044875163495	0.0539251766424276
TK_652022000001633	TK_652022000001633	35411	35960	56460	-0.02702	TK_652022000001633	59044	-0.0372351	-0.0284879	-0.0109795	-0.00901642248497114	0.0343793230609882
TK_652022000001637	TK_652022000001637	35740	35940	56424	-0.009958	TK_652022000001637	59003	-0.0501339	-0.000386276	-0.00340527	-0.00458501674605252	-0.00436986063849958
TK_652022000001638	TK_652022000001638	36351	35950	56444	0.01934	TK_652022000001638	59032	-0.110469	0.0539275	-0.00635066	0.00466788392897331	0.0250834274940704
TK_652022000001639	TK_652022000001639	35308	35950	56442	-0.03153	TK_652022000001639	59021	0.0126381	-0.0624031	-0.00303437	-0.00327034647056651	0.0271854204003234
TK_652022000001648	TK_652022000001648	35221	35940	56420	-0.0349	TK_652022000001648	59004	-0.0784868	-0.031836	-0.0332646	0.0063813012023069	0.0379225614674894
TK_652022000001650	TK_652022000001650	37546	35930	56408	0.07883	TK_652022000001650	58992	0.0345282	0.0873792	0.082855	-0.00210438052169782	0.0926865554339503
TK_652022000001654	TK_652022000001654	36588	35950	56427	0.03121	TK_652022000001654	59014	-0.0784602	0.0521229	0.00874987	0.000183400912055246	0.0236968840868601
TK_652022000001660	TK_652022000001660	36351	35960	56448	0.01928	TK_652022000001660	59039	-0.0574064	0.0234801	0.00497999	-0.00606609672807827	0.0462879321541607
TK_652022000001661	TK_652022000001661	36122	35930	56406	0.00932	TK_652022000001661	58988	-0.000839422	-0.00543822	0.018747	0.020289435849087	0.0228380497511927
TK_652022000001663	TK_652022000001663	35705	35940	56418	-0.01131	TK_652022000001663	59000	-0.145381	0.0190382	-0.0412902	0.00456521731470394	0.00679316452868243
TK_652022000001664	TK_652022000001664	35841	35950	56435	-0.005247	TK_652022000001664	59011	-0.1113	0.0280069	-0.01982	0.00354533640499451	0.063078436936058
TK_652022000001665	TK_652022000001665	34524	35940	56422	-0.06913	TK_652022000001665	59001	0.0750444	-0.129903	-0.00557372	-0.0156796241488407	0.0124811396104176
TK_652022000001667	TK_652022000001667	36432	35950	56434	0.02361	TK_652022000001667	59018	-0.0605878	0.0198212	0.00150832	0.00783691899549327	0.126056275688666
TK_652022000001672	TK_652022000001672	35576	35920	56401	-0.01703	TK_652022000001672	58982	-0.0398092	-0.0138028	-0.00492645	-0.00899723588879712	0.0467768881348164
TK_652022000001673	TK_652022000001673	36559	35960	56449	0.02929	TK_652022000001673	59033	-0.117841	0.0588915	-0.00758886	-0.00767621574354298	0.0458076072823603
TK_652022000001675	TK_652022000001675	36055	35950	56434	0.004998	TK_652022000001675	59022	-0.0837608	0.0271502	-0.00638128	0.0104224117102165	0.0420036436696742
TK_652022000001680	TK_652022000001680	34384	35960	56454	-0.07706	TK_652022000001680	59039	-0.0231317	-0.115407	-0.047377	-0.0032880064650823	0.0993093662012018
TK_652022000001685	TK_652022000001685	35356	35930	56398	-0.02787	TK_652022000001685	58978	-0.0527647	-0.0235954	-0.0163074	-0.0162447228000318	0.0639178133121082
TK_652022000001692	TK_652022000001692	35757	35940	56419	-0.00882	TK_652022000001692	59002	-0.0872878	-0.005865	-0.0246873	0.0189380410988936	0.0364702806875609
TK_652022000001718	TK_652022000001718	35534	35840	56282	-0.01498	TK_652022000001718	58858	-0.00173139	-0.0289832	0.00652589	-0.0225350692539252	0.00901430580167493
TK_652022000001762	TK_652022000001762	35371	35930	56411	-0.02716	TK_652022000001762	58991	-0.0624612	-0.0260111	-0.0223684	0.00696711529859585	0.0128381671784767
TK_652022000001766	TK_652022000001766	35278	35930	56417	-0.03207	TK_652022000001766	59002	-0.0377589	-0.0405492	-0.017248	0.0114114924908461	0.0204503208398807
TK_652022000001769	TK_652022000001769	35621	35950	56430	-0.01589	TK_652022000001769	59016	-0.0131662	-0.0181462	0.00625313	-0.00507067866660535	0.0804484529293493
TK_652022000001770	TK_652022000001770	35835	35950	56442	-0.005593	TK_652022000001770	59026	-0.0749342	0.000156759	-0.0155001	0.00568187051411554	0.0383305527268729
TK_652022000001772	TK_652022000001772	35882	35940	56418	-0.002713	TK_652022000001772	58999	-0.087599	0.0229715	-0.0104405	0.00563030388388555	0.0212840413196052
TK_652022000001775	TK_652022000001775	35615	35930	56416	-0.01561	TK_652022000001775	58996	-0.0589179	-0.00530681	-0.0102465	0.0116452315291451	0.0677617843364082
TK_652022000001786	TK_652022000001786	36156	35960	56441	0.009702	TK_652022000001786	59029	-0.0674802	0.0258879	0.00112526	0.00607999387952522	0.0843554005706652
TK_652022000001790	TK_652022000001790	35630	35930	56410	-0.01462	TK_652022000001790	58995	-0.0681729	-0.00308615	-0.0137209	-0.00120983779092525	0.0231640554778605
TK_652022000001796	TK_652022000001796	35257	35960	56453	-0.0344	TK_652022000001796	59035	-0.0452247	-0.032809	-0.0171485	0.0103989205794021	0.0306520236787288
TK_652022000001801	TK_652022000001801	36419	35940	56428	0.02324	TK_652022000001801	59013	-0.104916	0.0498361	-0.00563786	0.00924522356509767	0.0543585256017136
TK_652022000001802	TK_652022000001802	35670	35950	56435	-0.01365	TK_652022000001802	59026	-0.12067	0.00627012	-0.0352518	-0.00812669034135793	0.043854666903921
TK_652022000001804	TK_652022000001804	35688	35880	56339	-0.009474	TK_652022000001804	58918	-0.120153	0.0101004	-0.0331398	-0.0127688743399573	0.0561909941445433
TK_652022000001806	TK_652022000001806	35865	35870	56327	-0.0004062	TK_652022000001806	58915	-0.0976709	0.0174734	-0.0181349	0.00284177539993178	0.0954259557731429
TK_652022000001808	TK_652022000001808	37097	35940	56421	0.05658	TK_652022000001808	59006	-0.128857	0.101161	0.00805655	-0.00150062374775183	0.0421884033763711
TK_652022000001809	TK_652022000001809	36704	35930	56418	0.03759	TK_652022000001809	59001	-0.149532	0.0890841	-0.00833441	-0.00861639112562296	0.0355789319739727
TK_652022000001810	TK_652022000001810	36054	35940	56423	0.005527	TK_652022000001810	59004	-0.0543656	0.0221137	0.00574542	0.00207830679515033	0.0585624338268337
TK_652022000001811	TK_652022000001811	37334	35940	56426	0.0681	TK_652022000001811	59000	-0.142627	0.122116	0.0115579	-0.0119609652648691	0.0425196641078011
TK_652022000001819	TK_652022000001819	36551	35940	56429	0.02977	TK_652022000001819	59007	-0.0670256	0.0452542	0.0109592	0.00285126351326199	0.0628329518459836
TK_652022000001823	TK_652022000001823	38736	35940	56427	0.1364	TK_652022000001823	59008	0.00738962	0.143302	0.0972158	-0.0050102838754192	0.0372808654573923
TK_652022000001828	TK_652022000001828	36457	35950	56436	0.02469	TK_652022000001828	59017	-0.180031	0.0895181	-0.02339	0.0108106427419248	0.0573056814320332
TK_652022000001830	TK_652022000001830	35699	35960	56457	-0.01287	TK_652022000001830	59040	-0.126833	0.0252485	-0.0289171	0.0254838914116153	-0.00291222122703676
TK_652022000001831	TK_652022000001831	36754	35950	56430	0.03949	TK_652022000001831	59017	-0.139316	0.0905198	-0.00248074	-0.00792079243686792	0.0444171097491017
TK_652022000001832	TK_652022000001832	36056	35940	56429	0.005517	TK_652022000001832	59010	-0.0992303	0.0346182	-0.0104369	0.0118156417094298	0.0285135203814895
TK_652022000001833	TK_652022000001833	35900	35940	56432	-0.00207	TK_652022000001833	59010	-0.0631052	-0.00397408	-0.0116959	0.00949049727768283	0.00828372273447415
TK_652022000001835	TK_652022000001835	37785	35930	56413	0.09063	TK_652022000001835	58994	-0.115898	0.135264	0.031558	0.000537057756946413	0.0316079237648892
TK_652022000001838	TK_652022000001838	36596	35940	56423	0.03213	TK_652022000001838	59000	-0.0998691	0.0563296	6.92287e-05	-0.00329746374057015	0.0551598483626872
TK_652022000001840	TK_652022000001840	36720	35940	56423	0.03809	TK_652022000001840	59010	-0.187832	0.105873	-0.0190593	0.0169920770683748	0.0467702889206139
TK_652022000001841	TK_652022000001841	36925	35950	56435	0.04767	TK_652022000001841	59012	-0.113836	0.084997	0.00741502	-0.0188155781823625	0.0648045128756338
TK_652022000001845	TK_652022000001845	36503	35970	56471	0.02586	TK_652022000001845	59055	-0.14508	0.0750543	-0.013135	-0.00519294791593663	0.0722269772946064
TK_652022000001847	TK_652022000001847	36323	35950	56442	0.01808	TK_652022000001847	59028	-0.0828779	0.0286336	-0.00521731	-0.0131294344365778	0.0688539208918358
TK_652022000001848	TK_652022000001848	36289	35930	56404	0.01765	TK_652022000001848	58992	-0.141278	0.0603468	-0.0185305	0.0151921343894608	0.0342653247057396
TK_652022000001849	TK_652022000001849	36056	35820	56261	0.0113	TK_652022000001849	58842	-0.143203	0.0554357	-0.0219522	-0.000668034326448571	0.00415531405828833
TK_652022000001850	TK_652022000001850	40381	35800	56220	0.2243	TK_652022000001850	58798	-0.0615403	0.26839	0.125348	-0.00400771199469671	0.0355899509026292
TK_652022000001853	TK_652022000001853	35610	35940	56428	-0.01623	TK_652022000001853	59018	-0.101466	0.00582179	-0.0258795	0.0330794447406633	0.0790896630953245
TK_652022000001856	TK_652022000001856	35598	35950	56441	-0.01719	TK_652022000001856	59020	-0.102877	0.0101621	-0.0245088	0.000738627321123718	0.0403557090527578
TK_652022000001857	TK_652022000001857	38681	35950	56438	0.1334	TK_652022000001857	59007	-0.0775388	0.169121	0.0675595	-0.00319849311866524	-0.00511874953135354
TK_652022000001859	TK_652022000001859	39075	35940	56421	0.1532	TK_652022000001859	59006	-0.123568	0.209193	0.0647169	0.00423765250136145	0.0587414966860933
TK_652022000001860	TK_652022000001860	36875	35960	56449	0.04467	TK_652022000001860	59031	-0.0928436	0.0683146	0.00960537	-0.0144452462075497	0.0524545793208011
TK_652022000001862	TK_652022000001862	35760	35870	56328	-0.005606	TK_652022000001862	58909	-0.133064	0.0327305	-0.0282598	0.00614202642672068	0.0319818993442345
TK_652022000001864	TK_652022000001864	35754	35950	56433	-0.009445	TK_652022000001864	59023	-0.0855978	0.00349465	-0.019111	0.000277367989200332	0.0492008450856801
TK_652022000001865	TK_652022000001865	35918	35950	56443	-0.001761	TK_652022000001865	59035	-0.0827028	0.0280896	-0.00535354	0.00592425122530146	0.08508163008636
TK_652022000001867	TK_652022000001867	35903	35940	56428	-0.001981	TK_652022000001867	59008	-0.0804152	0.013176	-0.0117581	-0.00858470635937854	0.0829758828127052
TK_652022000001868	TK_652022000001868	35569	35950	56440	-0.0188	TK_652022000001868	59029	-0.0843405	0.00929308	-0.0155938	-0.00899083842147943	0.0303110931936362
TK_652022000001875	TK_652022000001875	37156	35780	56195	0.06719	TK_652022000001875	58772	-0.0324875	0.0721773	0.0417686	-0.00569514663276185	0.0443199458557417
TK_652022000001877	TK_652022000001877	35083	35970	56461	-0.04326	TK_652022000001877	59050	-0.0400329	-0.0427537	-0.0194712	-0.00644089573092782	0.000377325651972765
TK_652022000001880	TK_652022000001880	35778	35920	56387	-0.006695	TK_652022000001880	58961	-0.0253275	-0.0084851	0.0049217	0.0142294996668359	0.0221674002209377
TK_652022000001882	TK_652022000001882	35433	35950	56435	-0.02539	TK_652022000001882	59021	-0.145214	0.021335	-0.0400322	0.0170304556180809	0.104247211923955
TK_652022000001883	TK_652022000001883	35739	35920	56392	-0.00873	TK_652022000001883	58977	-0.108803	0.0117109	-0.0266306	-0.000329919530390671	0.0889402905653285
TK_652022000001885	TK_652022000001885	37050	35950	56443	0.05347	TK_652022000001885	59034	-0.0859057	0.0789656	0.018475	-0.0023503656058468	0.037122358241506
TK_652022000001886	TK_652022000001886	37411	35950	56437	0.07139	TK_652022000001886	59024	-0.0489696	0.0889067	0.0418833	-0.00205138830421669	0.0232260456409168
TK_652022000001892	TK_652022000001892	35914	35940	56418	-0.001165	TK_652022000001892	59001	-0.0463417	-0.0102015	-0.00638212	0.00193136477853017	0.00300130108494793
TK_652022000001894	TK_652022000001894	36121	35950	56436	0.008345	TK_652022000001894	59018	-0.129636	0.0447393	-0.0205738	0.00220804233701055	0.107781555612911
TK_652022000001895	TK_652022000001895	36831	35930	56408	0.04404	TK_652022000001895	58987	-0.102264	0.0759457	0.00870171	0.00413934387765571	0.0474388917451542
TK_652022000001896	TK_652022000001896	35873	35930	56410	-0.002753	TK_652022000001896	58990	-0.0624013	-0.00074619	-0.00970563	-0.00622778941046256	0.0261815327189865
TK_652022000001897	TK_652022000001897	36288	35970	56462	0.01564	TK_652022000001897	59051	-0.113712	0.0516007	-0.00913387	-0.00722996388820319	0.0763420201385376
TK_652022000001898	TK_652022000001898	36761	35940	56429	0.03992	TK_652022000001898	59014	-0.148499	0.0867609	-0.00896743	0.0132097766374608	0.0110124250142326
TK_652022000001899	TK_652022000001899	36715	35930	56416	0.0382	TK_652022000001899	59004	-0.111789	0.0706352	0.00135394	-0.00424727361103323	0.0657969259281936
TK_652022000001900	TK_652022000001900	36730	35940	56423	0.03868	TK_652022000001900	59000	-0.0722904	0.0566085	0.013998	0.00426945695225451	0.087226109067158
TK_652022000001901	TK_652022000001901	35557	35950	56437	-0.0192	TK_652022000001901	59022	-0.0629518	-0.000195718	-0.00967515	0.00066929466196668	0.0376948952113501
TK_652022000001903	TK_652022000001903	38768	35930	56411	0.1385	TK_652022000001903	58986	0.00760634	0.149672	0.100466	-0.00833949392150669	0.0875384283165011
TK_652022000001906	TK_652022000001906	36040	35940	56420	0.005019	TK_652022000001906	59002	-0.063327	0.0242088	0.00232153	0.00714961909411507	0.0632465429422775
TK_652022000001907	TK_652022000001907	37386	35950	56429	0.07032	TK_652022000001907	59015	-0.115166	0.115188	0.0219206	0.00297004873492955	0.0236357714336012
TK_652022000001909	TK_652022000001909	39616	35930	56400	0.1802	TK_652022000001909	58982	-0.0704448	0.219128	0.0962298	0.0152368335621251	0.0612293820904238
TK_652022000001910	TK_652022000001910	35735	35940	56431	-0.01016	TK_652022000001910	59018	-0.0705667	-0.00267728	-0.0147049	0.00241359584626988	0.0228645642113321
TK_652022000001912	TK_652022000001912	36431	35920	56387	0.02512	TK_652022000001912	58967	-0.118255	0.0560375	-0.00923209	-0.00207645758200853	0.0279804782831019
TK_652022000001914	TK_652022000001914	36776	35840	56278	0.04596	TK_652022000001914	58856	-0.0957439	0.0711438	0.00960084	0.00402194913305364	0.0672315381985297
TK_652022000001916	TK_652022000001916	36127	35930	56408	0.009564	TK_652022000001916	58992	-0.134008	0.0418861	-0.0241598	-0.0106169164903534	0.0297313581398359
TK_652022000001917	TK_652022000001917	38392	35960	56440	0.119	TK_652022000001917	59021	-0.166203	0.181648	0.0295875	-0.00711994053393597	0.0432671786333945
TK_652022000001920	TK_652022000001920	39924	35930	56415	0.1948	TK_652022000001920	58998	-0.050326	0.232294	0.112875	0.00634173251139431	0.074570242888531
TK_652022000001921	TK_652022000001921	36206	35960	56454	0.01194	TK_652022000001921	59048	-0.102986	0.0432113	-0.00792222	-0.00209220901223949	0.00783258813204331
TK_652022000001922	TK_652022000001922	35023	35950	56446	-0.04546	TK_652022000001922	59021	-0.0817106	-0.033207	-0.0356445	0.000579390536475365	0.091858816024161
TK_652022000001925	TK_652022000001925	35853	35930	56409	-0.003806	TK_652022000001925	58985	-0.0691002	0.00665142	-0.00938833	8.67829057805036e-05	0.10525866379979
TK_652022000001926	TK_652022000001926	36371	35930	56411	0.02139	TK_652022000001926	58993	-0.116586	0.0580703	-0.00737364	-0.00526612618774529	0.0624344375012993
TK_652022000001927	TK_652022000001927	36365	35960	56442	0.01997	TK_652022000001927	59021	-0.151217	0.0679534	-0.0197834	-0.0189478865908242	0.0566579352241047
TK_652022000001928	TK_652022000001928	35299	35960	56451	-0.03225	TK_652022000001928	59037	-0.0316033	-0.0526186	-0.0202095	0.00472734970176593	0.0291073499692031
TK_652022000001929	TK_652022000001929	36606	35950	56438	0.03199	TK_652022000001929	59018	-0.0870854	0.0599574	0.00829373	0.00885539507646859	0.058728842384781
TK_652022000001932	TK_652022000001932	39673	35870	56319	0.1861	TK_652022000001932	58889	0.00578081	0.202376	0.125899	-0.0116481623535013	0.0289405349118946
TK_652022000001935	TK_652022000001935	39066	35910	56388	0.1539	TK_652022000001935	58959	0.106051	0.160766	0.155212	0.0160630271845861	0.0526450945475485
TK_652022000001936	TK_652022000001936	37011	35940	56418	0.05251	TK_652022000001936	58996	-0.11742	0.0801476	0.00321255	0.00509054823687235	0.0234012197527661
TK_652022000001940	TK_652022000001940	37398	35950	56433	0.0709	TK_652022000001940	59022	-0.0746957	0.0966697	0.0329195	0.0146554029499387	0.067652113580915
TK_652022000001944	TK_652022000001944	36263	35940	56428	0.01565	TK_652022000001944	59014	-0.0967986	0.0404807	-0.00624892	-0.00833270471242288	0.0647410652289106
TK_652022000001946	TK_652022000001946	36266	35940	56411	0.01606	TK_652022000001946	58998	-0.0461294	0.0164115	0.0070655	0.00290681288354251	0.0812899702415398
TK_652022000001947	TK_652022000001947	35627	35950	56437	-0.01567	TK_652022000001947	59026	-0.0252412	-0.0170376	0.000791646	0.000238860410611916	0.103466291372875
TK_652022000001950	TK_652022000001950	36705	35940	56417	0.03755	TK_652022000001950	59008	-0.0974098	0.0647351	0.00561732	0.00892407431881776	0.0246067449614256
TK_652022000001951	TK_652022000001951	36320	35930	56412	0.01895	TK_652022000001951	58998	-0.109611	0.0624774	-0.00165082	-0.00451959567912693	0.0729856787668205
TK_652022000001953	TK_652022000001953	36323	35930	56416	0.01901	TK_652022000001953	58998	-0.0794869	0.040867	0.00257211	0.00113802328047539	0.00118197658714371
TK_652022000001955	TK_652022000001955	36193	35950	56430	0.01203	TK_652022000001955	59013	-0.147708	0.0593334	-0.0223024	-0.0165475914874395	0.0302754872405593
TK_652022000001957	TK_652022000001957	35302	35920	56402	-0.03037	TK_652022000001957	58979	-0.0657718	-0.0204547	-0.0212665	-0.006537214428705	0.0723640005382539
TK_652022000001959	TK_652022000001959	36557	35940	56419	0.03009	TK_652022000001959	59007	-0.111136	0.0657171	-0.000779998	0.0024893388366511	0.0218483254889283
TK_652022000001963	TK_652022000001963	36833	35950	56436	0.04307	TK_652022000001963	59020	-0.123807	0.0830653	0.00152001	-0.00582421492388223	0.0543692209963371
TK_652022000001981	TK_652022000001981	36162	35960	56452	0.009922	TK_652022000001981	59041	-0.15328	0.0634907	-0.0229694	0.0008033051418852	0.0169866591831419
TK_652022000001985	TK_652022000001985	35994	35950	56432	0.002026	TK_652022000001985	59015	-0.0567776	0.0142945	0.000642739	-0.0034402597392522	0.0328894788765482
TK_652022000001987	TK_652022000001987	35736	35930	56410	-0.009434	TK_652022000001987	58988	-0.0979596	0.0234944	-0.0153807	0.0073083013616149	0.0427760922064981
TK_652022000001989	TK_652022000001989	36318	35940	56426	0.01836	TK_652022000001989	59012	-0.145014	0.0597933	-0.0206997	0.0129238830874956	0.0256304370078187
TK_652022000001991	TK_652022000001991	36461	35940	56431	0.02521	TK_652022000001991	59018	-0.10218	0.0530756	-0.00263534	-0.00698601412807523	-0.014375562694491
TK_652022000002004	TK_652022000002004	36716	35940	56431	0.03764	TK_652022000002004	59020	-0.170738	0.0938724	-0.0164996	-0.00183136558594728	0.0512928898858273
TK_652022000002005	TK_652022000002005	36994	35910	56368	0.05319	TK_652022000002005	58939	-0.0986339	0.0874465	0.016217	0.0156366125836974	0.0582470028621358
TK_652022000002015	TK_652022000002015	36758	35950	56431	0.03966	TK_652022000002015	59017	-0.12467	0.0819426	0.00054542	-0.0207502325418371	0.0481014372218343
TK_652022000002023	TK_652022000002023	35898	35950	56434	-0.002451	TK_652022000002023	59022	-0.0726442	0.0168475	-0.00597433	-0.00195937791740735	0.0293375682293507
TK_652022000002035	TK_652022000002035	37804	35920	56397	0.09189	TK_652022000002035	58979	-0.104547	0.14469	0.0419604	0.0218860428414334	0.0710061097178131
TK_652022000002041	TK_652022000002041	35454	35950	56443	-0.02424	TK_652022000002041	59032	-0.0973754	-0.00751881	-0.0305183	0.0231749006906425	0.0763260698018425
TK_652022000002042	TK_652022000002042	36499	35950	56440	0.02661	TK_652022000002042	59028	-0.133036	0.0760033	-0.00659445	0.00280495323350149	-0.0272101256814975
TK_652022000002047	TK_652022000002047	36755	35940	56424	0.0398	TK_652022000002047	59003	-0.107212	0.0735793	0.0050383	-0.00739708950613638	0.0777372451258734
TK_652022000002054	TK_652022000002054	36551	35950	56435	0.02947	TK_652022000002054	59016	-0.132729	0.070252	-0.00937146	0.00289357419490438	-0.00938643241460534
TK_652022000002055	TK_652022000002055	35894	35940	56423	-0.002299	TK_652022000002055	59001	-0.0943493	0.0260313	-0.0123119	-0.0052887439594702	0.0336634891269372
TK_652022000002056	TK_652022000002056	35686	35940	56432	-0.01246	TK_652022000002056	59016	-0.042201	-0.0156141	-0.00701517	0.0157671728229148	0.0107248065872217
TK_652022000002060	TK_652022000002060	35907	35950	56431	-0.001982	TK_652022000002060	59012	-0.0549166	0.00609098	-0.0025444	-0.00682582655703046	0.0250968265123072
TK_652022000002078	TK_652022000002078	36454	35920	56399	0.02595	TK_652022000002078	58971	-0.00550928	0.0205176	0.0293115	0.00496811595208748	0.0835065130617272
TK_652022000002103	TK_652022000002103	35599	35940	56427	-0.01663	TK_652022000002103	59018	-0.0184681	-0.0287354	-0.00165082	0.00743750074568692	0.0600354016485222
TK_652022000002104	TK_652022000002104	36742	35930	56399	0.03976	TK_652022000002104	58989	-0.122798	0.0808879	0.000998349	-0.00633610160695849	0.0588169425722564
TK_652022000002106	TK_652022000002106	35505	35500	55755	8.291e-05	TK_652022000002106	58313	-0.024818	-0.0185944	0.000227159	0.00975424681506183	-0.0183397729403444
TK_652022000002108	TK_652022000002108	36335	35930	56404	0.01993	TK_652022000002108	58991	-0.0962289	0.0457701	-0.00330237	-0.00624029970916306	0.0498897602822469
TK_652022000002109	TK_652022000002109	36483	35950	56436	0.02606	TK_652022000002109	59022	-0.129566	0.047129	-0.0193113	0.0075413982965398	0.0628640946162169
TK_652022000002110	TK_652022000002110	36510	35950	56436	0.02721	TK_652022000002110	59023	-0.137268	0.0603598	-0.0165388	0.0122056163310355	0.0698284143018085
TK_652022000002111	TK_652022000002111	35747	35690	56037	0.002587	TK_652022000002111	58608	-0.0246757	0.00337166	0.0112818	-0.00864542922383206	0.0148025794857431
TK_652022000002113	TK_652022000002113	35178	35980	56475	-0.03902	TK_652022000002113	59077	-0.103517	-0.020169	-0.0398208	0.012318950409796	0.0721262915609197
TK_652022000002115	TK_652022000002115	36085	35810	56230	0.01333	TK_652022000002115	58807	-0.133772	0.0395242	-0.0252134	-0.00365632871212412	0.00214382665114198
TK_652022000002116	TK_652022000002116	36334	35960	56453	0.01816	TK_652022000002116	59037	-0.146845	0.0592106	-0.0219329	0.00418253388436968	0.09616229056629
TK_652022000002117	TK_652022000002117	35191	35960	56457	-0.03777	TK_652022000002117	59042	-0.0321498	-0.0413441	-0.0148558	0.0032573747228877	0.0200409712926939
TK_652022000002118	TK_652022000002118	35611	35950	56437	-0.01649	TK_652022000002118	59024	-0.0451955	-0.0133003	-0.00733307	-0.00303296386338202	0.0669507316030804
TK_652022000002119	TK_652022000002119	36388	35940	56427	0.0217	TK_652022000002119	59011	-0.140433	0.0550899	-0.0207771	0.00392002869997785	0.0535373403540631
TK_652022000002121	TK_652022000002121	35246	35880	56335	-0.031	TK_652022000002121	58916	-0.0336187	-0.0408858	-0.0153482	-0.0110653092542384	0.0120919844716134
TK_652022000002122	TK_652022000002122	39821	35820	56243	0.1959	TK_652022000002122	58811	0.00013066	0.205951	0.124873	-0.000122368721849644	0.0783277596820579
TK_652022000002123	TK_652022000002123	36450	35920	56396	0.02572	TK_652022000002123	58989	-0.100503	0.0419537	-0.00729615	0.00949690831665171	0.0450013052788217
TK_652022000002124	TK_652022000002124	36346	35930	56411	0.02021	TK_652022000002124	58986	-0.0793943	0.0352301	-0.00025489	-0.0205022464922931	0.0685522332454354
TK_652022000002126	TK_652022000002126	33971	35930	56412	-0.0959	TK_652022000002126	58996	0.124267	-0.184908	-0.00842109	-0.0136402618735825	0.0505457625746662
TK_652022000002130	TK_652022000002130	35611	35940	56417	-0.01604	TK_652022000002130	59006	-0.119559	0.00645388	-0.0346143	-0.0103803755759697	0.0700549175722974
TK_652022000002131	TK_652022000002131	35850	35960	56449	-0.005457	TK_652022000002131	59036	-0.0918149	0.0174021	-0.015296	-0.0146518969414543	0.0446504156269423
TK_652022000002133	TK_652022000002133	35945	35950	56427	-1.302e-05	TK_652022000002133	59012	-0.0735304	0.0120435	-0.00884113	0.00543483039296359	0.0774568594907904
TK_652022000002134	TK_652022000002134	35431	35940	56427	-0.02493	TK_652022000002134	59006	-0.0322528	-0.0262581	-0.00740172	-0.00869028349756011	0.0334345740526662
TK_652022000002137	TK_652022000002137	34943	35950	56432	-0.04914	TK_652022000002137	59013	0.00338177	-0.064773	-0.00882754	-0.0204064708532897	0.059818649547464
TK_652022000002138	TK_652022000002138	36959	35910	56372	0.05132	TK_652022000002138	58944	-0.114875	0.0900717	0.00941559	-0.0051366876508045	0.0553571456673183
TK_652022000002139	TK_652022000002139	35534	35950	56437	-0.02045	TK_652022000002139	59024	-0.0992532	0.00616196	-0.0246308	-0.00266735251474806	0.0693157933129514
TK_652022000002140	TK_652022000002140	35954	35940	56435	0.0004713	TK_652022000002140	59015	-0.0347296	0.00496311	0.0069756	0.0098068547377811	0.025368725151294
TK_652022000002141	TK_652022000002141	35831	35940	56415	-0.005198	TK_652022000002141	58995	-0.0797308	0.00387407	-0.0160621	-0.00979852135998829	0.049330744936036
TK_652022000002143	TK_652022000002143	35243	35960	56438	-0.03476	TK_652022000002143	59025	-0.0451838	-0.0358183	-0.0185866	0.012851892557387	0.0265950476260445
TK_652022000002144	TK_652022000002144	36131	35970	56461	0.008067	TK_652022000002144	59045	-0.102303	0.00886634	-0.0248369	0.00522262715628605	0.0712591347720033
TK_652022000002145	TK_652022000002145	36647	35940	56423	0.03445	TK_652022000002145	59006	-0.0227171	0.0199862	0.0205222	0.00486252157635545	0.0248994086157475
TK_652022000002147	TK_652022000002147	35339	35950	56439	-0.02974	TK_652022000002147	59021	-0.0624218	-0.0197511	-0.0192129	-0.00728625670314502	0.0959671608913024
TK_652022000002148	TK_652022000002148	35926	35940	56429	-0.0008871	TK_652022000002148	59014	-0.139741	0.0313652	-0.0322862	0.0207756787989804	0.0677111480611735
TK_652022000002149	TK_652022000002149	35460	35930	56414	-0.02303	TK_652022000002149	59000	-0.0120006	-0.0239923	0.00391881	-0.000403708320971552	0.0435887606343848
TK_652022000002150	TK_652022000002150	35846	35880	56327	-0.001597	TK_652022000002150	58889	0.0214401	-0.0245518	0.0201969	-0.0170099758417833	0.0801858942561747
TK_652022000002151	TK_652022000002151	36448	35950	56433	0.02429	TK_652022000002151	59015	-0.147603	0.0639647	-0.0199434	-0.00079956471392496	0.0414622717958524
TK_652022000002152	TK_652022000002152	35347	35950	56432	-0.02939	TK_652022000002152	59019	-0.0271377	-0.0384552	-0.0108798	-0.0181054407073205	0.060897868449081
TK_652022000002153	TK_652022000002153	35631	35960	56452	-0.01606	TK_652022000002153	59038	-0.0311289	-0.0204401	-0.00388331	-0.00186610115786673	0.059845832000453
TK_652022000002154	TK_652022000002154	35339	35950	56440	-0.03002	TK_652022000002154	59020	-0.0712506	-0.0155165	-0.0215265	-0.00298327003189619	0.0566911529723098
TK_652022000002155	TK_652022000002155	36086	35950	56442	0.006448	TK_652022000002155	59016	-0.0541516	0.00590222	-0.00231706	0.0080572969040341	0.0260970731087267
TK_652022000002156	TK_652022000002156	36618	35930	56403	0.03372	TK_652022000002156	58973	-0.123728	0.0760303	-0.00205909	0.0113339618573749	0.0064746716719641
TK_652022000002157	TK_652022000002157	35029	35940	56418	-0.04441	TK_652022000002157	59003	-0.0189315	-0.0661368	-0.0206285	-0.00602204964901155	-0.00644802129321491
TK_652022000002158	TK_652022000002158	35293	35740	56112	-0.02185	TK_652022000002158	58683	0.00930463	-0.0907095	-0.0187966	0.00930008868375026	0.0303111092299619
TK_652022000002160	TK_652022000002160	36992	35960	56452	0.05022	TK_652022000002160	59050	-0.156878	0.0971537	-0.00786361	0.0154822310966876	0.064483795766074
TK_652022000002161	TK_652022000002161	36008	35960	56448	0.002525	TK_652022000002161	59034	-0.152551	0.0355701	-0.0365877	-0.00660244004842646	0.0368288754949154
TK_652022000002162	TK_652022000002162	37522	35940	56427	0.07701	TK_652022000002162	59020	-0.0822432	0.0969921	0.0293416	-0.00528504366499333	0.00789947199596176
TK_652022000002167	TK_652022000002167	35244	35950	56442	-0.03462	TK_652022000002167	59025	-0.0336909	-0.0509431	-0.0204365	0.00774678363153682	0.108694328058502
TK_652022000002169	TK_652022000002169	35355	35960	56456	-0.02963	TK_652022000002169	59046	-0.0503494	-0.0314988	-0.018992	0.00306947969943935	0.0650602826914583
TK_652022000002171	TK_652022000002171	36633	35970	56447	0.03259	TK_652022000002171	59030	-0.150294	0.0744901	-0.0160232	0.00672674960444283	0.102398543007969
TK_652022000002173	TK_652022000002173	36143	35940	56418	0.01001	TK_652022000002173	58995	-0.137565	0.0442024	-0.0248404	0.0152858429454756	0.0803910906116386
TK_652022000002174	TK_652022000002174	36621	35960	56451	0.03222	TK_652022000002174	59040	-0.129765	0.0688004	-0.00855667	0.00510983119576395	0.0256586264490647
TK_652022000002175	TK_652022000002175	35851	35950	56432	-0.004816	TK_652022000002175	59020	-0.120294	0.0218092	-0.0273178	0.0117560127017537	0.0316423639025964
TK_652022000002176	TK_652022000002176	36100	35920	56396	0.008783	TK_652022000002176	58976	-0.135093	0.0392107	-0.0260681	0.00746805462337194	0.000779570651908659
TK_652022000002177	TK_652022000002177	35386	35660	55988	-0.01325	TK_652022000002177	58551	-0.0864881	-0.00607774	-0.024396	0.00557520389808855	0.0662142035932904
TK_652022000002178	TK_652022000002178	35576	35960	56444	-0.0185	TK_652022000002178	59020	-0.0409358	-0.0134181	-0.00535383	0.00509984438184412	0.0927097775668201
TK_652022000002179	TK_652022000002179	36221	35950	56437	0.0132	TK_652022000002179	59023	-0.119432	0.0318919	-0.0218631	0.0141522330445808	0.0163854536578221
TK_652022000002180	TK_652022000002180	35711	35940	56423	-0.01098	TK_652022000002180	59011	-0.0967173	0.0172264	-0.0178173	-0.00878359873710654	0.0079340705954247
TK_652022000002181	TK_652022000002181	35397	35960	56455	-0.02756	TK_652022000002181	59036	-0.0715063	-0.0153672	-0.0215772	-0.00981282729157494	0.0704803420509345
TK_652022000002182	TK_652022000002182	36842	35960	56440	0.04324	TK_652022000002182	59020	-0.153024	0.089218	-0.0100459	0.00715846003397209	-0.00149437106802192
TK_652022000002183	TK_652022000002183	35522	35920	56397	-0.01946	TK_652022000002183	58974	-0.0662534	-0.0390623	-0.0308092	4.21033586688615e-05	0.101648346733056
TK_652022000002184	TK_652022000002184	36101	35950	56440	0.007142	TK_652022000002184	59028	-0.129936	0.0383428	-0.023875	0.0019790521168496	0.0611640733341874
TK_652022000002185	TK_652022000002185	35545	35930	56420	-0.019	TK_652022000002185	58997	-0.0543498	-0.012037	-0.0113533	0.00865177377171399	-0.0074468516151567
TK_652022000002187	TK_652022000002187	35635	35900	56353	-0.01284	TK_652022000002187	58923	-0.0126745	-0.0176834	0.00662917	0.00877195047849076	0.0546475668719727
TK_652022000002188	TK_652022000002188	35815	35970	56458	-0.007345	TK_652022000002188	59042	-0.00863813	-0.0145585	0.0102844	-0.00138770503361778	0.0471554559743298
TK_652022000002190	TK_652022000002190	35758	35940	56421	-0.008892	TK_652022000002190	59010	-0.0568853	0.00191996	-0.00554571	-0.00188643868997102	-0.0300524059955402
TK_652022000002191	TK_652022000002191	35501	35960	56447	-0.02234	TK_652022000002191	59039	-0.0196881	-0.0241502	3.24485e-05	0.00197498609007869	0.0427442590902814
TK_652022000002192	TK_652022000002192	35354	35950	56440	-0.0291	TK_652022000002192	59025	-0.0431408	-0.0258523	-0.012599	0.0118691778929474	0.0263821769639889
TK_652022000002193	TK_652022000002193	36500	35930	56404	0.02801	TK_652022000002193	58987	-0.10945	0.0542604	-0.00570026	0.00549920486679004	0.0173810902172824
TK_652022000002194	TK_652022000002194	36549	35960	56445	0.02894	TK_652022000002194	59027	-0.145519	0.0725173	-0.0146296	0.0155690751082319	0.0511615045925204
TK_652022000002196	TK_652022000002196	35579	35940	56415	-0.01744	TK_652022000002196	58997	0.0137603	-0.0377704	0.0098774	0.00116263129580028	0.0695267090688142
TK_652022000002197	TK_652022000002197	36556	35900	56369	0.03197	TK_652022000002197	58950	-0.0853496	0.0483809	0.00340706	0.0124956760522075	0.0958102649964215
TK_652022000002199	TK_652022000002199	36074	35930	56409	0.006877	TK_652022000002199	58995	-0.0721413	0.0054026	-0.0114522	0.0100690231101725	-0.0349752293828623
TK_652022000002202	TK_652022000002202	35231	35950	56433	-0.03486	TK_652022000002202	59008	-0.0194438	-0.0431249	-0.00946526	0.0073598346090007	0.0663083398342989
TK_652022000002204	TK_652022000002204	34893	35960	56448	-0.05191	TK_652022000002204	59033	-0.0208674	-0.0585251	-0.0178017	0.00538600706778465	0.0154294666599412
TK_652022000002205	TK_652022000002205	35397	35910	56380	-0.02521	TK_652022000002205	58957	-0.112348	-0.0108187	-0.0397284	-0.00155982397142518	0.0786899049614153
TK_652022000002207	TK_652022000002207	35282	35890	56355	-0.02972	TK_652022000002207	58926	-0.0234341	-0.039267	-0.00953504	0.000148624908307681	0.0543758502247351
TK_652022000002208	TK_652022000002208	37074	35940	56426	0.05517	TK_652022000002208	59011	-0.166285	0.112343	-0.00506797	0.00353295495708467	0.0873487151618129
TK_652022000002209	TK_652022000002209	36515	35930	56409	0.02844	TK_652022000002209	58998	-0.144885	0.066949	-0.0170264	0.00172788890679286	-0.000482839172699728
TK_652022000002210	TK_652022000002210	35500	35940	56421	-0.02142	TK_652022000002210	59004	-0.045369	-0.023248	-0.0124202	0.0106712446838622	0.0588389389288652
TK_652022000002211	TK_652022000002211	36350	35950	56438	0.01939	TK_652022000002211	59022	-0.0966689	0.0376889	-0.00759985	0.000145828768135688	0.052854780141039
TK_652022000002212	TK_652022000002212	35261	35950	56429	-0.03346	TK_652022000002212	59016	-0.0802373	-0.0164932	-0.0264475	0.000535230784121724	0.0754358673775828
TK_652022000002215	TK_652022000002215	34967	35950	56444	-0.0482	TK_652022000002215	59027	-0.0674061	-0.0390724	-0.0313594	-0.00360419087565665	0.03706494474095
TK_652022000002216	TK_652022000002216	35536	35820	56233	-0.01378	TK_652022000002216	58813	-0.0590287	-0.0189611	-0.017061	-0.000144363285433284	0.0783205053778622
TK_652022000002217	TK_652022000002217	36208	35960	56445	0.01231	TK_652022000002217	59034	-0.141718	0.0511714	-0.0233451	0.000551343576961556	0.0306511737357236
TK_652022000002219	TK_652022000002219	36270	35950	56436	0.0157	TK_652022000002219	59020	-0.146667	0.0506912	-0.0260969	-0.0218983577389942	0.0311228778832067
TK_652022000002221	TK_652022000002221	35784	35970	56465	-0.009064	TK_652022000002221	59047	-0.0637497	0.00373555	-0.00814316	-0.0124093169721432	0.0447613790436735
TK_652022000002222	TK_652022000002222	34389	35970	56461	-0.07697	TK_652022000002222	59043	-0.0594488	-0.0929047	-0.0543113	0.00051413090048041	0.0119224348285311
TK_652022000002223	TK_652022000002223	35738	35940	56421	-0.009899	TK_652022000002223	59002	-0.0753343	0.00363457	-0.0139777	-0.00141383774864499	0.0303028507749714
TK_652022000002225	TK_652022000002225	35267	35940	56417	-0.03294	TK_652022000002225	59000	-0.0976921	-0.0216211	-0.0377668	-0.0107696932820744	0.0773001148544725
TK_652022000002226	TK_652022000002226	35443	35950	56429	-0.02462	TK_652022000002226	59014	0.0396079	-0.05245	0.0154806	-0.0186763817604302	0.0935548611291718
TK_652022000002227	TK_652022000002227	34510	35940	56433	-0.07004	TK_652022000002227	59014	0.0913375	-0.149617	-0.00727209	-0.00230469219913427	0.0774276403888507
TK_652022000002228	TK_652022000002228	36618	35940	56424	0.03298	TK_652022000002228	59004	-0.100554	0.0626023	0.00288713	0.00777395765694277	0.0312540447443425
TK_652022000002229	TK_652022000002229	35239	35940	56429	-0.03439	TK_652022000002229	59015	-0.0672298	-0.0218729	-0.0226417	0.0189713863192756	0.0535543965661886
TK_652022000002230	TK_652022000002230	35332	35910	56377	-0.02815	TK_652022000002230	58958	-0.109379	-0.0197203	-0.0426612	0.000854432062906616	0.0469546894683423
TK_652022000002231	TK_652022000002231	35711	35970	56464	-0.01274	TK_652022000002231	59052	-0.0525007	-0.0170748	-0.0128749	0.0161708484062772	0.00622917581192606
TK_652022000002233	TK_652022000002233	35657	35760	56149	-0.005158	TK_652022000002233	58710	0.0422199	-0.0580153	0.0139129	0.00206922157635968	0.0517222463342214
TK_652022000002235	TK_652022000002235	35810	35960	56444	-0.007127	TK_652022000002235	59020	-0.0532208	-0.00575104	-0.00766281	0.0023943210425956	0.0192712001698457
TK_652022000002236	TK_652022000002236	35829	35950	56429	-0.005837	TK_652022000002236	59011	-0.153937	0.0336737	-0.0382545	0.00448725313348747	0.0121812734315859
TK_652022000002237	TK_652022000002237	37498	35950	56432	0.07562	TK_652022000002237	59020	-0.142196	0.12392	0.0127869	-0.00746677245260919	0.0657651638409772
TK_652022000002238	TK_652022000002238	34226	35960	56448	-0.08454	TK_652022000002238	59032	-0.00825061	-0.15584	-0.060159	0.000721817871051166	0.0227620433868098
TK_652022000002240	TK_652022000002240	37783	35960	56451	0.08889	TK_652022000002240	59035	-0.112998	0.124824	0.0277981	0.0103234769879225	0.0396785374847115
TK_652022000002242	TK_652022000002242	37150	35950	56430	0.0586	TK_652022000002242	59013	-0.11288	0.0930268	0.0119583	-0.00625825786852189	0.014788532693557
TK_652022000002244	TK_652022000002244	35072	35950	56434	-0.04273	TK_652022000002244	59019	-0.0349918	-0.0428765	-0.0170344	-0.00197706069887961	0.0456783327755942
TK_652022000002246	TK_652022000002246	35373	35930	56408	-0.02722	TK_652022000002246	58983	-0.0528452	-0.0202391	-0.0147138	-0.0102387075045925	0.0587703965945147
TK_652022000002247	TK_652022000002247	35765	35950	56430	-0.008811	TK_652022000002247	59013	-0.125183	0.0182724	-0.0315701	0.00478252196449355	0.0590763576400073
TK_652022000002248	TK_652022000002248	36691	35950	56445	0.03594	TK_652022000002248	59026	-0.155082	0.0821512	-0.0146023	0.00548699782389022	0.0117422606831184
TK_652022000002253	TK_652022000002253	35781	35850	56283	-0.003266	TK_652022000002253	58853	-0.0206003	-0.0116832	0.0056923	0.00772247351224082	0.0817412675007973
TK_652022000002254	TK_652022000002254	36145	35930	56411	0.01042	TK_652022000002254	58990	-0.02621	0.011585	0.0145471	-0.010959100315169	0.0887891513913317
TK_652022000002257	TK_652022000002257	37621	35930	56402	0.08265	TK_652022000002257	58982	-0.0884121	0.110956	0.0331431	0.00231135034754764	0.0551873127923225
TK_652022000002258	TK_652022000002258	36841	35940	56423	0.04394	TK_652022000002258	59004	-0.104676	0.0720664	0.00556637	-0.00820157691649846	0.0487243864365304
TK_652022000002259	TK_652022000002259	35522	35950	56428	-0.02084	TK_652022000002259	59006	-0.0523246	-0.0172437	-0.0129389	0.00123515351283977	0.0463202870996324
TK_652022000002260	TK_652022000002260	35965	35620	55942	0.01688	TK_652022000002260	58508	-0.080037	0.0143375	-0.0109211	0.0146652392000608	0.0517263783781924
TK_652022000002263	TK_652022000002263	35530	35950	56435	-0.02066	TK_652022000002263	59010	-0.0694871	-0.00643717	-0.0161438	-0.00379625286934276	0.0552927076616791
TK_652022000002265	TK_652022000002265	35758	35950	56431	-0.009277	TK_652022000002265	59008	-0.133029	0.0270571	-0.0311498	0.00840583320938825	0.0481047085684451
TK_652022000002266	TK_652022000002266	35839	35950	56443	-0.005593	TK_652022000002266	59023	-0.0538565	0.00527323	-0.00243576	-0.00625768584083695	0.063614695127442
TK_652022000002267	TK_652022000002267	35117	35960	56448	-0.04112	TK_652022000002267	59032	-0.0460204	-0.0516664	-0.026957	-0.00354628210450305	0.033926943728674
TK_652022000002268	TK_652022000002268	34858	35950	56437	-0.05325	TK_652022000002268	59010	-0.0130435	-0.0689219	-0.0191813	0.00562621750586617	0.0778803478550652
TK_652022000002270	TK_652022000002270	36015	35930	56412	0.003998	TK_652022000002270	58985	-0.0487421	0.013472	0.00417556	-0.00555212270457868	0.0428695156468813
TK_652022000002272	TK_652022000002272	35686	35950	56434	-0.01273	TK_652022000002272	59014	-0.0307434	-0.0180509	-0.00253795	-0.0157906483514544	-0.00867082049608488
TK_652022000002273	TK_652022000002273	35353	35930	56403	-0.02801	TK_652022000002273	58982	-0.0239746	-0.0342584	-0.00725388	0.0138906843521333	0.0410083889184979
TK_652022000002274	TK_652022000002274	35286	35950	56432	-0.03226	TK_652022000002274	59014	-0.0491794	-0.0254508	-0.015439	0.00484257237879846	0.0574106135796162
TK_652022000002275	TK_652022000002275	35500	35950	56436	-0.02192	TK_652022000002275	59010	-0.0327264	-0.023976	-0.00654135	-0.0045973944056009	0.080900950185011
TK_652022000002278	TK_652022000002278	35684	35950	56438	-0.01312	TK_652022000002278	59031	-0.0452474	-0.0124195	-0.00687042	-0.018701787873306	0.0458063129784532
TK_652022000002280	TK_652022000002280	36056	35960	56447	0.00469	TK_652022000002280	59034	-0.0584075	0.0194441	0.00242936	0.020261097713993	-0.0142020760501301
TK_652022000002281	TK_652022000002281	35231	35680	56030	-0.02207	TK_652022000002281	58594	-0.0642387	-0.022599	-0.0215395	0.0351427082127154	0.0441449529777608
TK_652022000002286	TK_652022000002286	36266	35950	56438	0.01524	TK_652022000002286	59021	-0.11694	0.0455471	-0.0138146	0.00331380407355457	0.00802364234097579
TK_652022000002290	TK_652022000002290	35553	35960	56451	-0.01979	TK_652022000002290	59031	-0.0573418	-0.0172367	-0.0154363	0.00973706647511189	0.0147168288905075
TK_652022000002291	TK_652022000002291	35950	35950	56444	-0.0001241	TK_652022000002291	59027	-0.0519398	0.00606156	-0.00105929	0.0134846031207416	0.0132311884629509
TK_652022000002292	TK_652022000002292	36005	35710	56070	0.01448	TK_652022000002292	58634	-0.0461689	0.0105628	0.00406142	-0.00577904433538609	0.0200231922646231
TK_652022000002293	TK_652022000002293	35551	35940	56426	-0.0191	TK_652022000002293	59008	-0.0249477	-0.0338688	-0.00752984	-0.0022729622955654	0.0781138727167008
TK_652022000002295	TK_652022000002295	35367	35960	56443	-0.02879	TK_652022000002295	59026	-0.0515211	-0.0252636	-0.0165122	-0.016032210366452	0.0190541330136847
TK_652022000002296	TK_652022000002296	35855	35940	56426	-0.004269	TK_652022000002296	58997	-0.0566422	0.00427859	-0.00439255	-0.00612678232271872	0.030828116781411
TK_652022000002300	TK_652022000002300	35573	35950	56434	-0.01843	TK_652022000002300	59018	-0.0279604	-0.0242213	-0.00419921	0.00746309782886114	0.0495252038420076
TK_652022000002302	TK_652022000002302	35255	35940	56414	-0.03338	TK_652022000002302	58999	-0.145353	0.00373261	-0.048903	-0.0016681598924087	0.0707113887673757
TK_652022000002303	TK_652022000002303	35692	35940	56431	-0.01231	TK_652022000002303	59012	-0.0541558	0.00311927	-0.00364984	-0.000903115341830768	0.0239988496977505
TK_652022000002304	TK_652022000002304	36126	35940	56415	0.009236	TK_652022000002304	58993	0.0225979	-0.000387578	0.0329552	0.000113404484974839	0.0192132840839001
TK_652022000002305	TK_652022000002305	35245	35950	56443	-0.03456	TK_652022000002305	59019	-0.0259871	-0.0321311	-0.00723562	-0.017397669824956	0.0284415283335848
TK_652022000002306	TK_652022000002306	35316	35940	56431	-0.03038	TK_652022000002306	59014	-0.0264906	-0.0514295	-0.0170754	0.00961529934231671	0.00884843902299871
TK_652022000002307	TK_652022000002307	35627	35950	56430	-0.01556	TK_652022000002307	59012	-0.0557815	0.00475089	-0.00363842	-0.0131959288893542	0.0716010004840943
TK_652022000002308	TK_652022000002308	35760	35950	56436	-0.009342	TK_652022000002308	59013	-0.0641077	0.00296998	-0.0087347	-0.000846701624156483	-0.0214587440229683
TK_652022000002309	TK_652022000002309	35723	35940	56427	-0.01071	TK_652022000002309	59011	0.026788	-0.0225061	0.0240352	-0.0031466346205883	0.028169237679353
TK_652022000002310	TK_652022000002310	36336	35920	56399	0.02025	TK_652022000002310	58978	0.00701166	0.013325	0.0320324	-0.000946938168561982	0.000765799337183751
TK_652022000002311	TK_652022000002311	35163	35740	56143	-0.02849	TK_652022000002311	58710	-0.0658581	-0.0225185	-0.0223266	0.0158386594473579	-0.0147035435256933
TK_652022000002312	TK_652022000002312	35110	35930	56397	-0.03988	TK_652022000002312	58969	-0.0427176	-0.0420079	-0.0205547	-0.00458159917915369	0.0448597459123779
TK_652022000002313	TK_652022000002313	35929	35920	56404	0.0002768	TK_652022000002313	58985	0.00187063	-0.0121523	0.0167376	-0.00659197595711896	0.0901470698396833
TK_652022000002320	TK_652022000002320	35536	35940	56425	-0.01958	TK_652022000002320	59005	-0.000341768	-0.0296898	0.00684678	-0.0139575399494384	0.0930392106439946
TK_652022000002385	TK_652022000002385	35290	35950	56435	-0.03205	TK_652022000002385	59006	-0.0497388	-0.0284418	-0.0173044	-0.00681798081611249	0.0271167137494171
TK_652022000002391	TK_652022000002391	35480	35970	56457	-0.02367	TK_652022000002391	59032	-0.0118496	-0.0293438	0.00121353	-0.0104228470736774	0.0230913287444527
