# Supplementary material for: Inbreeding patterns and genetic diversity under selection in Teha sheep
Source: Front Genet. 2025 Jun 27;16:1576125. doi: 10.3389/fgene.2025.1576125 (PMC12245786; doi:10.3389/fgene.2025.1576125)
Supplement: Supplementary file 1 [file DataSheet1.zip › Raw data/HOM&HAT/VennDiagram.2024-11-27_17-46-20.53512.log]

INFO [2024-11-27 17:46:20] $x
INFO [2024-11-27 17:46:20] list(`ROH Hotspot` = hotspot_genes, `LD Block` = ldblock_genes, 
INFO [2024-11-27 17:46:20]     QTL = qtl_genes)
INFO [2024-11-27 17:46:20] 
INFO [2024-11-27 17:46:20] $category.names
INFO [2024-11-27 17:46:20] c("ROH Hotspot", "LD Block", "QTL")
INFO [2024-11-27 17:46:20] 
INFO [2024-11-27 17:46:20] $fill
INFO [2024-11-27 17:46:20] c("red", "blue", "green")
INFO [2024-11-27 17:46:20] 
INFO [2024-11-27 17:46:20] $alpha
INFO [2024-11-27 17:46:20] [1] 0.5
INFO [2024-11-27 17:46:20] 
INFO [2024-11-27 17:46:20] $cat.col
INFO [2024-11-27 17:46:20] c("red", "blue", "green")
INFO [2024-11-27 17:46:20] 
INFO [2024-11-27 17:46:20] $cat.cex
INFO [2024-11-27 17:46:20] [1] 1.5
INFO [2024-11-27 17:46:20] 
INFO [2024-11-27 17:46:20] $cat.pos
INFO [2024-11-27 17:46:20] c(-5, 10, 0)
INFO [2024-11-27 17:46:20] 
INFO [2024-11-27 17:46:20] $cat.dist
INFO [2024-11-27 17:46:20] c(0.06, 0.05, 0.02)
INFO [2024-11-27 17:46:20] 
INFO [2024-11-27 17:46:20] $cex
INFO [2024-11-27 17:46:20] [1] 1.5
INFO [2024-11-27 17:46:20] 
INFO [2024-11-27 17:46:20] $fontface
INFO [2024-11-27 17:46:20] [1] "bold"
INFO [2024-11-27 17:46:20] 
INFO [2024-11-27 17:46:20] $fontfamily
INFO [2024-11-27 17:46:20] [1] "sans"
INFO [2024-11-27 17:46:20] 
INFO [2024-11-27 17:46:20] $margin
INFO [2024-11-27 17:46:20] [1] 0.1
INFO [2024-11-27 17:46:20] 
INFO [2024-11-27 17:46:20] $filename
INFO [2024-11-27 17:46:20] NULL
INFO [2024-11-27 17:46:20] 
