# Supplementary material for: Inbreeding patterns and genetic diversity under selection in Teha sheep
Source: Front Genet. 2025 Jun 27;16:1576125. doi: 10.3389/fgene.2025.1576125 (PMC12245786; doi:10.3389/fgene.2025.1576125)
Supplement: Supplementary file 1 [file DataSheet1.zip › Raw data/HOM&HAT/VennDiagram.2024-11-27_17-46-41.92525.log]

INFO [2024-11-27 17:46:41] $x
INFO [2024-11-27 17:46:41] list(`ROH Hotspot` = hotspot_genes, `LD Block` = ldblock_genes, 
INFO [2024-11-27 17:46:41]     QTL = qtl_genes)
INFO [2024-11-27 17:46:41] 
INFO [2024-11-27 17:46:41] $category.names
INFO [2024-11-27 17:46:41] c("ROH Hotspot", "LD Block", "QTL")
INFO [2024-11-27 17:46:41] 
INFO [2024-11-27 17:46:41] $fill
INFO [2024-11-27 17:46:41] c("red", "blue", "green")
INFO [2024-11-27 17:46:41] 
INFO [2024-11-27 17:46:41] $alpha
INFO [2024-11-27 17:46:41] [1] 0.5
INFO [2024-11-27 17:46:41] 
INFO [2024-11-27 17:46:41] $cat.col
INFO [2024-11-27 17:46:41] c("red", "blue", "green")
INFO [2024-11-27 17:46:41] 
INFO [2024-11-27 17:46:41] $cat.cex
INFO [2024-11-27 17:46:41] [1] 1.5
INFO [2024-11-27 17:46:41] 
INFO [2024-11-27 17:46:41] $cat.pos
INFO [2024-11-27 17:46:41] c(-5, 10, 0)
INFO [2024-11-27 17:46:41] 
INFO [2024-11-27 17:46:41] $cat.dist
INFO [2024-11-27 17:46:41] c(0.06, 0.05, 0.02)
INFO [2024-11-27 17:46:41] 
INFO [2024-11-27 17:46:41] $cex
INFO [2024-11-27 17:46:41] [1] 1.5
INFO [2024-11-27 17:46:41] 
INFO [2024-11-27 17:46:41] $fontface
INFO [2024-11-27 17:46:41] [1] "bold"
INFO [2024-11-27 17:46:41] 
INFO [2024-11-27 17:46:41] $fontfamily
INFO [2024-11-27 17:46:41] [1] "sans"
INFO [2024-11-27 17:46:41] 
INFO [2024-11-27 17:46:41] $margin
INFO [2024-11-27 17:46:41] [1] 0.1
INFO [2024-11-27 17:46:41] 
INFO [2024-11-27 17:46:41] $filename
INFO [2024-11-27 17:46:41] NULL
INFO [2024-11-27 17:46:41] 
