# Supplementary material for: Inbreeding patterns and genetic diversity under selection in Teha sheep
Source: Front Genet. 2025 Jun 27;16:1576125. doi: 10.3389/fgene.2025.1576125 (PMC12245786; doi:10.3389/fgene.2025.1576125)
Supplement: Supplementary file 1 [file DataSheet1.zip › Raw data/LDBlock.txt]

#vcf合并
plink --bfile your_data --recode vcf --out output
#转化png格式的工具，如果有了可以不下载
sudo yum install -y ImageMagick
convert -version
#生成LDblock图
 ./LDBlockShow -InVCF QC_filtered.vcf -OutPut output -Region chr2:112011937-119890211 -OutPng -SeleVar 2
#对图进行一定的修改
./ShowLDSVG -InPreFix output -OutPut output_adjusted -NoShowLDist 8000000 -ResizeH 4096
./ShowLDSVG -InPreFix output -OutPut output_adjusted -NoShowLDist 8000000 -ResizeH 4096 -OutPng
