# Supplementary material for: Inbreeding patterns and genetic diversity under selection in Teha sheep
Source: Front Genet. 2025 Jun 27;16:1576125. doi: 10.3389/fgene.2025.1576125 (PMC12245786; doi:10.3389/fgene.2025.1576125)
Supplement: Supplementary file 1 [file DataSheet1.zip › Raw data/pedigree.txt]

Animal	Sire	Dam
6.52022E+14	NA	NA
6.52022E+14	NA	NA
6.52022E+14	NA	NA
6.52022E+14	NA	NA
6.52022E+14	NA	NA
6.52022E+14	NA	NA
6.52022E+14	NA	NA
6.52022E+14	NA	NA
6.52022E+14	NA	NA
6.52022E+14	NA	NA
6.52022E+14	NA	NA
6.52022E+14	NA	NA
6.52022E+14	NA	NA
6.52022E+14	NA	NA
6.52022E+14	NA	NA
6.52022E+14	NA	NA
6.52022E+14	NA	NA
6.52022E+14	NA	NA
6.52022E+14	NA	NA
6.52022E+14	NA	NA
6.52022E+14	NA	NA
6.52022E+14	NA	NA
6.52022E+14	NA	NA
6.52022E+14	NA	NA
6.52022E+14	NA	NA
6.52022E+14	NA	NA
6.52022E+14	NA	NA
6.52022E+14	NA	NA
6.52022E+14	NA	NA
6.52022E+14	NA	NA
6.52022E+14	NA	NA
6.52022E+14	NA	NA
6.52022E+14	NA	NA
6.52022E+14	NA	NA
6.52022E+14	NA	NA
6.52022E+14	NA	NA
6.52022E+14	NA	NA
6.52022E+14	NA	NA
6.52022E+14	NA	NA
6.52022E+14	NA	NA
6.52022E+14	NA	NA
6.52022E+14	NA	NA
6.52022E+14	NA	NA
6.52022E+14	NA	NA
6.52022E+14	NA	NA
6.52022E+14	NA	NA
6.52022E+14	NA	NA
6.52022E+14	NA	NA
6.52022E+14	NA	NA
6.52022E+14	NA	NA
6.52022E+14	NA	NA
6.52022E+14	NA	NA
6.52022E+14	NA	NA
6.52022E+14	NA	NA
6.52022E+14	NA	NA
6.52022E+14	NA	NA
6.52022E+14	NA	NA
6.52022E+14	NA	NA
2.20171E+14	NA	NA
2.20171E+14	NA	NA
2.20171E+14	NA	NA
2.20171E+14	NA	NA
2.20171E+14	NA	NA
2.20171E+14	NA	NA
2.20171E+14	NA	NA
2.20171E+14	NA	NA
2.20171E+14	NA	NA
2.20171E+14	NA	NA
2.20171E+14	NA	NA
2.20171E+14	NA	NA
2.20171E+14	NA	NA
2.20171E+14	NA	NA
2.20171E+14	NA	NA
2.20171E+14	NA	NA
2.20171E+14	NA	NA
2.20171E+14	NA	NA
2.20171E+14	NA	NA
2.20171E+14	NA	NA
2.20171E+14	NA	NA
2.20171E+14	NA	NA
2.20171E+14	NA	NA
2.20171E+14	NA	NA
2.20171E+14	NA	NA
2.20171E+14	NA	NA
2.20171E+14	NA	NA
2.20171E+14	NA	NA
2.20171E+14	NA	NA
2.20171E+14	NA	NA
2.20171E+14	NA	NA
2.20171E+14	NA	NA
2.20171E+14	NA	NA
2.20171E+14	NA	NA
2.20171E+14	NA	NA
2.20171E+14	NA	NA
2.20171E+14	NA	NA
2.20171E+14	NA	NA
2.20171E+14	NA	NA
2.20171E+14	NA	NA
2.20171E+14	NA	NA
2.20171E+14	NA	NA
2.20171E+14	NA	NA
2.20171E+14	NA	NA
2.20171E+14	NA	NA
2.20171E+14	NA	NA
2.20171E+14	NA	NA
2.20171E+14	NA	NA
2.20171E+14	NA	NA
2.20171E+14	NA	NA
2.20171E+14	NA	NA
2.20171E+14	NA	NA
2.20171E+14	NA	NA
2.20171E+14	NA	NA
2.20171E+14	NA	NA
2.20171E+14	NA	NA
2.20171E+14	NA	NA
2.20171E+14	NA	NA
2.20171E+14	NA	NA
2.20171E+14	NA	NA
2.20171E+14	NA	NA
2.20171E+14	NA	NA
2.20171E+14	NA	NA
2.20171E+14	NA	NA
2.20171E+14	NA	NA
2.20171E+14	NA	NA
2.20171E+14	NA	NA
2.20171E+14	NA	NA
2.20171E+14	NA	NA
2.20171E+14	NA	NA
2.20171E+14	NA	NA
2.20171E+14	NA	NA
2.20171E+14	NA	NA
2.20171E+14	NA	NA
2.20171E+14	NA	NA
2.20171E+14	NA	NA
2.20171E+14	NA	NA
2.20171E+14	NA	NA
2.20171E+14	NA	NA
2.20173E+14	NA	NA
2.20177E+14	NA	NA
2.20177E+14	NA	NA
2.20177E+14	NA	NA
2.20177E+14	NA	NA
2.20177E+14	NA	NA
2.20177E+14	NA	NA
2.20177E+14	NA	NA
2.20177E+14	NA	NA
2.20177E+14	NA	NA
2.20177E+14	NA	NA
2.20177E+14	NA	NA
2.20177E+14	NA	NA
2.20177E+14	NA	NA
2.20177E+14	NA	NA
2.20177E+14	NA	NA
2.20177E+14	NA	NA
2.20177E+14	NA	NA
2.20177E+14	NA	NA
2.20177E+14	NA	NA
2.65202E+14	NA	NA
5.202E+14	NA	NA
6.15099E+14	NA	NA
6.202E+14	NA	NA
6.52018E+14	NA	NA
6.52018E+14	NA	NA
6.52018E+14	NA	NA
6.52018E+14	NA	NA
6.52018E+14	NA	NA
6.52018E+14	NA	NA
6.52018E+14	NA	NA
6.52018E+14	NA	NA
6.52018E+14	1	900201600021105
6.52018E+14	NA	NA
6.52018E+14	NA	NA
6.52018E+14	NA	NA
6.52018E+14	NA	NA
6.52018E+14	NA	NA
6.52018E+14	NA	NA
6.52018E+14	NA	NA
6.52018E+14	NA	NA
6.52018E+14	NA	NA
6.52018E+14	NA	NA
6.52018E+14	1	900201600021021
6.52018E+14	NA	NA
6.52018E+14	NA	NA
6.52018E+14	1	900201600021795
6.52018E+14	1	900201600021530
6.52018E+14	1	900201600021785
6.52018E+14	1	900201600021332
6.52018E+14	1	900201600019361
6.52018E+14	1	900201600021337
6.52018E+14	1	900201600021540
6.52018E+14	1	900201600019432
6.52018E+14	NA	900201600021628
6.52018E+14	1	900201600021548
6.52018E+14	1	900201600021604
6.52018E+14	1	900201600021310
6.52018E+14	1	900201600021062
6.52018E+14	NA	900201600019539
6.52018E+14	1	900201600021528
6.52018E+14	1	900201600021675
6.52018E+14	NA	NA
6.52018E+14	1	900201600021532
6.52018E+14	1	900201600021846
6.52018E+14	1	900201600021729
6.52018E+14	1	900201600021171
6.52018E+14	1	900201600021703
6.52018E+14	1	900201600021622
6.52018E+14	1	900201600019577
6.52018E+14	1	900201600021309
6.52018E+14	1	900201600021748
6.52018E+14	1	900201600019473
6.52018E+14	NA	900201600019058
6.52018E+14	1	900201600021759
6.52018E+14	1	900201600019989
6.52018E+14	NA	NA
6.52018E+14	NA	900201600021482
6.52018E+14	1	900201600019886
6.52018E+14	359481	900201600021823
6.52018E+14	NA	900201600019674
6.52018E+14	1	900201600019997
6.52018E+14	1	900201600019418
6.52018E+14	1	900201600019994
6.52018E+14	359475	900201600021033
6.52018E+14	1	900201600021662
6.52018E+14	1	900201600019076
6.52018E+14	NA	NA
6.52018E+14	359481	900201600021755
6.52018E+14	359475	900201600021498
6.52018E+14	359481	900201600021974
6.52018E+14	359485	900201600021044
6.52018E+14	359481	900201600021900
6.52018E+14	NA	900201600019903
6.52018E+14	359481	900201600021766
6.52018E+14	1	900201600019798
6.52018E+14	1	900201600019220
6.52018E+14	1	900201600021855
6.52018E+14	359481	900201600021442
6.52018E+14	NA	900201600021125
6.52018E+14	359481	900201600021907
6.52018E+14	NA	900201600021123
6.52018E+14	359481	900201600019409
6.52018E+14	NA	900201600021266
6.52018E+14	359481	900201600021182
6.52018E+14	359481	900201600021187
6.52018E+14	359481	900201600021154
6.52018E+14	359485	900201600021173
6.52018E+14	359481	900201600021962
6.52018E+14	359481	900201600021142
6.52018E+14	359481	900201600021189
6.52018E+14	359481	900201600021982
6.52018E+14	359481	900201600021034
6.52018E+14	1	900201600019521
6.52018E+14	NA	NA
6.52018E+14	1	900201600021027
6.52018E+14	359481	900201600021022
6.52018E+14	NA	NA
6.52018E+14	NA	NA
6.52018E+14	NA	NA
6.52018E+14	NA	NA
6.52018E+14	NA	NA
6.52018E+14	NA	NA
6.52018E+14	NA	NA
6.52018E+14	NA	NA
6.52018E+14	NA	NA
6.52018E+14	NA	NA
6.52018E+14	NA	NA
6.52018E+14	NA	NA
6.52018E+14	NA	NA
6.52018E+14	NA	NA
6.52018E+14	NA	NA
6.52018E+14	NA	NA
6.52018E+14	NA	NA
6.52018E+14	NA	NA
6.52018E+14	NA	NA
6.52018E+14	NA	NA
6.52018E+14	NA	NA
6.52018E+14	NA	NA
6.52018E+14	NA	NA
6.52018E+14	NA	NA
6.52018E+14	NA	NA
6.52018E+14	NA	NA
6.52018E+14	NA	NA
6.52018E+14	NA	NA
6.52018E+14	NA	NA
6.52018E+14	NA	NA
6.52018E+14	NA	NA
6.52018E+14	NA	NA
6.52018E+14	NA	NA
6.52018E+14	NA	NA
6.52018E+14	NA	NA
6.52018E+14	NA	NA
6.52018E+14	NA	NA
6.52018E+14	NA	NA
6.52018E+14	NA	NA
6.52018E+14	NA	NA
6.52018E+14	NA	NA
6.52018E+14	NA	NA
6.52018E+14	NA	NA
6.52018E+14	NA	NA
6.52018E+14	NA	NA
6.52018E+14	NA	NA
6.52018E+14	NA	NA
6.52018E+14	NA	NA
6.52018E+14	NA	NA
6.52018E+14	NA	NA
6.52018E+14	NA	NA
6.52018E+14	NA	NA
6.52018E+14	NA	NA
6.52018E+14	NA	NA
6.52018E+14	NA	NA
6.52018E+14	NA	NA
6.52018E+14	NA	NA
6.52018E+14	NA	NA
6.52018E+14	NA	NA
6.52018E+14	NA	NA
6.52018E+14	NA	NA
6.52018E+14	NA	NA
6.52018E+14	NA	NA
6.52018E+14	NA	NA
6.52018E+14	NA	NA
6.52018E+14	NA	NA
6.52018E+14	NA	NA
6.52018E+14	NA	NA
6.52018E+14	NA	NA
6.52018E+14	NA	NA
6.52018E+14	NA	NA
6.52018E+14	NA	NA
6.52018E+14	NA	NA
6.52018E+14	NA	NA
6.52018E+14	NA	NA
6.52018E+14	NA	NA
6.52018E+14	NA	NA
6.52018E+14	NA	NA
6.52018E+14	NA	NA
6.52018E+14	NA	NA
6.52018E+14	NA	NA
6.52018E+14	NA	NA
6.52018E+14	NA	NA
6.52018E+14	NA	NA
6.52018E+14	NA	NA
6.52018E+14	NA	NA
6.52018E+14	NA	NA
6.52018E+14	NA	NA
6.52018E+14	NA	NA
6.52018E+14	NA	NA
6.52018E+14	NA	NA
6.52018E+14	NA	NA
6.52018E+14	NA	NA
6.52018E+14	NA	NA
6.52018E+14	NA	NA
6.52018E+14	NA	NA
6.52018E+14	NA	NA
6.52018E+14	NA	NA
6.52018E+14	NA	NA
6.52018E+14	NA	NA
6.52018E+14	NA	NA
6.52018E+14	NA	NA
6.52018E+14	NA	NA
6.52018E+14	NA	NA
6.52018E+14	NA	NA
6.52018E+14	NA	NA
6.52018E+14	NA	NA
6.52018E+14	NA	NA
6.52018E+14	NA	NA
6.52018E+14	NA	NA
6.52018E+14	NA	NA
6.52018E+14	NA	NA
6.52018E+14	NA	NA
6.52018E+14	NA	NA
6.52018E+14	NA	NA
6.52018E+14	NA	NA
6.52019E+14	220170577001461	900201600021002
6.52019E+14	652018000002315	900201600021357
6.52019E+14	652018000002360	900201600019001
6.52019E+14	652018000002312	900201600019678
6.52019E+14	652018000002328	900201600019490
6.52019E+14	652018000002312	900201600019544
6.52019E+14	652018000002352	900201600019428
6.52019E+14	652018000002360	900201600019822
6.52019E+14	652018000002360	220170577001689
6.52019E+14	652018000002328	900201600019970
6.52019E+14	652018000002312	900201600019094
6.52019E+14	652018000002360	900201600021164
6.52019E+14	652018000002360	900201600019469
6.52019E+14	220170577002208	900201600019075
6.52019E+14	NA	900201600021861
6.52019E+14	652018000002360	900201600019015
6.52019E+14	652018000002360	900201600021412
6.52019E+14	652018000002360	900201600021177
6.52019E+14	652018000002312	900201600021347
6.52019E+14	652018000002360	900201600019005
6.52019E+14	652018000002312	900201600019669
6.52019E+14	652018000002312	900201600019966
6.52019E+14	652018000002360	900201600019184
6.52019E+14	652018000002352	900201600021526
6.52019E+14	652018000002352	900201600019006
6.52019E+14	652018000002360	900201600019715
6.52019E+14	NA	900201600019068
6.52019E+14	652018000002360	220170577001864
6.52019E+14	652018000002360	900201600019493
6.52019E+14	220170577001461	900201600019836
6.52019E+14	652018000002352	900201600019009
6.52019E+14	652018000002352	900201600019440
6.52019E+14	652018000002352	900201600021311
6.52019E+14	652018000002312	900201600019472
6.52019E+14	NA	220170577001856
6.52019E+14	652018000002352	220170577001590
6.52019E+14	652018000002352	220170577001585
6.52019E+14	652018000002352	220170577001867
6.52019E+14	652018000002455	220170577001896
6.52019E+14	652018000002352	220170577001617
6.52019E+14	652018000002352	220170577001657
6.52019E+14	652018000002352	220170577001038
6.52019E+14	652018000002328	220170577001691
6.52019E+14	652018000002312	220170577001640
6.52019E+14	NA	220170577002016
6.52019E+14	652018000002312	220170577002046
6.52019E+14	652018000002328	220170577001737
6.52019E+14	652018000002328	220170577001893
6.52019E+14	652018000002352	220170577001854
6.52019E+14	NA	220170577001594
6.52019E+14	652018000002312	220170577001181
6.52019E+14	652018000002328	220170577002209
6.52019E+14	652018000002312	900201600021557
6.52019E+14	652018000000386	900201600021953
6.52019E+14	652018000002352	900201600021712
6.52019E+14	652018000000448	900201600021250
6.52019E+14	220170577002208	900201600021226
6.52019E+14	652018000002455	900201600019858
6.52019E+14	652018000002321	900201600021626
6.52019E+14	652018000002321	900201600019026
6.52019E+14	652018000000386	900201600021528
6.52019E+14	220170577002208	900201600021552
6.52019E+14	220170577002208	900201600021309
6.52019E+14	220170577002208	900201600021031
6.52019E+14	652018000002314	900201600021956
6.52019E+14	220170577002208	900201600021787
6.52019E+14	652018000000448	900201600021028
6.52019E+14	220170577002208	900201600021711
6.52019E+14	NA	900201600019213
6.52019E+14	220170577002208	900201600019319
6.52019E+14	NA	900201600021100
6.52019E+14	652018000002314	900201600021097
6.52019E+14	652018000002314	900201600019423
6.52019E+14	652018000002455	900201600019265
6.52019E+14	652018000000448	900201600021547
6.52019E+14	652018000002314	900201600019443
6.52019E+14	652018000002314	900201600021605
6.52019E+14	652018000000448	900201600019571
6.52019E+14	220170577002208	900201600021536
6.52019E+14	220170577002208	900201600019361
6.52019E+14	652018000000448	900201600021630
6.52019E+14	652018000002314	900201600019423
6.52019E+14	652018000002321	900201600021021
6.52019E+14	652018000002455	900201600019881
6.52019E+14	NA	900201600019872
6.52019E+14	652018000002314	900201600019577
6.52019E+14	652018000002314	900201600021032
6.52019E+14	NA	900201600021243
6.52019E+14	220170577002208	900201600019022
6.52019E+14	652018000000386	900201600021703
6.52019E+14	652018000000386	900201600019424
6.52019E+14	NA	900201600019302
6.52019E+14	220170577002208	900201600021333
6.52019E+14	652018000000386	900201600021710
6.52019E+14	652018000002314	900201600019564
6.52019E+14	652018000002312	220170577001042
6.52019E+14	652018000002312	220170577001092
6.52019E+14	NA	900038000359970
6.52019E+14	652018000002455	220176529019198
6.52019E+14	652018000002328	900201600019293
6.52019E+14	652018000002312	220170577001135
6.52019E+14	652018000002312	900201600019742
6.52019E+14	652018000002352	220170577001026
6.52019E+14	652018000002352	220170577001425
6.52019E+14	652018000002352	220170577001374
6.52019E+14	652018000002328	220176529012358
6.52019E+14	652018000002328	220170577001403
6.52019E+14	652018000002352	220170577001040
6.52019E+14	652018000002312	220170577001095
6.52019E+14	652018000002352	220170577001082
6.52019E+14	652018000002352	220170577001330
6.52019E+14	652018000002455	220170577001302
6.52019E+14	652018000002352	220176529019167
6.52019E+14	652018000002352	900201600019168
6.52019E+14	652018000002360	220170577001183
6.52019E+14	652018000002352	220170577001075
6.52019E+14	652018000002314	900201600021541
6.52019E+14	652018000002360	220170577001441
6.52019E+14	652018000002352	900201600019752
6.52019E+14	652018000002312	220170577001158
6.52019E+14	652018000002328	220170577001165
6.52019E+14	652018000002328	900201600019172
6.52019E+14	652018000000365	900201600021856
6.52019E+14	NA	900201600019402
6.52019E+14	652018000002321	900201600021036
6.52019E+14	NA	220176529022381
6.52019E+14	652018000002321	900201600021266
6.52019E+14	652018000002321	900201600019252
6.52019E+14	NA	900201600021945
6.52019E+14	652018000000366	900201600021192
6.52019E+14	652018000002360	900201600021986
6.52019E+14	652018000002321	900201600021890
6.52019E+14	652018000002314	900201600021959
6.52019E+14	652018000000366	900201600019904
6.52019E+14	652018000000365	900201600021948
6.52019E+14	652018000002321	900201600021217
6.52019E+14	652018000002352	900201600021024
6.52019E+14	NA	900201600021656
6.52019E+14	NA	900201600021079
6.52019E+14	652018000002321	900201600021025
6.52019E+14	652018000002360	900201600021190
6.52019E+14	652018000002360	900201600021643
6.52019E+14	652018000000366	900201600021732
6.52019E+14	652018000002321	900201600021056
6.52019E+14	NA	220176529021996
6.52019E+14	652018000002455	900201600021893
6.52019E+14	652018000002455	900201600021222
6.52019E+14	220170577002208	220176529012204
6.52019E+14	652018000002321	900201600019406
6.52019E+14	220170577002208	220170577001264
6.52019E+14	652018000002321	900201600021046
6.52019E+14	652018000000366	900201600019664
6.52019E+14	652018000002321	900201600021982
6.52019E+14	652018000002321	220170577001415
6.52019E+14	652018000002360	900201600019506
6.52019E+14	652018000002321	900201600021152
6.52019E+14	652018000002321	900201600021980
6.52019E+14	NA	900201600021193
6.52019E+14	652018000002321	900201600019887
6.52019E+14	220170577002208	900201600021006
6.52019E+14	652018000002321	900201600019363
6.52019E+14	652018000002321	900201600021730
6.52019E+14	652018000002321	900201600021842
6.52019E+14	652018000002352	900201600021895
6.52019E+14	652018000002321	900201600021046
6.52019E+14	652018000000366	900201600021858
6.52019E+14	652018000002360	900201600019569
6.52019E+14	652018000000365	900201600021751
6.52019E+14	652018000002321	900201600019530
6.52019E+14	2344	900038000359981
6.52019E+14	NA	900201600019078
6.52019E+14	NA	900201600021066
6.52019E+14	652018000000365	900201600021453
6.52019E+14	652018000002328	900201600019311
6.52019E+14	652018000002455	900201600019548
6.52019E+14	652018000002455	900201600019369
6.52019E+14	652018000000365	900201600021839
6.52019E+14	652018000000365	900201600019187
6.52019E+14	652018000002314	900201600019264
6.52019E+14	652018000002321	900201600019308
6.52019E+14	NA	900201600019041
6.52019E+14	652018000002352	900201600019077
6.52019E+14	NA	900201600019049
6.52019E+14	652018000002455	900201600021101
6.52019E+14	652018000000365	900201600021865
6.52019E+14	652018000002321	900201600019043
6.52019E+14	652018000002321	900201600019313
6.52019E+14	652018000002455	900201600019204
6.52019E+14	652018000002455	900201600019574
6.52019E+14	652018000002314	900201600019183
6.52019E+14	652018000002321	900201600019073
6.52019E+14	NA	900201600019050
6.52019E+14	652018000002455	900201600021019
6.52019E+14	NA	900201600019686
6.52019E+14	652018000002328	220170577001716
6.52019E+14	652018000002328	220170577002017
6.52019E+14	NA	NA
6.52019E+14	NA	NA
6.52019E+14	NA	NA
6.52019E+14	NA	NA
6.52019E+14	NA	NA
6.52019E+14	NA	NA
6.52019E+14	NA	NA
6.52019E+14	NA	NA
6.52019E+14	NA	NA
6.52019E+14	NA	NA
6.52019E+14	NA	NA
6.52019E+14	NA	NA
6.52019E+14	NA	NA
6.52019E+14	NA	NA
6.52019E+14	NA	NA
6.52019E+14	NA	NA
6.52019E+14	NA	NA
6.52019E+14	NA	NA
6.52019E+14	NA	NA
6.52019E+14	NA	NA
6.52019E+14	NA	NA
6.52019E+14	NA	NA
6.52019E+14	NA	NA
6.52019E+14	NA	NA
6.52019E+14	NA	NA
6.52019E+14	NA	NA
6.52019E+14	NA	NA
6.52019E+14	NA	NA
6.52019E+14	NA	NA
6.52019E+14	NA	NA
6.52019E+14	NA	NA
6.52019E+14	NA	NA
6.52019E+14	NA	NA
6.52019E+14	NA	NA
6.52019E+14	NA	NA
6.52019E+14	NA	NA
6.52019E+14	NA	NA
6.52019E+14	NA	NA
6.52019E+14	NA	NA
6.52019E+14	NA	NA
6.52019E+14	NA	NA
6.52019E+14	NA	NA
6.52019E+14	NA	NA
6.52019E+14	NA	NA
6.52019E+14	NA	NA
6.52019E+14	NA	NA
6.52019E+14	NA	NA
6.52019E+14	NA	NA
6.52019E+14	NA	NA
6.52019E+14	NA	NA
6.52019E+14	NA	NA
6.52019E+14	NA	NA
6.52019E+14	NA	NA
6.52019E+14	NA	NA
6.52019E+14	NA	NA
6.52019E+14	NA	NA
6.52019E+14	NA	NA
6.52019E+14	NA	NA
6.52019E+14	NA	NA
6.52019E+14	NA	NA
6.52019E+14	NA	NA
6.52019E+14	NA	NA
6.52019E+14	NA	NA
6.52019E+14	NA	NA
6.52019E+14	NA	NA
6.52019E+14	NA	NA
6.52019E+14	NA	NA
6.52019E+14	NA	NA
6.52019E+14	NA	NA
6.52019E+14	NA	NA
6.52019E+14	NA	NA
6.52019E+14	NA	NA
6.52019E+14	NA	NA
6.52019E+14	NA	NA
6.52019E+14	NA	NA
6.52019E+14	NA	NA
6.52019E+14	NA	NA
6.52019E+14	NA	NA
6.52019E+14	NA	NA
6.52019E+14	NA	NA
6.52019E+14	NA	NA
6.52019E+14	NA	NA
6.52019E+14	NA	NA
6.52019E+14	NA	NA
6.52019E+14	NA	NA
6.52019E+14	NA	NA
6.52019E+14	NA	NA
6.52019E+14	NA	NA
6.52019E+14	NA	NA
6.52019E+14	NA	NA
6.52019E+14	NA	NA
6.52019E+14	NA	NA
6.52019E+14	NA	NA
6.52019E+14	NA	NA
6.52019E+14	NA	NA
6.52019E+14	NA	NA
6.52019E+14	NA	NA
6.52019E+14	NA	NA
6.52019E+14	NA	NA
6.52019E+14	NA	NA
6.52019E+14	NA	NA
6.52019E+14	NA	NA
6.52019E+14	NA	NA
6.52019E+14	NA	NA
6.52019E+14	NA	NA
6.52019E+14	NA	NA
6.52019E+14	NA	NA
6.52019E+14	NA	NA
6.52019E+14	NA	NA
6.52019E+14	NA	NA
6.52019E+14	NA	NA
6.52019E+14	NA	NA
6.52019E+14	NA	NA
6.52019E+14	NA	NA
6.52019E+14	NA	NA
6.52019E+14	NA	NA
6.52019E+14	NA	NA
6.52019E+14	NA	NA
6.52019E+14	NA	NA
6.52019E+14	NA	NA
6.52019E+14	NA	NA
6.52019E+14	NA	NA
6.52019E+14	NA	NA
6.52019E+14	NA	NA
6.52019E+14	NA	NA
6.52019E+14	NA	NA
6.52019E+14	NA	NA
6.52019E+14	NA	NA
6.52019E+14	NA	NA
6.52019E+14	NA	NA
6.52019E+14	NA	NA
6.52019E+14	NA	NA
6.52019E+14	NA	NA
6.52019E+14	NA	NA
6.52019E+14	NA	NA
6.52019E+14	NA	NA
6.52019E+14	NA	NA
6.52019E+14	NA	NA
6.52019E+14	NA	NA
6.52019E+14	NA	NA
6.52019E+14	NA	NA
6.52019E+14	NA	NA
6.52019E+14	NA	NA
6.52019E+14	NA	NA
6.52019E+14	NA	NA
6.52019E+14	NA	NA
6.52019E+14	NA	NA
6.52019E+14	NA	NA
6.52019E+14	NA	NA
6.52019E+14	NA	NA
6.52019E+14	NA	NA
6.52019E+14	NA	NA
6.52019E+14	NA	NA
6.52019E+14	NA	NA
6.52019E+14	NA	NA
6.52019E+14	NA	NA
6.52019E+14	NA	NA
6.52019E+14	NA	NA
6.52019E+14	NA	NA
6.52019E+14	NA	NA
6.52019E+14	NA	NA
6.52019E+14	NA	NA
6.52019E+14	NA	NA
6.52019E+14	NA	NA
6.52019E+14	NA	NA
6.52019E+14	NA	NA
6.5202E+14	652018000002118	220170577001075
6.5202E+14	OVI565	220170577001429
6.5202E+14	OVI565	900201600019612
6.5202E+14	OVI565	220170577001089
6.5202E+14	652018000002352	900201600019957
6.5202E+14	652018000002105	220170577011086
6.5202E+14	OVI565	220170577001090
6.5202E+14	OVI565	220170577001378
6.5202E+14	OVI565	220176529012364
6.5202E+14	652018000002352	900201600019752
6.5202E+14	652018000002118	652018000002562
6.5202E+14	OVI565	220170577001142
6.5202E+14	OVI565	900201600019167
6.5202E+14	NA	NA
6.5202E+14	OVI565	220170577001301
6.5202E+14	652018000002352	900201600019158
6.5202E+14	652018000002352	220170577001453
6.5202E+14	OVI565	220170577001425
6.5202E+14	652018000002352	220170577001345
6.5202E+14	652018000002352	900201600019284
6.5202E+14	652018000002352	220170577001448
6.5202E+14	652018000002321	652018000000459
6.5202E+14	652018000002455	220170577001040
6.5202E+14	OVI565	220170577001188
6.5202E+14	OVI565	220170577001402
6.5202E+14	NA	NA
6.5202E+14	OVI565	900201600019293
6.5202E+14	652018000002352	900201600019298
6.5202E+14	NA	NA
6.5202E+14	652018000002352	900038000359438
6.5202E+14	652018000002118	652018000002788
6.5202E+14	652018000002118	652018000002634
6.5202E+14	652018000002352	900201600019820
6.5202E+14	652018000002118	652018000002703
6.5202E+14	NA	220170577001248
6.5202E+14	NA	NA
6.5202E+14	NA	652018000000436
6.5202E+14	652018000002352	220176529012385
6.5202E+14	OVI565	220170577001385
6.5202E+14	OVI565	220170577001135
6.5202E+14	NA	NA
6.5202E+14	NA	NA
6.5202E+14	NA	NA
6.5202E+14	652018000002118	220176529012363
6.5202E+14	OVI565	220170577001335
6.5202E+14	NA	NA
6.5202E+14	652018000000729	900201600019267
6.5202E+14	652018000000729	900201600019668
6.5202E+14	652018000002455	900201600021314
6.5202E+14	OVI564	900201600019104
6.5202E+14	OVI563	900201600021318
6.5202E+14	652018000002118	652018000002390
6.5202E+14	652018000002101	900201600019678
6.5202E+14	652018000002208	900201600019481
6.5202E+14	652018000002118	652018000002606
6.5202E+14	OVI564	900201600019112
6.5202E+14	OVI563	900201600019087
6.5202E+14	OVI564	900201600019671
6.5202E+14	652018000002321	652018000000362
6.5202E+14	OVI564	900201600019486
6.5202E+14	OVI564	900201600012867
6.5202E+14	OVI565	900201600019500
6.5202E+14	652018000002118	900201600019478
6.5202E+14	OVI564	900201600019715
6.5202E+14	652018000002315	900201600019441
6.5202E+14	OVI565	900201600012134
6.5202E+14	OVI564	900201600021412
6.5202E+14	OVI563	900201600021318
6.5202E+14	OVI563	900201600021346
6.5202E+14	652018000002118	652018000002717
6.5202E+14	OVI563	900201600019834
6.5202E+14	OVI563	900201600019544
6.5202E+14	652018000002208	220170577001566
6.5202E+14	652018000002118	652018000002716
6.5202E+14	652018000002101	900201600019472
6.5202E+14	OVI563	900201600019498
6.5202E+14	652018000002021	900201600021359
6.5202E+14	652018000002021	900201600019084
6.5202E+14	652018000002118	652018000002645
6.5202E+14	OVI563	900201600021178
6.5202E+14	652018000002315	900201600019493
6.5202E+14	OVI564	900201600021594
6.5202E+14	652018000002118	652018000002795
6.5202E+14	652018000002315	900201600019713
6.5202E+14	652018000002118	652018000002580
6.5202E+14	652018000002315	900201600019111
6.5202E+14	652018000002455	652018000002555
6.5202E+14	652018000002021	220170577001727
6.5202E+14	652018000002118	652018000002607
6.5202E+14	652018000002118	652018000002643
6.5202E+14	652018000002455	900201600021439
6.5202E+14	NA	NA
6.5202E+14	OVI564	900201600019318
6.5202E+14	652018000002315	900201600019549
6.5202E+14	652018000002455	900201600019784
6.5202E+14	652018000002455	900201600021483
6.5202E+14	OVI565	900201600019423
6.5202E+14	652018000002455	900201600021799
6.5202E+14	652018000002455	900201600019313
6.5202E+14	652018000002321	900201600021534
6.5202E+14	652018000002118	900201600019308
6.5202E+14	652018000002455	900201600021089
6.5202E+14	652-02128	900201600021448
6.5202E+14	652018000002315	900201600021553
6.5202E+14	652018000002105	900201600019530
6.5202E+14	OVI564	900201600019576
6.5202E+14	652018000002315	900201600019525
6.5202E+14	652018000002455	900201600019449
6.5202E+14	OVI566	900201600019211
6.5202E+14	NA	220176529012357
6.5202E+14	OVI566	900201600021408
6.5202E+14	652018000002455	900201600019471
6.5202E+14	OVI566	900201600019207
6.5202E+14	NA	900201600019551
6.5202E+14	OVI563	900201600019276
6.5202E+14	652-2312	900201600021495
6.5202E+14	652018000002455	900201600019315
6.5202E+14	652018000002118	900201600021335
6.5202E+14	652018000002455	900201600021710
6.5202E+14	OVI566	900201600021130
6.5202E+14	652018000002455	900201600021485
6.5202E+14	OVI565	900201600019319
6.5202E+14	652018000002352	220170577001216
6.5202E+14	652018000002455	220176529012035
6.5202E+14	OVI566	900201600021536
6.5202E+14	652018000002118	900201600021996
6.5202E+14	OVI566	900201600021108
6.5202E+14	652018000002455	900201600019077
6.5202E+14	OVI564	900201600021007
6.5202E+14	OVI566	900201600019561
6.5202E+14	652-02128	900201600019303
6.5202E+14	652-02128	900201600019883
6.5202E+14	NA	NA
6.5202E+14	OVI566	900201600019557
6.5202E+14	OVI566	900201600019998
6.5202E+14	652018000002208	900201600021329
6.5202E+14	OVI566	900201600019533
6.5202E+14	OVI566	900201600021758
6.5202E+14	652018000002455	900201600021865
6.5202E+14	652018000002455	900201600021826
6.5202E+14	OVI566	900201600019546
6.5202E+14	652018000002455	900201600021099
6.5202E+14	OVI563	900201600021661
6.5202E+14	OVI566	900201600019568
6.5202E+14	OVI566	900201600019801
6.5202E+14	652018000002315	900201600019268
6.5202E+14	652018000002455	900201600021854
6.5202E+14	OVI566	900201600021974
6.5202E+14	OVI566	900201600021243
6.5202E+14	652018000002105	900201600019847
6.5202E+14	OVI565	900201600021828
6.5202E+14	652018000002118	900201600019263
6.5202E+14	OVI566	900201600019265
6.5202E+14	NA	NA
6.5202E+14	NA	NA
6.5202E+14	NA	NA
6.5202E+14	NA	NA
6.5202E+14	NA	NA
6.5202E+14	NA	900201600019558
6.5202E+14	652018000002455	900201600021492
6.5202E+14	NA	NA
6.5202E+14	NA	NA
6.5202E+14	NA	NA
6.5202E+14	NA	900201600019853
6.5202E+14	NA	NA
6.5202E+14	NA	900201600021331
6.5202E+14	NA	NA
6.5202E+14	NA	NA
6.5202E+14	OVI566	900201600021708
6.5202E+14	NA	NA
6.5202E+14	652018000002118	900201600021335
6.5202E+14	NA	NA
6.5202E+14	NA	900201600021639
6.5202E+14	652018000002118	900201600021630
6.5202E+14	NA	NA
6.5202E+14	NA	NA
6.5202E+14	NA	NA
6.5202E+14	NA	NA
6.5202E+14	NA	NA
6.5202E+14	NA	NA
6.5202E+14	NA	NA
6.5202E+14	NA	NA
6.5202E+14	NA	NA
6.5202E+14	NA	NA
6.5202E+14	NA	NA
6.5202E+14	NA	NA
6.5202E+14	652018000002118	652018000002457
6.5202E+14	652018000002321	652018000000683
6.5202E+14	NA	652018000002726
6.5202E+14	NA	652018000000673
6.5202E+14	652018000002455	652018000000343
6.5202E+14	652018000000729	652018000000932
6.5202E+14	652018000002321	652018000000647
6.5202E+14	652018000002321	652018000001193
6.5202E+14	652018000002321	652018000000869
6.5202E+14	652018000002321	652018000000754
6.5202E+14	652018000002321	652018000000796
6.5202E+14	652018000002321	652018000002585
6.5202E+14	652018000002321	652018000000531
6.5202E+14	652018000002118	652018000002564
6.5202E+14	652018000002321	652018000000884
6.5202E+14	652018000002321	652018000001070
6.5202E+14	652018000002118	652018000002784
6.5202E+14	652018000002118	652018000002628
6.5202E+14	652018000002321	652018000000881
6.5202E+14	652018000002321	652018000001037
6.5202E+14	NA	NA
6.5202E+14	NA	NA
6.5202E+14	652018000002321	652018000000993
6.5202E+14	NA	NA
6.5202E+14	NA	NA
6.5202E+14	NA	NA
6.5202E+14	NA	NA
6.5202E+14	NA	NA
6.5202E+14	NA	NA
6.5202E+14	NA	NA
6.5202E+14	NA	NA
6.5202E+14	NA	NA
6.5202E+14	NA	NA
6.5202E+14	NA	NA
6.5202E+14	NA	NA
6.5202E+14	NA	652018000000642
6.5202E+14	NA	652018000002759
6.5202E+14	NA	NA
6.5202E+14	652018000002118	652018000002385
6.5202E+14	NA	NA
6.5202E+14	652018000002315	900201600019620
6.5202E+14	652018000002315	220170577001668
6.5202E+14	652018000002315	220170577001707
6.5202E+14	652018000002118	652018000002752
6.5202E+14	652-2108	220170577002012
6.5202E+14	652018000002315	220170577001873
6.5202E+14	NA	NA
6.5202E+14	652018000002315	220170577001680
6.5202E+14	652018000002315	220170577001685
6.5202E+14	652018000002315	220170577001594
6.5202E+14	652018000002118	652018000001614
6.5202E+14	NA	NA
6.5202E+14	652018000002118	652018000002781
6.5202E+14	652018000002315	220170577001038
6.5202E+14	652018000002315	220170577001620
6.5202E+14	652018000002315	220170577001877
6.5202E+14	652018000002315	220170577001717
6.5202E+14	652018000002315	220170577002001
6.5202E+14	652018000002315	220170577001657
6.5202E+14	652018000002315	220170577001572
6.5202E+14	652018000002315	220170577001744
6.5202E+14	652018000002315	220170577002022
6.5202E+14	652018000002208	652018000002018
6.5202E+14	652018000002321	652018000001032
6.5202E+14	652018000002315	220170577001860
6.5202E+14	652018000002315	220170577002037
6.5202E+14	652-2312	220170577001650
6.5202E+14	NA	NA
6.5202E+14	652018000002315	220170577001562
6.5202E+14	NA	NA
6.5202E+14	NA	NA
6.5202E+14	652018000002315	220170577002033
6.5202E+14	NA	NA
6.5202E+14	NA	NA
6.5202E+14	NA	220170577002016
6.5202E+14	NA	NA
6.5202E+14	NA	NA
6.5202E+14	NA	220170577001745
6.5202E+14	NA	NA
6.5202E+14	652018000002315	220170577001555
6.5202E+14	NA	NA
6.5202E+14	NA	220170577002620
6.5202E+14	NA	220170577001676
6.5202E+14	NA	220170577001570
6.5202E+14	NA	NA
6.5202E+14	NA	NA
6.5202E+14	NA	NA
6.5202E+14	652018000002352	652018000000577
6.5202E+14	NA	NA
6.5202E+14	NA	NA
6.5202E+14	NA	NA
6.5202E+14	NA	NA
6.5202E+14	NA	NA
6.5202E+14	NA	NA
6.5202E+14	NA	NA
6.5202E+14	NA	NA
6.5202E+14	NA	NA
6.5202E+14	NA	NA
6.5202E+14	NA	NA
6.5202E+14	NA	NA
6.5202E+14	NA	NA
6.5202E+14	NA	NA
6.5202E+14	NA	NA
6.5202E+14	NA	NA
6.5202E+14	NA	NA
6.5202E+14	NA	NA
6.5202E+14	NA	NA
6.5202E+14	NA	NA
6.5202E+14	NA	NA
6.5202E+14	NA	NA
6.5202E+14	NA	NA
6.5202E+14	NA	NA
6.5202E+14	NA	NA
6.5202E+14	NA	NA
6.5202E+14	NA	NA
6.5202E+14	NA	NA
6.5202E+14	NA	NA
6.5202E+14	NA	NA
6.5202E+14	NA	NA
6.5202E+14	NA	NA
6.5202E+14	NA	NA
6.5202E+14	NA	NA
6.5202E+14	NA	NA
6.5202E+14	NA	NA
6.5202E+14	NA	NA
6.5202E+14	NA	NA
6.5202E+14	NA	NA
6.5202E+14	NA	NA
6.5202E+14	NA	NA
6.5202E+14	NA	NA
6.5202E+14	NA	NA
6.5202E+14	NA	NA
6.5202E+14	NA	NA
6.5202E+14	NA	NA
6.5202E+14	NA	NA
6.5202E+14	NA	NA
6.5202E+14	NA	NA
6.5202E+14	NA	NA
6.5202E+14	NA	NA
6.5202E+14	NA	NA
6.5202E+14	NA	NA
6.5202E+14	NA	NA
6.5202E+14	NA	NA
6.5202E+14	NA	NA
6.5202E+14	NA	NA
6.5202E+14	NA	NA
6.5202E+14	NA	NA
6.5202E+14	NA	NA
6.5202E+14	NA	NA
6.5202E+14	NA	NA
6.5202E+14	NA	NA
6.5202E+14	NA	NA
6.5202E+14	NA	NA
6.5202E+14	NA	NA
6.5202E+14	NA	NA
6.5202E+14	NA	NA
6.5202E+14	NA	NA
6.5202E+14	NA	NA
6.5202E+14	NA	NA
6.5202E+14	NA	NA
6.5202E+14	NA	NA
6.5202E+14	NA	NA
6.5202E+14	NA	NA
6.5202E+14	NA	NA
6.5202E+14	NA	NA
6.5202E+14	NA	NA
6.5202E+14	NA	NA
6.5202E+14	NA	NA
6.5202E+14	NA	NA
6.5202E+14	NA	NA
6.5202E+14	NA	NA
6.5202E+14	NA	NA
6.5202E+14	NA	NA
6.5202E+14	NA	NA
6.5202E+14	NA	NA
6.5202E+14	NA	NA
6.5202E+14	NA	NA
6.5202E+14	NA	NA
6.5202E+14	NA	NA
6.5202E+14	NA	NA
6.5202E+14	NA	NA
6.5202E+14	NA	NA
6.5202E+14	NA	NA
6.5202E+14	NA	NA
6.5202E+14	NA	NA
6.5202E+14	NA	NA
6.5202E+14	NA	NA
6.5202E+14	NA	NA
6.5202E+14	NA	NA
6.52021E+14	652019000001023	652018000002393
6.52021E+14	NA	900201600019095
6.52021E+14	652019000001023	900201600019835
6.52021E+14	652018000002498	652018000002391
6.52021E+14	NA	652020000002194
6.52021E+14	652018000002498	652018000002480
6.52021E+14	652018000002498	652019000002474
6.52021E+14	652018000002498	900201600019704
6.52021E+14	652019000000978	900201600019112
6.52021E+14	652019000001023	900201600019713
6.52021E+14	652019000001023	900201600019673
6.52021E+14	652018000002498	900201600019712
6.52021E+14	652018000002498	220170577001872
6.52021E+14	652018000000357	652018000002717
6.52021E+14	652018000002498	652018000002614
6.52021E+14	652018000002498	900201600019110
6.52021E+14	220170577002208	652018000001162
6.52021E+14	652018000000357	900201600019008
6.52021E+14	652018000002498	900201600019493
6.52021E+14	652018000002498	652019000002429
6.52021E+14	652018000002498	900201600021001
6.52021E+14	652018000002498	652018000002382
6.52021E+14	NA	652018000002361
6.52021E+14	652019000001023	652018000002701
6.52021E+14	652018000002498	900201600021359
6.52021E+14	652019000000978	652018000002650
6.52021E+14	652018000002498	900201600019083
6.52021E+14	652019000001497	900201600019097
6.52021E+14	NA	NA
6.52021E+14	652018000000357	900201600019966
6.52021E+14	652018000000357	900201600021178
6.52021E+14	652018000000357	900201600019705
6.52021E+14	NA	652019000002443
6.52021E+14	652019000000978	652019000002230
6.52021E+14	652019000000978	652019000002214
6.52021E+14	652018000002498	652018000002778
6.52021E+14	652018000000357	652018000002383
6.52021E+14	652018000000357	220170577002028
6.52021E+14	652018000002498	652018000002642
6.52021E+14	652019000001023	900201600019716
6.52021E+14	652018000002498	900201600021352
6.52021E+14	652018000002498	652018000002750
6.52021E+14	652018000002498	900201600019975
6.52021E+14	652018000002498	652018000002602
6.52021E+14	652018000002498	900201600019093
6.52021E+14	652019000000978	652019000002482
6.52021E+14	652018000002498	220170577001878
6.52021E+14	652019000001023	652019000002432
6.52021E+14	652018000002498	900201600019968
6.52021E+14	652018000000357	900201600021594
6.52021E+14	652018000002498	652018000002552
6.52021E+14	74109	900201600021356
6.52021E+14	NA	652018000004211
6.52021E+14	652018000002321	220170577001879
6.52021E+14	652018000002498	900201600019485
6.52021E+14	652018000002498	900201600019009
6.52021E+14	652019000000978	652018000002646
6.52021E+14	652019000002120	652018000001355
6.52021E+14	652019000001497	900201600019620
6.52021E+14	652018000002498	900201600019017
6.52021E+14	652019000001023	220176529012026
6.52021E+14	NA	652018000000852
6.52021E+14	652018000001200	652019000001675
6.52021E+14	652018000002321	652019000001253
6.52021E+14	NA	652018000000305
6.52021E+14	652018000002321	652018000000653
6.52021E+14	74113	652019000001574
6.52021E+14	652018000002352	652018000000547
6.52021E+14	652018000002321	652019000001865
6.52021E+14	652018000002321	652018000000493
6.52021E+14	652018000002321	652018000000516
6.52021E+14	652018000002321	652018000002743
6.52021E+14	652018000001200	652018000002594
6.52021E+14	NA	652018000000971
6.52021E+14	652018000002352	652018000000783
6.52021E+14	652018000002321	652019000001243
6.52021E+14	74003	652019000001800
6.52021E+14	652018000002321	652019000001194
6.52021E+14	652018000002321	652018000002527
6.52021E+14	74003	652018000002560
6.52021E+14	220170577002208	652018000000333
6.52021E+14	652018000002321	652018000002768
6.52021E+14	NA	652018000001215
6.52021E+14	74113	652019000001210
6.52021E+14	652018000001200	652018000002387
6.52021E+14	652018000002321	652019000001905
6.52021E+14	652018000002321	652018000002585
6.52021E+14	74113	652018000002478
6.52021E+14	652018000002352	652018000001190
6.52021E+14	NA	NA
6.52021E+14	652018000002352	652018000000609
6.52021E+14	74113	652018000000973
6.52021E+14	NA	NA
6.52021E+14	NA	NA
6.52021E+14	652019000002118	652019000001557
6.52021E+14	NA	NA
6.52021E+14	652018000002352	652019000001195
6.52021E+14	652019000002120	652018000002499
6.52021E+14	652018000002352	652018000002721
6.52021E+14	652018000002321	652019000001864
6.52021E+14	652019000002120	652018000001086
6.52021E+14	652019000002120	652019000001893
6.52021E+14	74113	652018000002769
6.52021E+14	652018000002321	652019000001909
6.52021E+14	220170577002208	652019000000969
6.52021E+14	652018000002321	652018000002628
6.52021E+14	220170577002208	652019000001850
6.52021E+14	652019000000978	652018000001662
6.52021E+14	652018000002321	652019000001741
6.52021E+14	652019000002118	652019000001855
6.52021E+14	652019000002120	652019000001718
6.52021E+14	220170577002208	652018000002532
6.52021E+14	652018000000841	652019000000813
6.52021E+14	652018000000841	652018000000419
6.52021E+14	652018000000841	652019000000952
6.52021E+14	652019000001170	652019000000846
6.52021E+14	652018000001200	652019000001199
6.52021E+14	652018000001200	652019000001537
6.52021E+14	NA	NA
6.52021E+14	652019000001170	652019000000757
6.52021E+14	652018000000841	652018000000418
6.52021E+14	652018000000841	652019000000816
6.52021E+14	652018000000841	652019000001182
6.52021E+14	652019000001260	652019000001602
6.52021E+14	652018000001200	652019000001354
6.52021E+14	NA	NA
6.52021E+14	652019000001170	652019000001117
6.52021E+14	652018000000841	652018000000436
6.52021E+14	NA	NA
6.52021E+14	652018000001200	652018000000750
6.52021E+14	NA	NA
6.52021E+14	652018000000841	652019000001418
6.52021E+14	652018000001200	652019000001078
6.52021E+14	652019000001170	652019000001767
6.52021E+14	652018000001200	652019000001121
6.52021E+14	652018000001200	652019000001381
6.52021E+14	652018000000841	652019000001409
6.52021E+14	652018000001200	652019000000996
6.52021E+14	NA	652019000001275
6.52021E+14	652018000001200	652019000001420
6.52021E+14	NA	NA
6.52021E+14	NA	NA
6.52021E+14	652019000001260	652019000000939
6.52021E+14	652018000000841	652018000000292
6.52021E+14	NA	NA
6.52021E+14	652018000000841	652021900000934
6.52021E+14	652018000001200	652019000000875
6.52021E+14	652019000001497	652019000000786
6.52021E+14	652018000001200	652019000000936
6.52021E+14	NA	NA
6.52021E+14	652018000000841	652019000001740
6.52021E+14	652018000002321	652019000001655
6.52021E+14	652018000001200	652019000000787
6.52021E+14	652019000002101	652019000002251
6.52021E+14	NA	NA
6.52021E+14	NA	NA
6.52021E+14	NA	NA
6.52021E+14	NA	NA
6.52021E+14	NA	652019000000912
6.52021E+14	652018000002321	652019000002238
6.52021E+14	652018000000841	652019000000920
6.52021E+14	652018000002321	652019000002348
6.52021E+14	NA	652019000001489
6.52021E+14	652018000002352	652019000002375
6.52021E+14	652018000000841	652019000001880
6.52021E+14	652019000002120	652018000000631
6.52021E+14	652019000002120	220170577001710
6.52021E+14	652018000002352	900201600019977
6.52021E+14	B003	220170577001624
6.52021E+14	74109	652018000002750
6.52021E+14	652019000002120	652018000002545
6.52021E+14	652018000002321	220170577001046
6.52021E+14	652019000002120	220170577001633
6.52021E+14	652019000002120	652018000000567
6.52021E+14	74109	220170577001562
6.52021E+14	B003	652018000002749
6.52021E+14	74109	220170577001687
6.52021E+14	NA	652018000000405
6.52021E+14	652018000002352	652018000002533
6.52021E+14	652019000002120	220170577001739
6.52021E+14	652019000002120	900201600019120
6.52021E+14	652018000002352	220170577001568
6.52021E+14	652019000002120	220170577001617
6.52021E+14	NA	220170577001704
6.52021E+14	220170577002208	220170577001647
6.52021E+14	652019000002120	220170577001608
6.52021E+14	652019000002120	652018000002549
6.52021E+14	652019000002120	220170577001685
6.52021E+14	652019000002120	652018000000607
6.52021E+14	NA	220170577001643
6.52021E+14	652019000002120	220170577001677
6.52021E+14	NA	NA
6.52021E+14	652018000002352	220170577001577
6.52021E+14	652018000002321	220170577001900
6.52021E+14	220170577002208	652018000002799
6.52021E+14	652019000002120	220170577001869
6.52021E+14	652019000002120	220170577001739
6.52021E+14	652019000002120	900201600019663
6.52021E+14	652019000002120	652018000002580
6.52021E+14	652019000002120	900201600019153
6.52021E+14	220170577002208	220170577001694
6.52021E+14	NA	NA
6.52021E+14	NA	652018000002712
6.52021E+14	74109	220170577001554
6.52021E+14	NA	652018000000834
6.52021E+14	652018000002498	220170577001565
6.52021E+14	NA	220170577001627
6.52021E+14	652019000002120	652018000002523
6.52021E+14	220170577002208	220170577001715
6.52021E+14	NA	220170577001051
6.52021E+14	NA	NA
6.52021E+14	652019000002120	220170577001598
6.52021E+14	NA	220170577001884
6.52021E+14	NA	NA
6.52021E+14	NA	220170577001717
6.52021E+14	NA	NA
6.52021E+14	652019000002120	220170577001859
6.52021E+14	NA	652018000002595
6.52021E+14	NA	NA
6.52021E+14	652019000002120	900201600019678
6.52021E+14	652019000002120	652018000000597
6.52021E+14	652018000000357	900201600019557
6.52021E+14	652019000001497	900201600021366
6.52021E+14	652019000001497	900201600021173
6.52021E+14	652019000001497	652019000001910
6.52021E+14	652018000000357	900201600019609
6.52021E+14	652019000001062	652018000000679
6.52021E+14	652018000000357	652018000000789
6.52021E+14	652018000002498	220176529012394
6.52021E+14	652019000001497	652018000000518
6.52021E+14	652018000000357	900201600019038
6.52021E+14	NA	652019000002361
6.52021E+14	652018000000357	900201600019068
6.52021E+14	652019000001497	900201600021550
6.52021E+14	652019000001497	652018000001063
6.52021E+14	652019000001497	900201600019802
6.52021E+14	652019000001497	900201600019879
6.52021E+14	652018000002498	652019000001337
6.52021E+14	652018000002498	900201600019056
6.52021E+14	652019000001497	900201600019213
6.52021E+14	652019000001497	220170577001895
6.52021E+14	652018000002498	220176529012132
6.52021E+14	652018000000357	652019000001645
6.52021E+14	652019000001023	652019000002434
6.52021E+14	652018000000357	652018000000451
6.52021E+14	652019000001062	900201600021258
6.52021E+14	652019000001497	900201600019233
6.52021E+14	652018000002498	900201600019796
6.52021E+14	652018000000357	652018000000855
6.52021E+14	652019000001497	900201600019826
6.52021E+14	652018000000357	652018000002475
6.52021E+14	652019000001023	900201600021823
6.52021E+14	652018000002498	652019000002351
6.52021E+14	652019000001023	652018000000592
6.52021E+14	652019000000978	652018000000816
6.52021E+14	652019000001497	900201600019940
6.52021E+14	652019000001023	900201600019164
6.52021E+14	652019000001062	220170577001450
6.52021E+14	652019000000978	652018000000530
6.52021E+14	652019000000978	652019000001321
6.52021E+14	652019000001023	900201600021442
6.52021E+14	652019000001023	900201600019236
6.52021E+14	652018000002498	900201600019988
6.52021E+14	652019000001023	900201600019067
6.52021E+14	652019000001497	652018000000286
6.52021E+14	652019000001497	900201600019040
6.52021E+14	652018000000357	900201600021423
6.52021E+14	NA	900201600019847
6.52021E+14	652019000001023	900201600021433
6.52021E+14	652018000000357	900201600021721
6.52021E+14	652019000001497	900201600019058
6.52021E+14	652018000000357	900201600019252
6.52021E+14	652018000000357	900201600019039
6.52021E+14	652018000000357	652018000002150
6.52021E+14	652018000002498	652018000000881
6.52021E+14	652018000000357	652018000000738
6.52021E+14	652018000000357	900201600019273
6.52021E+14	652018000000357	900038000359438
6.52021E+14	652018000000357	652019000002241
6.52021E+14	652019000001497	900201600019265
6.52021E+14	NA	652018000000697
6.52021E+14	652019000000978	900201600019313
6.52021E+14	652018000000357	900201600019157
6.52021E+14	652018000002498	900201600021014
6.52021E+14	652018000000357	900201600019023
6.52021E+14	652019000001497	900201600021702
6.52021E+14	652018000000357	900201600021498
6.52021E+14	652019000001062	900201600019268
6.52021E+14	652019000001497	900201600019265
6.52021E+14	652019000001497	220176529012356
6.52021E+14	652019000001023	220170577001178
6.52021E+14	NA	900201600019730
6.52021E+14	652019000001023	900201600021243
6.52021E+14	652019000001023	900201600019239
6.52021E+14	652018000000357	900201600019077
6.52021E+14	652019000001023	220170577002018
6.52021E+14	NA	900201600021528
6.52021E+14	NA	652018000000820
6.52021E+14	652019000000978	900201600021839
6.52021E+14	652018000002352	900201600019686
6.52021E+14	652018000002352	220170577001037
6.52021E+14	B003	220170577001094
6.52021E+14	652018000002352	900201600019293
6.52021E+14	652019000002120	652018000002766
6.52021E+14	652019000002118	652018000002630
6.52021E+14	652019000002101	652018000000736
6.52021E+14	652018000002352	652018000000810
6.52021E+14	652019000002118	220176529012383
6.52021E+14	652019000001023	652018000002562
6.52021E+14	652019000002120	220176529012358
6.52021E+14	652019000002120	652018000000724
6.52021E+14	220170577002208	652018000002605
6.52021E+14	NA	220170577002040
6.52021E+14	652019000002105	220176529012396
6.52021E+14	652019000002120	220170577001448
6.52021E+14	652019000002120	220170577001164
6.52021E+14	652019000001170	652018000001025
6.52021E+14	NA	652018000002579
6.52021E+14	74109	652018000002770
6.52021E+14	220170577002208	220170577001374
6.52021E+14	652019000002120	220170577001181
6.52021E+14	652019000001023	652018000001090
6.52021E+14	652019000002118	652018000002471
6.52021E+14	NA	652018000000460
6.52021E+14	652018000002352	652018000002720
6.52021E+14	74109	220170577001675
6.52021E+14	B003	652018000002730
6.52021E+14	652019000002120	652018000000539
6.52021E+14	652019000002120	652018000000895
6.52021E+14	652018000002352	900201600019293
6.52021E+14	220170577002208	900201600019286
6.52021E+14	NA	652018000002782
6.52021E+14	652018000002352	220176529012364
6.52021E+14	220170577002208	652018000000710
6.52021E+14	652019000002120	900201600019906
6.52021E+14	NA	652018000002600
6.52021E+14	652019000002105	220176529012396
6.52021E+14	652018000000357	220170577001100
6.52021E+14	NA	652018000002763
6.52021E+14	652019000002120	220170577001448
6.52021E+14	74109	652018000002792
6.52021E+14	652019000002120	652018000002544
6.52021E+14	NA	652018000002540
6.52021E+14	652019000002118	220170577001126
6.52021E+14	NA	220176529012101
6.52021E+14	NA	900201600019158
6.52021E+14	652019000002120	220170577001086
6.52021E+14	74109	652018000002613
6.52021E+14	NA	652018000002508
6.52021E+14	652019000002120	220170577001087
6.52021E+14	652019000002120	900201600019759
6.52021E+14	652018000002321	652019000000965
6.52021E+14	652019000002120	652018000001039
6.52021E+14	B001	652018000000317
6.52021E+14	74109	900201600019180
6.52021E+14	652019000002120	220170577001500
6.52021E+14	652019000002120	652018000002634
6.52021E+14	NA	NA
6.52021E+14	74109	652018000000361
6.52021E+14	NA	NA
6.52021E+14	652018000002352	220176529012102
6.52021E+14	NA	NA
6.52021E+14	652019000002120	220170577001020
6.52021E+14	74109	220170577001491
6.52021E+14	652019000002118	652019000002295
6.52021E+14	B001	652019000002288
6.52021E+14	652019000002101	652019000002431
6.52021E+14	B001	652019000002250
6.52021E+14	652019000002105	652018000002487
6.52021E+14	NA	652019000002249
6.52021E+14	652018000002321	652019000002387
6.52021E+14	652019000002120	652019000002327
6.52021E+14	B001	652019000002430
6.52021E+14	652019000002101	652019000002217
6.52021E+14	652018000002321	652019000002449
6.52021E+14	652019000002118	652019000002270
6.52021E+14	652018000002321	652018000002406
6.52021E+14	652018000002321	652019000002420
6.52021E+14	B001	652019000002468
6.52021E+14	652019000002101	652019000002316
6.52021E+14	652019000002120	652019000002370
6.52021E+14	NA	NA
6.52021E+14	652019000002118	652019000001896
6.52021E+14	652019000002101	652019000002425
6.52021E+14	652018000002321	652019000002471
6.52021E+14	652018000002321	652019000002382
6.52021E+14	652019000002118	652019000002309
6.52021E+14	220170577002208	652019000001928
6.52021E+14	652019000002118	652019000002368
6.52021E+14	652018000002352	652019000002213
6.52021E+14	652018000002321	652019000001183
6.52021E+14	652018000002321	652019000002404
6.52021E+14	652018000002321	652019000002376
6.52021E+14	B003	652019000002229
6.52021E+14	652018000002321	652019000002343
6.52021E+14	652019000002118	652019000002301
6.52021E+14	652018000002321	652019000002222
6.52021E+14	NA	NA
6.52021E+14	NA	NA
6.52021E+14	NA	NA
6.52021E+14	NA	NA
6.52021E+14	NA	NA
6.52021E+14	NA	NA
6.52021E+14	NA	NA
6.52021E+14	NA	NA
6.52021E+14	NA	NA
6.52021E+14	NA	NA
6.52021E+14	NA	NA
6.52021E+14	NA	NA
6.52021E+14	NA	NA
6.52021E+14	NA	NA
6.52021E+14	NA	NA
6.52021E+14	NA	NA
6.52021E+14	NA	NA
6.52021E+14	NA	NA
6.52021E+14	NA	NA
6.52021E+14	NA	NA
6.52021E+14	NA	NA
6.52021E+14	NA	NA
6.52022E+14	652020000002025	652020000000715
6.52022E+14	652018000001200	652019000002393
6.52022E+14	652018000001200	652018000002702
6.52022E+14	652019000001023	652019000002432
6.52022E+14	652020000000458	900201600021179
6.52022E+14	652019000001023	652018000002554
6.52022E+14	652020000000458	652019000000800
6.52022E+14	652020000000458	652020000000828
6.52022E+14	652020000002025	652020000000679
6.52022E+14	652020000000458	220170577002010
6.52022E+14	NA	NA
6.52022E+14	652019000001023	900201600019711
6.52022E+14	652020000002025	220170577001668
6.52022E+14	652020000000458	652018000002382
6.52022E+14	652020000000458	652018000002646
6.52022E+14	652019000002120	652019000002204
6.52022E+14	652019000001023	652018000002379
6.52022E+14	652020000002025	652020000002322
6.52022E+14	652018000001200	900201600019556
6.52022E+14	652019000002120	652019000002429
6.52022E+14	652020000002025	652020000000779
6.52022E+14	652020000002025/652019000001023	652018000000437
6.52022E+14	652018000002352	220170577002028
6.52022E+14	652019000002120	900201600019095
6.52022E+14	652019000001023	220170577001886
6.52022E+14	652018000002352	220170577001682
6.52022E+14	652018000002352	900201600019661
6.52022E+14	652019000001023	652018000002394
6.52022E+14	652020000000458	220176529012026
6.52022E+14	652020000002025	220170577001667
6.52022E+14	652018000001200	652018000002375
6.52022E+14	652019000001023	652019000002310
6.52022E+14	652018000001200	900201600019002
6.52022E+14	652018000001200	900201600019975
6.52022E+14	652020000000458/652019000002120	220176529012351
6.52022E+14	652020000002025	900201600019713
6.52022E+14	652018000001200	652018000002606
6.52022E+14	652019000002120	652018000002778
6.52022E+14	652020000002025	652018000002622
6.52022E+14	652020000000458	220170577001689
6.52022E+14	652019000002120	220170577001632
6.52022E+14	652019000002120	652018000002378
6.52022E+14	652018000002352	220170577001684
6.52022E+14	652019000001023	900201600019083
6.52022E+14	652020000002025/652019000001023	900201600019110
6.52022E+14	652018000001200	652018000002575
6.52022E+14	652020000002025	652018000002742
6.52022E+14	652020000000458	652019000002230
6.52022E+14	652019000001023	652018000002474
6.52022E+14	652020000002025	652018000002742
6.52022E+14	652018000001200	652018000002528
6.52022E+14	652019000002120	652018000001062
6.52022E+14	652020000000458	900201600019620
6.52022E+14	652018000001200	900201600019836
6.52022E+14	652019000001023	652019000002214
6.52022E+14	652020000002025/652019000001023	220170577001565
6.52022E+14	652020000002025/652019000001023	652018000002750
6.52022E+14	652019000001023	900201600019963
6.52022E+14	652020000000458	900201600019822
6.52022E+14	652020000002025	900201600021352
6.52022E+14	652020000002025	652019000002439
6.52022E+14	652020000002921	652019000002368
6.52022E+14	652019000001023	652020000002905
6.52022E+14	652020000002993	652019000002420
6.52022E+14	652020000002025	652019000002270
6.52022E+14	652020000002993	652019000002273
6.52022E+14	652020000002025	652019000002238
6.52022E+14	652020000002025	652019000002436
6.52022E+14	652019000001023	652019000000031
6.52022E+14	652020000002993	652019000001556
6.52022E+14	652020000002921	652019000002449
6.52022E+14	652020000002921	652019000002414
6.52022E+14	er06494	652019000002377
6.52022E+14	652020000002993	652019000002343
6.52022E+14	652020000002025	652019000002467
6.52022E+14	652020000002921	652019000002282
6.52022E+14	652020000002993	652019000001728
6.52022E+14	652019000001023	652019000002281
6.52022E+14	652020000002921	652019000002336
6.52022E+14	652020000002993	652019000002247
6.52022E+14	652019000001023	652019000001587
6.52022E+14	652019000001023	652019000002315
6.52022E+14	652020000002993	652019000001291
6.52022E+14	652020000002921	652019000002248
6.52022E+14	652019000001023	652019000002222
6.52022E+14	652020000002025	652019000001272
6.52022E+14	652020000002025	652019000002208
6.52022E+14	652020000002993	652019000001923
6.52022E+14	652020000000458	652019000002469
6.52022E+14	652020000000458	652019000002410
6.52022E+14	652020000002025	652019000002446
6.52022E+14	652020000002025	652019000002284
6.52022E+14	652020000000458	652019000002313
6.52022E+14	652020000000458	652019000002457
6.52022E+14	652020000000458	652019000002337
6.52022E+14	652020000000458	652019000002268
6.52022E+14	652020000002921	652019000002205
6.52022E+14	652019000001023	652019000002447
6.52022E+14	652020000002025	652019000002352
6.52022E+14	652020000002921	652019000002358
6.52022E+14	652020000002993	652019000002430
6.52022E+14	652020000002993	652019000002370
6.52022E+14	652019000001023	652018000002422
6.52022E+14	652020000002025	652019000002301
6.52022E+14	652019000001023	652019000002250
6.52022E+14	652020000002921	652019000002499
6.52022E+14	652020000000458	652019000002327
6.52022E+14	652020000002921	652019000002358
6.52022E+14	652020000000458	652019000002431
6.52022E+14	652020000002025	652019000002215
6.52022E+14	NA	NA
6.52022E+14	652019000001023	652019000002246
6.52022E+14	652020000000458	652019000002438
6.52022E+14	652020000002993	652019000001304
6.52022E+14	652020000000316	652020000000296
6.52022E+14	NA	NA
6.52022E+14	652020000000496	652020000002465
6.52022E+14	652020000000496	652020000000333
6.52022E+14	652020000000316	652020000000500
6.52022E+14	NA	NA
6.52022E+14	652020000000316	652020000000245
6.52022E+14	NA	NA
6.52022E+14	652020000000496	652020000002050
6.52022E+14	652020000000316	652020000002281
6.52022E+14	652020000000496	652020000000413
6.52022E+14	652020000000316	652020000000390
6.52022E+14	652020000000316	652020000000248
6.52022E+14	652019000001023	900201600021347
6.52022E+14	652021000001446	652020000002883
6.52022E+14	652020000002025	900201600019678
6.52022E+14	652020000002025	900201600019678
6.52022E+14	652020000000316	652020000000635
6.52022E+14	B-1	652020000000888
6.52022E+14	652020000000496	652020000000667
6.52022E+14	652020000000496	652020000002127
6.52022E+14	652020000000316	652020000000356
6.52022E+14	652020000000496	652020000002441
6.52022E+14	652020000000316	652020000000221
6.52022E+14	652020000000316	652020000000068
6.52022E+14	NA	NA
6.52022E+14	NA	NA
6.52022E+14	NA	NA
6.52022E+14	652020000000496	652020000002214
6.52022E+14	NA	NA
6.52022E+14	652021000002921	220170577001013
6.52022E+14	652019000001023	652020000000261
6.52022E+14	NA	652020000000960
6.52022E+14	652021000002921	652018000002728
6.52022E+14	652021000002921	220170577001637
6.52022E+14	652021000002921	652018000000970
6.52022E+14	652021000002921	652018000002542
6.52022E+14	NA	220176529012389
6.52022E+14	652021000002921	900201600019906
6.52022E+14	652019000001023	220170577001324
6.52022E+14	652021000002921	220170577001438
6.52022E+14	652021000002921	220170577001072
6.52022E+14	NA	652018000002718
6.52022E+14	652021000002921	652018000002754
6.52022E+14	652021000002921	220170577001285
6.52022E+14	652021000002921	652018000000719
6.52022E+14	NA	900038000359995
6.52022E+14	652021000002921	900201600019612
6.52022E+14	652021000002921	652018000002562
6.52022E+14	652020000002921	652018000002522
6.52022E+14	652021000002921	220170577001469
6.52022E+14	652021000002921	652018000002451
6.52022E+14	NA	220170577000192
6.52022E+14	652020000002921	220170577001570
6.52022E+14	652019000001023	652020000002848
6.52022E+14	NA	615099268868280
6.52022E+14	652020000000471	220170577001491
6.52022E+14	652020000002921	652020000002218
6.52022E+14	NA	220176529012383
6.52022E+14	NA	220170577001345
6.52022E+14	652021000002921	900201600019284
6.52022E+14	652020000000471	220170577001441
6.52022E+14	652021000002921	652018000002503
6.52022E+14	652021000002921	220170577001062
6.52022E+14	652020000002921	220170577001164
6.52022E+14	652019000001023	652018000002579
6.52022E+14	NA	220170577001479
6.52022E+14	652021000002921	220170577001425
6.52022E+14	B-5	220170577001856
6.52022E+14	652021000002921	652018000002800
6.52022E+14	B-5	652018000002452
6.52022E+14	B-5	652018000000814
6.52022E+14	NA	652018000002531
6.52022E+14	652019000001023	652018000002579
6.52022E+14	652021000002921	652018000002508
6.52022E+14	NA	652018000002707
6.52022E+14	B-5	652018000001177
6.52022E+14	B-5	652018000000361
6.52022E+14	NA	900038000359970
6.52022E+14	B-5	220170577001158
6.52022E+14	B-5	652020000000988
6.52022E+14	B-5	220170577001620
6.52022E+14	NA	NA
6.52022E+14	652021000001446	652020000002603
6.52022E+14	652019000002101	652020000002267
6.52022E+14	652021000001446	652020000002851
6.52022E+14	652018000002321	652020000002694
6.52022E+14	652019000002101	652020000002873
6.52022E+14	652019000002101	652020000002942
6.52022E+14	652019000002101	652020000002951
6.52022E+14	652021000001446	652021000000885
6.52022E+14	652019000002101	652019000001331
6.52022E+14	652021000001446	652020000002619
6.52022E+14	652021000001446	652020000002958
6.52022E+14	652021000001454	652020000002956
6.52022E+14	652021000001446	652020000002810
6.52022E+14	NA	NA
6.52022E+14	652018000002321	652020000002816
6.52022E+14	652018000002321	652020000002286
6.52022E+14	652019000002101	652020000002211
6.52022E+14	652018000002321	652020000002931
6.52022E+14	NA	NA
6.52022E+14	652019000002101	652020000002821
6.52022E+14	652019000002101	652020000000968
6.52022E+14	NA	NA
6.52022E+14	652019000002101	652020000002840
6.52022E+14	652021000001446	652020000002911
6.52022E+14	NA	NA
6.52022E+14	NA	NA
6.52022E+14	652020000000056	652018000002618
6.52022E+14	652020000000056	220170577002016
6.52022E+14	652020000000056	652018000002534
6.52022E+14	652020000000056	220170577001677
6.52022E+14	652020000000056	220170577002025
6.52022E+14	652020000002025	900201600019840
6.52022E+14	652020000002025	220170577001730
6.52022E+14	652020000002025	652018000002501
6.52022E+14	652020000000056	652018000000908
6.52022E+14	652020000000056	652020000000217
6.52022E+14	652020000000056	220170577001852
6.52022E+14	652020000000056	220170577001619
6.52022E+14	652019000001023	652020000000404
6.52022E+14	652020000000056	220170577001746
6.52022E+14	652020000002025	220170577002011
6.52022E+14	652020000000056	220170577001601
6.52022E+14	652020000002025	900201600019500
6.52022E+14	652020000000056	900201600019483
6.52022E+14	652020000002025	220170577001732
6.52022E+14	652020000000056	220170577001717
6.52022E+14	NA	NA
6.52022E+14	652020000002025	652020000002638
6.52022E+14	652020000002025	652018000002625
6.52022E+14	652020000002025	652018000002487
6.52022E+14	652020000002025	220170577001889
6.52022E+14	652020000000056	652018000002641
6.52022E+14	652020000002025	220170577001744
6.52022E+14	652020000002025	652018000002511
6.52022E+14	652020000002025	652018000000628
6.52022E+14	652020000000056	652020000002853
6.52022E+14	652019000001023	652018000000753
6.52022E+14	652020000002025	220170577002047
6.52022E+14	652020000000056	220170577001674
6.52022E+14	652020000002025	220170577001743
6.52022E+14	652019000001023	652020000002642
6.52022E+14	652020000000056	220170577001589
6.52022E+14	652020000000056	652018000002744
6.52022E+14	652020000000056	652018000002468
6.52022E+14	652020000000056	220170577002020
6.52022E+14	652020000000056	652018000002496
6.52022E+14	652020000000056	220170577001568
6.52022E+14	652020000002025	652018000000886
6.52022E+14	652019000001023	220170577001598
6.52022E+14	652020000002025	220170577002033
6.52022E+14	652019000001023	652019000001494
6.52022E+14	652020000000458	652019000001364
6.52022E+14	652020000000458	2019-06196
6.52022E+14	652020000000458	652019000000934
6.52022E+14	652019000001023	652019000001059
6.52022E+14	652020000000458	652019000000888
6.52022E+14	NA	NA
6.52022E+14	652019000001023	652018000000993
6.52022E+14	652019000000976	652020000000110
6.52022E+14	NA	NA
6.52022E+14	652019000001023	652019000000851
6.52022E+14	652019000000976	652019000000893
6.52022E+14	652019000000976	652019000001307
6.52022E+14	652020000000458	652020000000029
6.52022E+14	652019000000976	652019000001225
6.52022E+14	B-12	652018000000285
6.52022E+14	652019000000976	652018000000445
6.52022E+14	B-5	652020000000473
6.52022E+14	652020000000458	652020000000033
6.52022E+14	652019000000976	652019000000787
6.52022E+14	B-15	652019000001101
6.52022E+14	652020000000458	652019000001061
6.52022E+14	652019000001023	652019000000816
6.52022E+14	652020000000458	652019000001410
6.52022E+14	NA	NA
6.52022E+14	652019000001023	652019000001370
6.52022E+14	652019000000976	652019000000890
6.52022E+14	652019000000976	652019000000893
6.52022E+14	652019000001023	652019000001025
6.52022E+14	652020000000458	652018000000419
6.52022E+14	652020000000458	652020000000368
6.52022E+14	652019000001023	652019000001489
6.52022E+14	652019000000976	652019000001394
6.52022E+14	652020000000458	652019000002161
6.52022E+14	652020000000458	652020000002074
6.52022E+14	B-12	652020000002032
6.52022E+14	652019000000976	652019000001359
6.52022E+14	652020000000458	652018000000403
6.52022E+14	B-12	652019000000912
6.52022E+14	652019000001023	652020000000084
6.52022E+14	652020000000458	652019000002156
6.52022E+14	652021000001454	652018000000796
6.52022E+14	652021000001747	652019000001242
6.52022E+14	NA	NA
6.52022E+14	652021000001747	652018000001215
6.52022E+14	652019000002118	652018000002594
6.52022E+14	652021000001747	652019000001741
6.52022E+14	652021000001747	652019000001165
6.52022E+14	652021000001484	652019000002761
6.52022E+14	652021000001454	652019000001936
6.52022E+14	652019000002118	652019000001218
6.52022E+14	652021000001747	652019000001700
6.52022E+14	652021000001484	652020000000697
6.52022E+14	652019000002118	652019000001716
6.52022E+14	652019000002118	652019000001153
6.52022E+14	652021000001747	652019000001702
6.52022E+14	652019000002118	652019000001584
6.52022E+14	652019000002118	652019000001798
6.52022E+14	652019000002118	652018000002759
6.52022E+14	652021000001747	652019000001248
6.52022E+14	652021000001484	652018000000762
6.52022E+14	652021000001747	652019000001299
6.52022E+14	652021000001747	652019000001680
6.52022E+14	652021000001454	652018000002476
6.52022E+14	NA	NA
6.52022E+14	652021000001747	652020000000853
6.52022E+14	652021000001484	652018000002386
6.52022E+14	652021000001484	652018000002532
6.52022E+14	652019000002118	652020000000664
6.52022E+14	652019000002118	652019000001852
6.52022E+14	652021000001747	652019000001552
6.52022E+14	652019000002118	652019000001173
6.52022E+14	652019000002118	652019000001763
6.52022E+14	652019000002118	652018000002377
6.52022E+14	652021000001454	652018000000958
6.52022E+14	652021000001484	652019000001591
6.52022E+14	652021000001747	652019000001594
6.52022E+14	652019000002118	652018000001193
6.52022E+14	652021000001747	652019000001569
6.52022E+14	652021000001747	652018000000544
6.52022E+14	652021000001747	652019000001155
6.52022E+14	652021000001747	652018000002738
6.52022E+14	652021000001454	652019000001879
6.52022E+14	652021000001747	652019000001855
6.52022E+14	652018000002321	652019000001771
6.52022E+14	652021000001454	652019000001749
6.52022E+14	652019000002118	652019000001654
6.52022E+14	652018000002321	652018000000612
6.52022E+14	652021000001747	652018000002784
6.52022E+14	652021000001454	652019000001228
6.52022E+14	652021000001454	652018000000638
9.00038E+14	NA	NA
9.002E+14	NA	NA
9.00202E+14	NA	NA
9.00202E+14	NA	NA
9.00202E+14	NA	NA
9.00202E+14	NA	NA
9.00202E+14	NA	NA
9.00202E+14	NA	NA
9.00202E+14	NA	NA
9.00202E+14	NA	NA
9.00202E+14	NA	NA
9.00202E+14	NA	NA
9.00202E+14	NA	NA
9.00202E+14	NA	NA
9.00202E+14	NA	NA
9.00202E+14	NA	NA
9.00202E+14	NA	NA
9.00202E+14	NA	NA
9.00202E+14	NA	NA
9.00202E+14	NA	NA
9.00202E+14	NA	NA
9.00202E+14	NA	NA
9.00202E+14	NA	NA
9.00202E+14	NA	NA
9.00202E+14	NA	NA
9.00202E+15	NA	NA
er0050	NA	NA
er20-0057	NA	NA
er20-01854	NA	NA
er2019-07164	NA	NA
er21-02394	NA	NA
6.52023E+14	652021000001960	652020000000469
6.52023E+14	652021000001863	652019000002340
6.52023E+14	652021000001844	652020000002022
6.52023E+14	652021000001863	652019000002373
6.52023E+14	652021000001863	652019000002368
6.52023E+14	652021000001844	652020000002814
6.52023E+14	652021000001863	652019000002294
6.52023E+14	NA	652019000002448
6.52023E+14	NA	652019000000207
6.52023E+14	652021000001844	652019000002222
6.52023E+14	NA	652018000002460
6.52023E+14	652021000001863	652019000001896
6.52023E+14	652021000001844	652019000002274
6.52023E+14	652021000001844	652019000002281
6.52023E+14	652021000001844	652019000002424
6.52023E+14	652021000001844	652019000001706
6.52023E+14	652021000001863	652019000002213
6.52023E+14	NA	652019000002273
6.52023E+14	652021000000488	652019000002393
6.52023E+14	652021000001863	652019000002353
6.52023E+14	652021000001863	652019000002489
6.52023E+14	652021000001863	652019000001231
6.52023E+14	652021000001844	652019000002419
6.52023E+14	652021000001844	652019000002444
6.52023E+14	652021000001844	652019000002364
6.52023E+14	NA	NA
6.52023E+14	652021000000086	652021000000793
6.52023E+14	652021000001863	652019000001291
6.52023E+14	652021000001844	652019000002229
6.52023E+14	652021000001863	652019000002287
6.52023E+14	652021000001844	652020000002283
6.52023E+14	652021000000627	652021000000694
6.52023E+14	652021000001844	652019000002500
6.52023E+14	652021000001863	652019000001728
6.52023E+14	652021000001844	652019000002279
6.52023E+14	652021000001844	652019000002358
6.52023E+14	652021000001844	652019000002338
6.52023E+14	NA	652021000004580
6.52023E+14	652021000001844	652019000002380
6.52023E+14	652021000001844	652019000002303
6.52023E+14	652021000001844	652019000002491
6.52023E+14	NA	652018000002422
6.52023E+14	652021000001863	652019000002299
6.52023E+14	652021000000436	652020000002905
6.52023E+14	652021000001844	652019000002235
6.52023E+14	652021000001844	652019000002491
6.52023E+14	652021000001844	652019000002220
6.52023E+14	652021000001844	652019000002381
6.52023E+14	652021000001844	652019000002381
6.52023E+14	652021000001863	652019000002221
6.52023E+14	NA	652019000002483
6.52023E+14	652021000001863	652019000002378
6.52023E+14	652021000001863	652019000002457
6.52023E+14	652021000001844	652019000002389
6.52023E+14	652021000001863	652019000002247
6.52023E+14	652021000001863	652019000002289
6.52023E+14	652021000001863	652019000002258
6.52023E+14	652021000001863	652019000001838
6.52023E+14	652021000001844	652021000001136
6.52023E+14	652021000001863	652019000001262
6.52023E+14	652021000001844	652019000002344
6.52023E+14	652021000001844	652019000002325
6.52023E+14	652021000001863	652020000002839
6.52023E+14	NA	652019000001292
6.52023E+14	652021000001863	652019000002293
6.52023E+14	652021000001799	652018000000584
6.52023E+14	652021000001799	652018000000584
6.52023E+14	NA	652019000001165
6.52023E+14	652021000001799	652019000001278
6.52023E+14	652021000000387	652019000001242
6.52023E+14	652021000000387	652018000000932
6.52023E+14	652021000001799	652018000000763
6.52023E+14	652021000001799	652018000000762
6.52023E+14	NA	652018000001155
6.52023E+14	652021000001799	652018000002768
6.52023E+14	652021000000589	652020000000897
6.52023E+14	652021000000387	652018000000958
6.52023E+14	652021000000589	652018000002761
6.52023E+14	652021000001799	652018000000763
6.52023E+14	652021000000589	652019000001893
6.52023E+14	652021000000387	652019000001271
6.52023E+14	652021000000387	652018000001001
6.52023E+14	652021000000387	652020000000883
6.52023E+14	652021000000387	652020000000872
[truncated: 653 more rows]
