# Supplementary material for: Inbreeding patterns and genetic diversity under selection in Teha sheep
Source: Front Genet. 2025 Jun 27;16:1576125. doi: 10.3389/fgene.2025.1576125 (PMC12245786; doi:10.3389/fgene.2025.1576125)
Supplement: Supplementary file 1 [file DataSheet1.zip › Raw data/ROH.R]

# 导入需要的库
library(ggplot2)
library(data.table)
# 创建数据框，包含质控前后 SNP 和样本的数量，并设置顺序
data <- data.frame(
  Stage = factor(c("Before QC", "After QC"), levels = c("Before QC", "After QC")),  # 设置顺序：Before 在前
  SNP_Count = c(64734, 56297),
  Sample_Count = c(1273, 1271)
)

# 计算 SNP 和 Sample 的比例
scaleFactor <- max(data$SNP_Count) / max(data$Sample_Count)

# 创建双轴双柱状图
# title = "Comparison of SNP and Sample Counts Before and After QC"
ggplot(data, aes(x = Stage)) +
  # 左轴 - SNP 数量的柱状图
  geom_bar(aes(y = SNP_Count), stat = "identity", fill = "black", alpha = 0.7, width = 0.4) +
  geom_text(aes(y = SNP_Count, label = SNP_Count), vjust = 2, color = "blue", size = 5) +  # SNP 数字应在柱子内部靠下
  scale_y_continuous(name = "SNP Count", limits = c(0, 70000),  
                     sec.axis = sec_axis(~ . / scaleFactor, name = "Sample Count")) +
  # 右轴 - 样本数量的柱状图
  geom_bar(aes(y = Sample_Count * scaleFactor), stat = "identity", fill = "grey", alpha = 0.7, width = 0.4) +
  geom_text(aes(y = Sample_Count * scaleFactor, label = Sample_Count), vjust = -1.2, color = "red", size = 5) +  # 样本数字应在柱子顶部
  labs(
       x = "QC Stage") +
  theme_minimal()
# 调整数据顺序
before_qc <- read.table("before_qc_stats.imiss", header = TRUE)
after_qc <- read.table("after_qc_stats.imiss", header = TRUE)

# 绘制缺失率分布的箱线图
# 0.985,0.999，title = "Individual Missing Rate Before and After QC",
library(ggplot2)
ggplot() +
  geom_boxplot(data = before_qc, aes(x = "Before QC", y = F_MISS)) +
  geom_boxplot(data = after_qc, aes(x = "After QC", y = F_MISS)) +
  labs(
       x = "Stage", y = "Missing Rate (F_MISS)") +
  theme_minimal() +
  scale_x_discrete(limits = c("Before QC", "After QC"))  # 调整顺序


#############
#############
#############
##############
#################
# 读取 PLINK 生成的 ROH 数据
roh_data <- read.table("roh_results.hom", header = TRUE)
# 基因组的总长度 (Lauto) 单位为 Mb
Lauto <- 2628.15  # 根据新的计算结果
# 将 KB 转换为 MB
roh_data$MB <- roh_data$KB / 1000

# 计算每个个体的 ROH 总数和总长度（单位为 MB）
roh_summary <- aggregate(roh_data$MB, by = list(roh_data$IID), FUN = sum)
colnames(roh_summary) <- c("IID", "Total_Length_MB")

# 计算每个个体的 ROH 数量
roh_count <- table(roh_data$IID)
roh_summary$Total_Number <- roh_count

# 绘制散点图
library(ggplot2)
ggplot(roh_summary, aes(x = Total_Length_MB, y = Total_Number)) +
  geom_point() +
  labs(
       x = "Total length of ROH (Mb)",
       y = "Total number of ROH") +
  scale_x_continuous(labels = scales::comma) +  # 格式化 x 轴
  theme_minimal()


# 创建ROH长度类别
roh_data$Category <- cut(roh_data$KB, breaks = c(0, 5000, 10000, 20000, Inf), labels = c("1-5Mb", "5-10Mb", "10-20Mb", ">20Mb"))

# 统计不同长度类别的相对频率
roh_freq <- table(roh_data$Category) / sum(table(roh_data$Category))

# 绘制相对频率柱状图
ggplot(data = as.data.frame(roh_freq), aes(x = Var1, y = Freq)) +
  geom_bar(stat = "identity") +
  labs(
       x = "ROH Length Category", 
       y = "Relative Frequency") +
  theme_minimal()

# 初始化结果数据框
results <- data.frame(Category = character(),
                      Total_Length = numeric(),
                      Individual_Count = numeric(),
                      Average_Length = numeric(),
                      stringsAsFactors = FALSE)

# 逐类计算
for (cat in levels(roh_data$Category)) {
  # 过滤出当前类别的ROH数据
  current_data <- roh_data[roh_data$Category == cat, ]
  
  # 计算总长度
  total_length <- sum(current_data$MB)
  
  # 计算个体数量
  individual_count <- length(unique(current_data$IID))
  
  # 计算平均长度
  average_length <- ifelse(individual_count > 0, total_length / individual_count, 0)
  
  # 将结果添加到数据框中
  results <- rbind(results, data.frame(Category = cat,
                                       Total_Length = total_length,
                                       Individual_Count = individual_count,
                                       Average_Length = average_length))
}

# 打印结果数据框
print(results)
# 确保Category是有序的因子
results$Category <- factor(results$Category, 
                           levels = c("1-5Mb", "5-10Mb", "10-20Mb", ">20Mb"))

# 绘制 ROH 长度类别的平均长度和总和柱状图
ggplot(results, aes(x = Category, y = Average_Length)) +
  geom_bar(stat = "identity", fill = "steelblue") +
  labs(
       x = "ROH Length Category",
       y = "Average Length (Mb)") +
  theme_minimal()

library(dplyr)

# 假设roh_data已经包含Category列，并按"1-5Mb", "5-10Mb", "10-20Mb", ">20Mb" 分类
# 计算每个分类的统计信息
category_summary <- roh_data %>%
  group_by(Category) %>%
  summarise(
    ROH_Number = n(),
    Total_Length_MB = sum(MB, na.rm = TRUE),
    Average_Length_MB = mean(MB, na.rm = TRUE),
    SD_Length_MB = sd(MB, na.rm = TRUE),
    Max_Length_MB = max(MB, na.rm = TRUE),  # 增加最大值
    Min_Length_MB = min(MB, na.rm = TRUE)   # 增加最小值
  )

# 计算每个分类的百分比
total_length <- sum(category_summary$Total_Length_MB, na.rm = TRUE)
category_summary <- category_summary %>%
  mutate(
    Percent = round(100 * Total_Length_MB / total_length, 2)
  )

# 查看结果
print(category_summary)


################
#######################
################################
#########################################
#############FROH
# 加载必要的包
library(dplyr)
library(ggplot2)

# 读取 .indiv 文件，其中包含每个个体的 ROH 总长度
roh_per_indiv <- read.table("roh_results.hom.indiv", header = TRUE)


# 计算每个个体的 FROH
roh_per_indiv <- roh_per_indiv %>%
  mutate(FROH = KB / (Lauto * 1000))  # 注意将 KB 转换为 Mb 后计算 FROH

# 绘制 FROH 分布图
ggplot(roh_per_indiv, aes(x = FROH)) +
  geom_histogram(binwidth = 0.01, fill = "blue", color = "black", alpha = 0.7) +
  labs( x = "FROH", y = "Count") +
  theme_minimal() +
  scale_x_continuous(breaks = seq(0, max(roh_per_indiv$FROH), by = 0.05))

library(dplyr)

# 基因组总长度（单位：Mb）
# 使用实际的基因组长度

# 读取并加载 roh_per_indiv 数据
# 假设数据已加载在 roh_per_indiv 数据框中
# roh_per_indiv <- read.table("your_file_path_here", header = TRUE)  # 示例代码，如已加载则可忽略

# 计算每个个体的 FROH，单位转换为 Mb
roh_per_indiv <- roh_per_indiv %>%
  mutate(FROH = KB / (Lauto * 1000))  # KB 转换为 Mb

# 将每个个体的 FROH 分配到不同的 ROH 长度区间
roh_per_indiv$FROH_category <- cut(
  roh_per_indiv$FROH,
  breaks = c(0, 0.005, 0.01, 0.02, Inf),
  labels = c("FROH1-5Mb", "FROH5-10Mb", "FROH10-20Mb", "FROH>20Mb")
)

# 按照不同的 FROH 分类计算描述性统计信息
category_summary <- roh_per_indiv %>%
  group_by(FROH_category) %>%
  summarise(
    Mean = mean(FROH, na.rm = TRUE),
    Median = median(FROH, na.rm = TRUE),
    Minimum = min(FROH, na.rm = TRUE),
    Maximum = max(FROH, na.rm = TRUE),
    Coefficient_of_Variation = sd(FROH, na.rm = TRUE) / mean(FROH, na.rm = TRUE) * 100,
    Number_of_Animals = n()
  )

# 查看结果
print(category_summary)
# 假设数据框 `roh_per_indiv` 中已经包含 FROH 列
library(dplyr)

# 计算总体 FROH 的统计信息
overall_FROH_summary <- roh_per_indiv %>%
  summarise(
    Min = min(FROH, na.rm = TRUE),
    Max = max(FROH, na.rm = TRUE),
    Mean = mean(FROH, na.rm = TRUE),
    Median = median(FROH, na.rm = TRUE),
    SD = sd(FROH, na.rm = TRUE),
    CV = (sd(FROH, na.rm = TRUE) / mean(FROH, na.rm = TRUE)) * 100,
    P1 = quantile(FROH, 0.01, na.rm = TRUE),
    P99 = quantile(FROH, 0.99, na.rm = TRUE)
  )

# 查看结果
print(overall_FROH_summary)


# 将数据转换为 data.table 格式
roh_data <- fread("roh_results.hom", fill = TRUE, header = TRUE)
setDT(roh_data)

# 基因组的总长度 (Lauto) 单位为 Mb
Lauto <- 2628.15

# 确保 roh_data 是 data.table 格式
roh_data <- as.data.table(roh_data)

# 去除重复的 ROH 区域，保留每个染色体的每种 ROH 区域是唯一的，且保留范围最长的那个
roh_data <- roh_data[, .SD[which.max(POS2 - POS1)], by = .(CHR, POS1)] 
# 添加 group 列来标记连续区间的合并
roh_data[, group := cumsum(c(TRUE, POS1[-1] > shift(POS2, fill = 0)[-1]))]

# 计算每个 group 的合并起始和结束位置
roh_length_per_chr <- roh_data[, .(
  merged_start = min(POS1),
  merged_end = max(POS2)
), by = .(CHR, group)]

# 打印合并结果
view(roh_length_per_chr)
library(data.table)

# 确保 roh_length_per_chr 是 data.table 格式
setDT(roh_length_per_chr)

# 按照染色体（CHR）和起始位置（merged_start）对数据进行排序
setorder(roh_length_per_chr, CHR, merged_start)

# 初始化 result 为一个空的 data.table
result <- data.table(CHR = integer(), merged_start = integer(), merged_end = integer())

# 使用循环处理每个染色体
for (chr in unique(roh_length_per_chr$CHR)) {
  # 选择当前染色体的所有 ROH 区域
  chr_data <- roh_length_per_chr[CHR == chr]
  
  # 初始化合并区域的开始和结束位置
  start <- chr_data$merged_start[1]
  end <- chr_data$merged_end[1]
  
  # 遍历染色体数据，合并重叠区域
  for (i in 2:nrow(chr_data)) {
    current_start <- chr_data$merged_start[i]
    current_end <- chr_data$merged_end[i]
    
    if (current_start <= end) {
      # 如果当前区域与前一个区域有重叠或包含关系，则合并
      end <- max(end, current_end)
    } else {
      # 如果当前区域不重叠，则保存之前的区域并更新新的区域
      result <- rbind(result, data.table(CHR = chr, merged_start = start, merged_end = end))
      start <- current_start
      end <- current_end
    }
  }
  
  # 保存最后的合并区域
  result <- rbind(result, data.table(CHR = chr, merged_start = start, merged_end = end))
}

# 查看结果
print(result)
# 计算每条染色体的 ROH 总长度
merged_roh_per_chr <- result[, .(
  roh_total_length = sum(merged_end - merged_start + 1)
), by = CHR]

merged_roh_per_chr[, percentage := roh_total_length / (Lauto * 1000000)]


# 加载 ggplot2 包
library(ggplot2)
# 绘制FROH在染色体上的分布图
merged_roh_per_chr[, CHR := as.factor(CHR)]
print(merged_roh_per_chr)
ggplot(merged_roh_per_chr, aes(x = CHR, y = percentage)) +
  geom_line(color = "black", group = 1) +  # 添加 group = 1
  geom_point(color = "black") +
  labs(x = "Chromosome", y = expression(F[ROH])) +
  theme_minimal() +
  scale_x_discrete(breaks = as.character(1:26))


# 计算每条染色体上的ROH数量
roh_per_chr <- roh_data[, .N, by = CHR]

# 确保CHR是因子
roh_per_chr[, CHR := as.factor(CHR)]

# 绘制每条染色体上ROH数量的图表并在柱子上标注数量
library(ggplot2)
ggplot(data = roh_per_chr, aes(x = CHR, y = N)) +
geom_bar(stat = "identity", fill = "grey") +
geom_text(aes(label = N), vjust = -0.3, color = "black", size = 2.2, fontface = "bold") + # 标注数量
scale_y_continuous(name = "Numbers of ROHs") +
labs(x = "Chromosome") +
theme_minimal() +
theme(
axis.text.x = element_text(size = 10, face = "bold", margin = margin(t = -10)), # 向上移动染色体号
axis.text.y = element_text(size = 10),
plot.title = element_text(hjust = 0.5, face = "bold"),
panel.grid.major = element_blank(), # 移除主网格线
panel.grid.minor = element_blank(), # 移除次网格线
axis.ticks.x = element_blank() # 移除 x 轴的竖杠
) +scale_x_discrete(breaks = as.character(1:26)) # 确保显示染色体编号
########################################3
###################################
###########################
##ROH热点筛选以及曼哈顿图绘制
# 读取ROH文件
roh_data <- fread(file="roh_results.hom", fill=TRUE, header=TRUE)

# 读取ROH摘要文件
populationx.ROH.summary <- fread(file="roh_results.hom.summary", fill=TRUE, header=TRUE)

# 计算每个ROH区间的个体数
populationx.ROH.summary$N_animals_ROH <- populationx.ROH.summary$UNAFF + populationx.ROH.summary$AFF

# 计算ROH频率
number_of_animals <- 1271  # 替换为你的群体中个体数量
populationx.ROH.summary$Perc_animals_ROH <- round(populationx.ROH.summary$N_animals_ROH / number_of_animals * 100, 2)

# 选择感兴趣的列
SNP_results <- populationx.ROH.summary[, c("CHR", "SNP", "BP", "N_animals_ROH", "Perc_animals_ROH")]

# 添加群体名称
SNP_results$population <- "NFS"

# 写入结果文件
write.table(SNP_results, file="SNP_results_ROH_population.txt", sep="\t", row.names=FALSE, col.names=TRUE, quote=FALSE)

# 添加扰动以避免绘图重叠
populationx.ROH.summary$jitter_mean <- jitter(populationx.ROH.summary$N_animals_ROH)
populationx.ROH.summary$Perc_animals_ROH <- populationx.ROH.summary$jitter_mean / number_of_animals * 100

# 以下是计算ROH热点区域
roh_inc_all_snps <- populationx.ROH.summary

# 循环处理每个染色体
for (z in 1:26) {
  # 创建空的数据框以填充每个1MB区间的SNP
  fill_vector <- data.frame(matrix(nrow=0, ncol=10))
  
  # 存储当前染色体的数据
  bin_fill <- roh_inc_all_snps[roh_inc_all_snps$CHR == z,]
  
  # 计算1MB的区间数量
  bins <- max(bin_fill$BP) %/% 1000000
  
  # 遍历每个1MB区间
  for (r in 0:bins) {
    print(paste("CHR ", z, " bin from ", r * 1, " MB to ", r * 1 + 1, " MB", sep=""))
    xmin <- r * 1000000
    xmax <- r * 1000000 + 1000000
    
    # 查找在当前区间内的SNP
    SNP_highest_incidence_in_bin <- roh_inc_all_snps[roh_inc_all_snps$CHR == z & roh_inc_all_snps$BP > xmin & roh_inc_all_snps$BP < xmax,]
    
    # 根据ROH发生率排序
    SNP_highest_incidence_in_bin <- SNP_highest_incidence_in_bin[order(SNP_highest_incidence_in_bin$Perc_animals_ROH, decreasing = TRUE),]
    
    # 记录区间信息
    SNP_highest_incidence_in_bin$bin_begin <- xmin / 1000000
    SNP_highest_incidence_in_bin$bin_end <- xmax / 1000000
    
    # 将具有最高发生率的SNP填入结果向量
    fill_vector[r + 1, ] <- SNP_highest_incidence_in_bin[1,]
  }
  
  # 保存当前染色体的结果
  assign(paste("CHR_", z, sep=""), fill_vector)
}

# 合并所有染色体的结果
All_chr <- CHR_1  # 从染色体1开始
for (z in 2:26) {
  All_chr <- rbind(All_chr, get(paste("CHR_", z, sep="")))
}

# 调整列名
colnames(All_chr) <- c(colnames(roh_inc_all_snps), "Bin_begin", "Bin_end")

# 移除缺失值
All_chr <- na.omit(All_chr)

# 计算ROH岛屿的阈值
threshold <- All_chr

# 将列转换为字符类型
threshold$CHR <- as.character(threshold$CHR)
threshold$SNP1 <- as.character(threshold$SNP)

# 添加群体名称
threshold$population <- "NFS"

# 计算Z分数
threshold$Z_score <- (threshold$Perc_animals_ROH - mean(threshold$Perc_animals_ROH)) / sd(threshold$Perc_animals_ROH)

# 计算p值
threshold$p_value <- pnorm(threshold$Z_score)

# 确定阈值
p <- min(threshold$Perc_animals_ROH[threshold$p_value >= 0.999])  # 使用0.999的p值阈值
if (p < 30) { p <- 30 }
if (p > 80) { p <- 80 }
# 确定p值
#p <- min(threshold$Perc_animals_ROH[threshold$p_value >= 0.9])  # 使用0.95的p值阈值
#if (p < 20) { p <- 20 }
#if (p > 90) { p <- 90 }

# 提取ROH岛屿中的SNP
snps_in_ROH_island <- threshold[threshold$Perc_animals_ROH >= p,]


# 写入结果文件（如果有任何SNP在ROH岛屿中）
if (nrow(snps_in_ROH_island) > 0) {
  write.table(snps_in_ROH_island, file = "SNPs_in_ROH_island_population.csv", 
              row.names = FALSE, col.names = TRUE, sep = ",", quote = FALSE)
}


# 加载qqman包
library(qqman)

# 将CHR列转换为数值型
threshold$CHR <- as.numeric(threshold$CHR)
roh_inc_all_snps$CHR <- as.numeric(roh_inc_all_snps$CHR)

# 保存曼哈顿图为PNG文件
png(filename="Incidence_SNP_ROH_allChr_1snp_per_mb_ROH_island_threshold.png", width=1300, height=1000, res=300)

# 检查populationx.ROH.summary的列名
print(colnames(populationx.ROH.summary))
# 只选择你关心的染色体范围，例如1-25号染色体，排除染色体24
filtered_data <- populationx.ROH.summary[populationx.ROH.summary$CHR %in% c(1:23,25),]
# 绘制曼哈顿图
manhattan(filtered_data, 
          chr="CHR",         # 确保你的数据框中有这个列
          bp="BP",           # 碱基对位置列名
          snp="SNP",        # 使用"SNP"作为标识符
          p="Perc_animals_ROH", # ROH发生率列名
          logp=FALSE,       # 不对p值取对数
          cex=1,            # 点的大小
          cex.axis=0.8,     # 坐标轴标签的大小
          ylim=c(0, 40),    # y轴范围，最大值调整为40
          ylab="Percentage of SNP incidence in ROH",  # y轴标签
          suggestiveline=FALSE,  # 不添加建议线
          genomewideline=p,  # 添加全基因组线，使用之前计算的p值
          chrlabs = NULL,
          col=c("#99A8B4FF", "darkblue"))  # 点的颜色

# 关闭设备
dev.off()

library(Cairo)
library(CMplot)

# 假设 filtered_data 是你要绘图的表格
# 确保它包含以下列: "SNP", "CHR", "BP", "Perc_animals_ROH"
filtered_data <- filtered_data[, c("SNP", "CHR", "BP", "Perc_animals_ROH")]

# 修改列名，以符合 CMplot 的输入要求
colnames(filtered_data) <- c("SNP", "CHR", "POS", "PERC_ROH")
# 获取染色体数量并设置标签
unique_chromosomes <- sort(unique(filtered_data$CHR))
chr.labels <- as.character(unique_chromosomes)

# 绘制曼哈顿图
CMplot(filtered_data,
       plot.type = "m",
       col = c("#fa450f", "#242b66"), # 设置不同染色体的颜色
       LOG10 = FALSE,
       ylim = c(0, 40),
       ylab = "SNP occurrences into a ROH(%)",
       threshold = 30, # 添加阈值线，设为30
       threshold.lty = c(2), # 阈值线的线型
       threshold.lwd = c(2), # 阈值线的宽度
       threshold.col = c("black"), # 阈值线的颜色
       amplify = FALSE,
       chr.den.col = NULL, # 不设置染色体密度的颜色
       chr.labels = chr.labels, # 动态设置染色体标签
       main.cex = 2,
       main.font = 3,
       file = "jpg",
       dpi = 1000,
       file.output = TRUE,
       verbose = TRUE)

#############
#######################
#############################
##观测杂合度和期望杂合度绘图（暂时没有Ne）
# 加载必要的库
library(ggplot2)
# 读取SNP杂合度数据
hwe_data <- fread("hardy_output.hwe")

# 提取所需的列，并计算期望和观测杂合度
hwe_data[, `Expected_Heterozygosity` := `E(HET)`]  # E(HET)为期望杂合度
hwe_data[, `Observed_Heterozygosity` := `O(HET)`]  # O(HET)为观测杂合度

# 保存计算结果
write.table(hwe_data, file = "SNP_Heterozygosity_Results.txt", sep = "\t", row.names = FALSE, quote = FALSE)

# 绘制比较图
ggplot(hwe_data, aes(x = Expected_Heterozygosity, y = Observed_Heterozygosity)) +
  geom_point() +
  geom_abline(slope = 1, intercept = 0, linetype = "dashed", color = "red") +
  labs(x = "Expected Heterozygosity", y = "Observed Heterozygosity", title = "Comparison of SNP Observed vs Expected Heterozygosity") +
  theme_classic()
# 读取个体观测杂合度数据
het_data <- fread("heterozygosity_output.het")

# 计算个体的观测杂合度
het_data[, Observed_Heterozygosity := 1 - (`O(HOM)` / `N(NM)`)]

# 假设期望杂合度是给定值，可以替换为你计算的实际期望杂合度
het_data[, Expected_Heterozygosity := mean(Observed_Heterozygosity)]  # 这里你可以放实际的期望杂合度

# 将数据保存为文件
write.table(het_data, file = "Observed_Heterozygosity_Results.txt", sep = "\t", row.names = FALSE, quote = FALSE)

# 绘制比较图
library(ggplot2)
ggplot(het_data, aes(x = Expected_Heterozygosity, y = Observed_Heterozygosity)) +
  geom_point() +
  geom_abline(slope = 1, intercept = 0, linetype = "dashed", color = "red") +
  labs(x = "Expected Heterozygosity", y = "Observed Heterozygosity", title = "Comparison of Observed vs Expected Heterozygosity") +
  theme_classic()


######################
################
#############
###LD图绘制
# 读取LD结果文件
ld_data <- fread("ld_results.ld", header = TRUE)

# 计算SNP对之间的物理距离（kb）
ld_data[, distance := abs(BP_A - BP_B) / 1000]

# 将距离分成更细的区间（例如，每5 kb为一个区间）
ld_data[, distance_bin := cut(distance, breaks = seq(0, 1000, by = 5), include.lowest = TRUE, labels = seq(5, 1000, by = 5))]

# 按距离区间计算平均r^2值
ld_summary <- ld_data[, .(mean_r2 = mean(R2)), by = distance_bin]
ld_summary[, distance_bin := as.numeric(as.character(distance_bin))]  # 转换为数值类型

# 过滤掉距离小于5kb的数据点
ld_summary_filtered <- ld_summary[distance_bin > 5, ]

# 绘制图像
ggplot(ld_summary_filtered, aes(x = distance_bin, y = mean_r2)) +
  geom_point(color = "red", size = 1) +
  geom_line(color = "blue", size = 1.2) +
  labs(title = "LD Decay Curve", x = "Distance between SNPs (kb)", y = expression(r^2)) +
  theme_minimal() +
  theme(
    plot.title = element_text(hjust = 0.5, size = 14),
    axis.title = element_text(size = 12)
  ) +
  xlim(0, 1000)  # 设置 x 轴范围
