# Supplementary material for: Inbreeding patterns and genetic diversity under selection in Teha sheep
Source: Front Genet. 2025 Jun 27;16:1576125. doi: 10.3389/fgene.2025.1576125 (PMC12245786; doi:10.3389/fgene.2025.1576125)
Supplement: Supplementary file 1 [file DataSheet1.zip › Raw data/tk1347.bim]

0	Chr10:1084903	0	0	0	C
0	Chr10:15409250	0	0	0	T
0	Chr10:22905720	0	0	0	C
0	Chr10:70081582	0	0	0	G
0	Chr10:71193771	0	0	0	A
0	Chr10:71977228	0	0	0	T
0	Chr11:21716649	0	0	C	G
0	Chr11:29196856	0	0	0	0
0	Chr11:36990359	0	0	0	G
0	Chr11:39301681	0	0	A	G
0	Chr12:49074500	0	0	0	C
0	Chr12:50985415	0	0	0	0
0	Chr12:55652349	0	0	0	A
0	Chr12:56480754	0	0	0	A
0	Chr12:77828231	0	0	G	C
0	Chr12:78922126	0	0	T	C
0	Chr12:870988	0	0	0	A
0	Chr13:42433823	0	0	0	A
0	Chr13:4563952	0	0	0	T
0	Chr13:53427392	0	0	0	A
0	Chr13:54229705	0	0	0	G
0	Chr13:71935045	0	0	0	T
0	Chr13:74238663	0	0	0	C
0	Chr13:9697666	0	0	0	T
0	Chr14:18738208	0	0	0	C
0	Chr14:18738218	0	0	0	0
0	Chr14:2343448	0	0	0	A
0	Chr14:335260	0	0	0	0
0	Chr14:34182455	0	0	0	G
0	Chr14:46860725	0	0	0	C
0	Chr14:47888947	0	0	0	A
0	Chr14:50379936	0	0	0	G
0	Chr14:50500641	0	0	A	G
0	Chr14:50805114	0	0	0	0
0	Chr14:56216530	0	0	0	C
0	Chr14:57344608	0	0	0	G
0	Chr14:57699463	0	0	C	T
0	Chr14:58590435	0	0	T	C
0	Chr14:59988932	0	0	0	T
0	Chr14:7102192	0	0	C	A
0	Chr14:870522	0	0	0	G
0	Chr15:18205541	0	0	0	T
0	Chr15:45616909	0	0	C	G
0	Chr15:45616952	0	0	0	G
0	Chr15:45622247	0	0	C	G
0	Chr15:45622789	0	0	G	T
0	Chr15:45747640	0	0	0	A
0	Chr15:45748525	0	0	0	C
0	Chr15:45748535	0	0	0	G
0	Chr15:45751420	0	0	A	G
0	Chr15:45849958	0	0	0	C
0	Chr15:52545784	0	0	T	C
0	Chr15:70359869	0	0	0	T
0	Chr15:707845	0	0	0	G
0	Chr15:77743920	0	0	0	0
0	Chr15:79664884	0	0	0	C
0	Chr16:29101420	0	0	0	0
0	Chr16:47451516	0	0	0	G
0	Chr17:25469686	0	0	0	A
0	Chr17:29240807	0	0	0	0
0	Chr17:29245499	0	0	0	C
0	Chr17:29257253	0	0	C	T
0	Chr17:32259859	0	0	0	0
0	Chr17:59802932	0	0	0	G
0	Chr17:63648409	0	0	0	A
0	Chr17:70188159	0	0	T	C
0	Chr17:70375167	0	0	0	C
0	Chr17:70475622	0	0	0	T
0	Chr18:18822625	0	0	0	0
0	Chr18:33620367	0	0	C	A
0	Chr18:50772860	0	0	0	C
0	Chr18:62709598	0	0	0	G
0	Chr18:9562926	0	0	T	C
0	Chr19:55642929	0	0	C	A
0	Chr19:9265331	0	0	0	G
0	Chr1:106718020	0	0	0	T
0	Chr1:106718072	0	0	0	A
0	Chr1:106741603	0	0	0	T
0	Chr1:107154750	0	0	T	C
0	Chr1:113242093	0	0	0	C
0	Chr1:137129087	0	0	0	C
0	Chr1:138893752	0	0	0	C
0	Chr1:147507946	0	0	0	A
0	Chr1:188614347	0	0	0	G
0	Chr1:203142176	0	0	0	C
0	Chr1:225034422	0	0	0	A
0	Chr1:229090751	0	0	0	A
0	Chr1:261940293	0	0	0	G
0	Chr1:269567679	0	0	0	0
0	Chr1:27134086	0	0	G	A
0	Chr1:45673558	0	0	0	G
0	Chr1:52543799	0	0	0	A
0	Chr1:54398939	0	0	0	0
0	Chr1:78498341	0	0	0	A
0	Chr1:82664703	0	0	0	T
0	Chr1:87843911	0	0	G	A
0	Chr1:94584391	0	0	0	T
0	Chr20:17242948	0	0	0	T
0	Chr20:26514779	0	0	0	0
0	Chr20:27064068	0	0	0	A
0	Chr20:27064115	0	0	0	0
0	Chr20:27365244	0	0	G	T
0	Chr20:30809562	0	0	0	T
0	Chr20:4106198	0	0	0	A
0	Chr20:6066694	0	0	0	C
0	Chr21:13491963	0	0	C	T
0	Chr21:15010578	0	0	0	C
0	Chr21:27194803	0	0	0	G
0	Chr21:37862374	0	0	0	A
0	Chr21:37994805	0	0	0	A
0	Chr21:37996268	0	0	0	A
0	Chr21:41934563	0	0	0	T
0	Chr21:4780061	0	0	0	T
0	Chr22:23908424	0	0	C	G
0	Chr22:41374700	0	0	0	G
0	Chr22:4824853	0	0	0	T
0	Chr22:49306171	0	0	A	G
0	Chr23:44476707	0	0	0	G
0	Chr23:53455137	0	0	0	A
0	Chr23:59332020	0	0	0	G
0	Chr24:23024214	0	0	0	T
0	Chr24:27744777	0	0	0	0
0	Chr24:36511235	0	0	0	0
0	Chr24:41308732	0	0	0	G
0	Chr25:12803187	0	0	0	G
0	Chr25:22401630	0	0	0	T
0	Chr25:915926	0	0	T	C
0	Chr25:927317	0	0	A	G
0	Chr26:13787641	0	0	0	0
0	Chr26:31686992	0	0	G	C
0	Chr2:101833124	0	0	0	T
0	Chr2:109930894	0	0	T	C
0	Chr2:109931593	0	0	0	C
0	Chr2:110277179	0	0	0	C
0	Chr2:116520809	0	0	0	0
0	Chr2:118985859	0	0	0	G
0	Chr2:130005437	0	0	0	C
0	Chr2:131106025	0	0	0	T
0	Chr2:131767219	0	0	0	T
0	Chr2:136150105	0	0	0	0
0	Chr2:156924644	0	0	0	T
0	Chr2:164835171	0	0	0	A
0	Chr2:168515665	0	0	0	A
0	Chr2:210181382	0	0	0	C
0	Chr2:232314480	0	0	0	T
0	Chr2:44554104	0	0	0	C
0	Chr2:44554406	0	0	0	A
0	Chr2:63490432	0	0	0	C
0	Chr2:7343725	0	0	0	0
0	Chr2:76725254	0	0	0	C
0	Chr3:119396800	0	0	T	C
0	Chr3:121698466	0	0	0	0
0	Chr3:135473112	0	0	0	C
0	Chr3:135473242	0	0	0	G
0	Chr3:136579219	0	0	0	T
0	Chr3:14951483	0	0	G	T
0	Chr3:164175775	0	0	A	C
0	Chr3:18818092	0	0	0	A
0	Chr3:199954379	0	0	0	0
0	Chr3:199956911	0	0	0	A
0	Chr3:206824170	0	0	0	C
0	Chr3:60954353	0	0	C	A
0	Chr3:87347295	0	0	0	C
0	Chr4:111637538	0	0	0	T
0	Chr4:111857147	0	0	0	C
0	Chr4:32946124	0	0	G	A
0	Chr5:38089477	0	0	0	0
0	Chr5:54148457	0	0	0	T
0	Chr5:78897934	0	0	0	A
0	Chr5:92001594	0	0	0	A
0	Chr5:97454882	0	0	0	G
0	Chr6:109083716	0	0	0	G
0	Chr6:112409784	0	0	0	A
0	Chr6:112467218	0	0	0	0
0	Chr6:116116251	0	0	0	C
0	Chr6:17655041	0	0	0	A
0	Chr6:34364657	0	0	0	T
0	Chr6:35810145	0	0	0	C
0	Chr6:35811216	0	0	0	C
0	Chr6:36784924	0	0	0	C
0	Chr6:38166349	0	0	0	G
0	Chr6:41775665	0	0	0	T
0	Chr6:58405839	0	0	0	G
0	Chr6:8662968	0	0	0	A
0	Chr6:97618585	0	0	0	C
0	Chr7:17175729	0	0	0	A
0	Chr7:55682383	0	0	0	A
0	Chr7:58572244	0	0	0	G
0	Chr7:7879406	0	0	0	T
0	Chr8:20864281	0	0	0	C
0	Chr8:74794605	0	0	0	T
0	Chr8:84010612	0	0	0	0
0	Chr9:28727544	0	0	0	G
0	Chr9:31967619	0	0	A	G
0	Chr9:35676252	0	0	0	A
0	Chr9:36464553	0	0	0	G
0	Chr9:73030993	0	0	0	A
0	Chr9:75775025	0	0	0	A
0	Chr9:76025088	0	0	0	A
0	Chr9:84639240	0	0	C	T
0	ChrMT:1112	0	0	T	C
0	ChrMT:12644	0	0	C	T
0	ChrMT:13224	0	0	0	T
0	ChrMT:14091	0	0	0	T
0	ChrMT:2443	0	0	T	C
0	ChrMT:2774	0	0	C	T
0	ChrMT:3230	0	0	0	T
0	ChrMT:3662	0	0	G	A
0	ChrMT:4443	0	0	T	C
0	ChrMT:538	0	0	A	G
0	ChrMT:5565	0	0	T	C
0	ChrMT:5784	0	0	T	C
0	ChrMT:6201	0	0	0	C
0	ChrMT:6628	0	0	C	T
0	ChrMT:6948	0	0	0	A
0	ChrMT:7348	0	0	0	T
0	ChrMT:7672	0	0	T	C
0	ChrMT:8039	0	0	A	G
0	ChrMT:8424	0	0	C	T
0	ChrMT:8705	0	0	C	T
0	DU373830_532.1	0	0	G	A
0	DU415336_399.1	0	0	0	G
0	DU428219_359.1	0	0	T	C
0	DU434608_157.1	0	0	A	C
0	DU491951_247.1	0	0	C	A
0	DU491951_247.1_F2BT	0	0	C	A
0	DU492411_505.1	0	0	A	G
0	DU501202_367.1	0	0	A	G
0	EuroGMD_HH6_SDE2_r	0	0	0	A
0	EuroGMD_HH6_SDE2_r2	0	0	0	A
0	EuroGMD_HH6_SDE2_r2_ilmndup1	0	0	0	A
0	EuroGMD_HH6_SDE2_r_ilmndup1	0	0	0	A
0	FR5_BWS_SMA	0	0	0	A
0	FR5_BWS_SMA_F2BT	0	0	0	A
0	FR5_BWS_SMA_r	0	0	0	A
0	FR5_BWS_SMA_r_F2BT	0	0	0	A
0	OAR10_10143630.1	0	0	C	G
0	OAR10_14415170.1	0	0	C	T
0	OAR10_16269181.1	0	0	G	A
0	OAR10_16366887.1	0	0	A	G
0	OAR10_18928820.1	0	0	T	C
0	OAR10_3723681.1	0	0	G	C
0	OAR10_3956421.1	0	0	A	G
0	OAR10_40118193.1	0	0	0	G
0	OAR10_60235394.1	0	0	0	G
0	OAR10_66642735.1	0	0	T	C
0	OAR10_66862990.1	0	0	A	T
0	OAR10_68059927.1	0	0	C	T
0	OAR10_85993057.1	0	0	C	T
0	OAR10_918076.1	0	0	A	G
0	OAR11_27153869.1	0	0	0	0
0	OAR11_49095582.1	0	0	0	0
0	OAR11_6386260.1	0	0	C	A
0	OAR12_12931055.1	0	0	0	G
0	OAR12_17326998.1	0	0	C	A
0	OAR12_22080713.1	0	0	A	G
0	OAR12_23611167.1	0	0	G	A
0	OAR12_3151197.1	0	0	A	G
0	OAR12_33376453.1	0	0	G	A
0	OAR12_34442190.1	0	0	A	G
0	OAR12_36307954.1	0	0	C	T
0	OAR12_37060968.1	0	0	A	G
0	OAR12_45257022.1	0	0	A	G
0	OAR12_45976053.1	0	0	C	T
0	OAR12_45976053.1_F2BT	0	0	C	T
0	OAR12_52227052.1	0	0	A	G
0	OAR12_58576748.1	0	0	A	G
0	OAR12_63858058_X.1	0	0	T	C
0	OAR12_66432518.1	0	0	C	T
0	OAR12_81977539.1	0	0	G	A
0	OAR12_83120463.1	0	0	G	A
0	OAR13_22543453.1	0	0	T	C
0	OAR13_23089709.1	0	0	C	T
0	OAR13_29598131.1	0	0	T	C
0	OAR13_34211514.1	0	0	C	T
0	OAR13_35506378.1	0	0	0	A
0	OAR13_38561999.1	0	0	T	C
0	OAR13_46763803.1	0	0	A	G
0	OAR13_49000963.1	0	0	G	A
0	OAR14_18604353.1	0	0	C	T
0	OAR14_21452001.1	0	0	T	C
0	OAR14_30286322.1	0	0	T	C
0	OAR14_33291858.1	0	0	A	G
0	OAR14_37280751.1	0	0	A	C
0	OAR14_47394164.1	0	0	C	T
0	OAR14_49768607.1	0	0	T	C
0	OAR14_53562933.1	0	0	0	0
0	OAR14_61077517.1	0	0	0	G
0	OAR14_61920121.1	0	0	G	T
0	OAR14_65993257.1	0	0	T	C
0	OAR14_66159907.1	0	0	C	A
0	OAR14_66990507.1	0	0	A	G
0	OAR14_9752149.1	0	0	A	G
0	OAR15_12666876.1	0	0	A	G
0	OAR15_16218494.1	0	0	G	A
0	OAR15_16525189.1	0	0	A	G
0	OAR15_21394133.1	0	0	A	G
0	OAR15_46439840.1	0	0	G	A
0	OAR15_50377670.1	0	0	0	0
0	OAR15_52395182.1	0	0	T	C
0	OAR15_58292581.1	0	0	0	0
0	OAR15_60703356.1	0	0	0	A
0	OAR15_66971392.1	0	0	A	G
0	OAR15_67617482.1	0	0	C	T
0	OAR15_74646073.1	0	0	T	C
0	OAR15_83337427.1	0	0	0	0
0	OAR15_83349365.1	0	0	T	C
0	OAR15_83376349.1	0	0	0	0
0	OAR15_85276430.1	0	0	T	C
0	OAR15_87133589.1	0	0	A	G
0	OAR16_27329138.1	0	0	T	C
0	OAR16_40269571.1	0	0	A	C
0	OAR16_48823241.1	0	0	A	G
0	OAR16_49003509.1	0	0	T	C
0	OAR16_51462528.1	0	0	A	G
0	OAR16_51580810.1	0	0	T	C
0	OAR16_53723069.1	0	0	T	C
0	OAR16_55078569.1	0	0	A	G
0	OAR16_66000208.1	0	0	A	G
0	OAR16_66061215.1	0	0	T	C
0	OAR16_71479748.1	0	0	A	G
0	OAR16_77087111.1	0	0	T	C
0	OAR16_9705373.1	0	0	0	G
0	OAR17_11217299.1	0	0	C	A
0	OAR17_14365512.1	0	0	T	C
0	OAR17_15791812.1	0	0	G	T
0	OAR17_29119468.1	0	0	T	G
0	OAR17_36649312.1	0	0	G	A
0	OAR17_40560794.1	0	0	A	C
0	OAR17_409346.1	0	0	G	A
0	OAR17_43503660.1	0	0	T	C
0	OAR17_75479127.1	0	0	T	C
0	OAR17_76377564.1	0	0	0	G
0	OAR18_37991082.1	0	0	G	A
0	OAR18_46718542.1	0	0	C	T
0	OAR18_47474041.1	0	0	T	C
0	OAR18_55021517.1	0	0	0	A
0	OAR18_58418696.1	0	0	T	C
0	OAR18_61168943.1	0	0	C	T
0	OAR18_61484910.1	0	0	0	0
0	OAR18_61628721.1	0	0	A	G
0	OAR19_14805437.1	0	0	A	G
0	OAR19_45027370.1	0	0	0	0
0	OAR19_60381806.1	0	0	G	A
0	OAR19_63960647.1	0	0	T	C
0	OAR1_108694371.1	0	0	C	T
0	OAR1_109332694.1	0	0	0	0
0	OAR1_110093583.1	0	0	A	G
0	OAR1_118919145.1	0	0	0	A
0	OAR1_119922403.1	0	0	G	C
0	OAR1_122862630.1	0	0	C	T
0	OAR1_125985650.1	0	0	G	A
0	OAR1_131427157.1	0	0	C	T
0	OAR1_133773608.1	0	0	T	G
0	OAR1_146369655.1	0	0	A	C
0	OAR1_153559991.1	0	0	C	T
0	OAR1_154374407.1	0	0	A	G
0	OAR1_155253889.1	0	0	T	C
0	OAR1_155396136.1	0	0	G	A
0	OAR1_162108559.1	0	0	A	C
0	OAR1_164187071.1	0	0	A	G
0	OAR1_164679521.1	0	0	G	A
0	OAR1_164687267.1	0	0	T	C
0	OAR1_165002904.1	0	0	0	A
0	OAR1_170055254.1	0	0	T	C
0	OAR1_171394149.1	0	0	A	G
0	OAR1_174662731.1	0	0	T	C
0	OAR1_184483644.1	0	0	C	T
0	OAR1_185482707.1	0	0	G	A
0	OAR1_186070225.1	0	0	0	0
0	OAR1_189412174.1	0	0	T	C
0	OAR1_193571056.1	0	0	A	G
0	OAR1_196692556.1	0	0	A	G
0	OAR1_197236240.1	0	0	C	T
0	OAR1_197448932.1	0	0	T	C
0	OAR1_197826924.1	0	0	G	T
0	OAR1_200228185.1	0	0	A	G
0	OAR1_207918006.1	0	0	T	C
0	OAR1_210361857.1	0	0	C	T
0	OAR1_223052192.1	0	0	C	T
0	OAR1_227958127.1	0	0	G	A
0	OAR1_231652113.1	0	0	A	G
0	OAR1_242789335.1	0	0	A	G
0	OAR1_244216286.1	0	0	T	C
0	OAR1_246440570.1	0	0	0	T
0	OAR1_256755942.1	0	0	T	G
0	OAR1_260939703.1	0	0	A	C
0	OAR1_282075357.1	0	0	T	G
0	OAR1_29457664.1	0	0	C	T
0	OAR1_297706121.1	0	0	C	T
0	OAR1_297706121.1_F2BT	0	0	C	T
0	OAR1_298234140.1	0	0	C	A
0	OAR1_45270297.1	0	0	G	A
0	OAR1_51355390.1	0	0	T	C
0	OAR1_52312510.1	0	0	A	G
0	OAR1_53776262.1	0	0	A	G
0	OAR1_5744254.1	0	0	T	C
0	OAR1_64912605.1	0	0	G	A
0	OAR1_64972060.1	0	0	C	A
0	OAR1_67321113_X.1	0	0	T	C
0	OAR1_72924534.1	0	0	C	A
0	OAR1_74975366.1	0	0	T	C
0	OAR1_75553490.1	0	0	A	G
0	OAR1_78409024.1	0	0	C	T
0	OAR1_85153118.1	0	0	C	T
0	OAR1_91475999.1	0	0	C	T
0	OAR1_97015016.1	0	0	T	G
0	OAR20_11608397.1	0	0	T	C
0	OAR20_20337808.1	0	0	T	C
0	OAR20_23825759.1	0	0	0	0
0	OAR20_26932949.1	0	0	C	T
0	OAR20_28303467.1	0	0	T	C
0	OAR20_28699642.1	0	0	A	G
0	OAR20_30501196.1	0	0	G	A
0	OAR20_32273592.1	0	0	C	T
0	OAR20_32615639.1	0	0	0	0
0	OAR20_32729943.1	0	0	0	A
0	OAR20_33172196.1	0	0	A	G
0	OAR20_34026579.1	0	0	A	G
0	OAR20_36774341_X.1	0	0	T	C
0	OAR20_42767667.1	0	0	A	G
0	OAR20_50378146.1	0	0	A	G
0	OAR21_21457527.1	0	0	A	G
0	OAR21_35039968.1	0	0	C	T
0	OAR21_40122748.1	0	0	0	0
0	OAR21_4515301.1	0	0	T	C
0	OAR21_54546242.1	0	0	C	T
0	OAR22_11979846.1	0	0	0	0
0	OAR22_12686576.1	0	0	T	C
0	OAR22_13791030.1	0	0	T	G
0	OAR22_18057522.1	0	0	0	0
0	OAR22_30389621_X.1	0	0	T	A
0	OAR22_30456620.1	0	0	T	C
0	OAR22_32489899.1	0	0	G	T
0	OAR22_53796979_X.1	0	0	C	T
0	OAR23_15495040.1	0	0	C	T
0	OAR23_16178211.1	0	0	A	G
0	OAR23_17370079.1	0	0	T	C
0	OAR23_28483690.1	0	0	G	T
0	OAR23_40863271.1	0	0	A	G
0	OAR23_48530053.1	0	0	G	A
0	OAR23_52284787.1	0	0	0	G
0	OAR23_652243.1	0	0	0	A
0	OAR24_1604830.1	0	0	A	G
0	OAR24_29236630.1	0	0	G	A
0	OAR24_29871173.1	0	0	C	A
0	OAR24_33617648.1	0	0	A	G
0	OAR24_44485884.1	0	0	A	T
0	OAR25_16891112.1	0	0	T	C
0	OAR25_18991436.1	0	0	C	T
0	OAR25_30770170.1	0	0	G	A
0	OAR25_31335665.1	0	0	G	A
0	OAR25_36745103.1	0	0	T	C
0	OAR25_39142108.1	0	0	A	C
0	OAR25_43636572.1	0	0	T	G
0	OAR25_761857.1	0	0	T	C
0	OAR26_10879388_X.1	0	0	0	0
0	OAR26_14107074.1	0	0	T	C
0	OAR26_1881666.1	0	0	G	A
0	OAR26_24120964.1	0	0	C	T
0	OAR26_26593632.1	0	0	T	C
0	OAR26_37810731_X.1	0	0	T	C
0	OAR26_37989361.1	0	0	G	A
0	OAR26_43350073.1	0	0	C	T
0	OAR26_912091.1	0	0	G	A
0	OAR2_103114233.1	0	0	A	G
0	OAR2_105868163.1	0	0	0	0
0	OAR2_106891652.1	0	0	A	C
0	OAR2_107414518.1	0	0	G	A
0	OAR2_150875431.1	0	0	0	0
0	OAR2_181418412.1	0	0	A	G
0	OAR2_195331376.1	0	0	T	G
0	OAR2_199261225.1	0	0	T	C
0	OAR2_212593940.1	0	0	G	A
0	OAR2_219089298.1	0	0	C	T
0	OAR2_221524097.1	0	0	A	G
0	OAR2_229900091.1	0	0	T	G
0	OAR2_234167248.1	0	0	A	G
0	OAR2_239163675.1	0	0	T	C
0	OAR2_251630246.1	0	0	A	G
0	OAR2_34811027.1	0	0	G	A
0	OAR2_35966054.1	0	0	G	A
0	OAR2_42759240.1	0	0	C	T
0	OAR2_43317878.1	0	0	T	C
0	OAR2_50471107.1	0	0	G	A
0	OAR2_51934045.1	0	0	A	G
0	OAR2_85128866.1	0	0	T	G
0	OAR2_85404415.1	0	0	G	T
0	OAR2_87418954.1	0	0	G	A
0	OAR3_102658316.1	0	0	A	G
0	OAR3_109421618.1	0	0	A	G
0	OAR3_114667122.1	0	0	A	C
0	OAR3_116584363.1	0	0	A	G
0	OAR3_120050967_X.1	0	0	C	T
0	OAR3_125588829.1	0	0	G	A
0	OAR3_131523312.1	0	0	0	0
0	OAR3_132622955.1	0	0	G	A
0	OAR3_135141132.1	0	0	T	C
0	OAR3_136398703.1	0	0	T	A
0	OAR3_142890733.1	0	0	G	T
0	OAR3_144434162.1	0	0	T	C
0	OAR3_151752572.1	0	0	C	T
0	OAR3_151752572.1_F2BT	0	0	C	T
0	OAR3_164361512.1	0	0	A	C
0	OAR3_16552864.1	0	0	G	T
0	OAR3_168601266.1	0	0	G	T
0	OAR3_170066354.1	0	0	G	T
0	OAR3_170066354.1_F2BT	0	0	G	T
0	OAR3_172262552.1	0	0	0	T
0	OAR3_175092801.1	0	0	T	C
0	OAR3_176356627.1	0	0	T	C
0	OAR3_192934977.1	0	0	0	A
0	OAR3_205626573.1	0	0	T	C
0	OAR3_206671501.1	0	0	G	A
0	OAR3_20961599.1	0	0	0	G
0	OAR3_212455420.1	0	0	C	T
0	OAR3_219020138.1	0	0	0	0
0	OAR3_222152146.1	0	0	A	C
0	OAR3_222405395.1	0	0	A	G
0	OAR3_223433790.1	0	0	0	0
0	OAR3_40698853.1	0	0	C	A
0	OAR3_52763072.1	0	0	C	T
0	OAR3_54424672.1	0	0	T	C
0	OAR3_57752691.1	0	0	A	T
0	OAR3_62445043.1	0	0	A	T
0	OAR3_81808640.1	0	0	G	A
0	OAR3_825716.1	0	0	C	T
0	OAR3_98987819.1	0	0	C	T
0	OAR4_109272421.1	0	0	A	G
0	OAR4_119740451.1	0	0	0	0
0	OAR4_119771884.1	0	0	T	C
0	OAR4_120275024.1	0	0	0	A
0	OAR4_14869610.1	0	0	T	C
0	OAR4_15375118.1	0	0	C	T
0	OAR4_1691862.1	0	0	C	G
0	OAR4_30243238.1	0	0	C	T
0	OAR4_34005229.1	0	0	0	0
0	OAR4_34640976.1	0	0	A	G
0	OAR4_36066682.1	0	0	C	T
0	OAR4_41180788.1	0	0	A	C
0	OAR4_4331960.1	0	0	A	G
0	OAR4_49883671.1	0	0	0	0
0	OAR4_56022378.1	0	0	C	T
0	OAR4_57112121.1	0	0	A	G
0	OAR4_58353669.1	0	0	C	T
0	OAR4_62240280.1	0	0	C	T
0	OAR4_6538847.1	0	0	C	T
0	OAR4_68176776.1	0	0	G	A
0	OAR4_6967496.1	0	0	G	A
0	OAR4_79856843.1	0	0	T	C
0	OAR4_88611186.1	0	0	T	C
0	OAR4_89673975.1	0	0	A	G
0	OAR5_109309099.1	0	0	C	A
0	OAR5_18200850.1	0	0	T	C
0	OAR5_2215283.1	0	0	C	A
0	OAR5_30542845.1	0	0	T	C
0	OAR5_33769389.1	0	0	T	C
0	OAR5_36298177.1	0	0	G	T
0	OAR5_42462844.1	0	0	T	C
0	OAR5_42469630.1	0	0	C	T
0	OAR5_44028350.1	0	0	0	0
0	OAR5_4952671.1	0	0	C	A
0	OAR5_51421855.1	0	0	C	T
0	OAR5_54742853.1	0	0	A	G
0	OAR5_7698825.1	0	0	T	C
0	OAR5_79829554.1	0	0	0	0
0	OAR5_83998073.1	0	0	0	A
0	OAR5_85582355.1	0	0	C	A
0	OAR5_94543559.1	0	0	G	T
0	OAR5_95001131.1	0	0	A	G
0	OAR5_98330992.1	0	0	A	G
0	OAR6_105082360.1	0	0	A	G
0	OAR6_125477417.1	0	0	G	A
0	OAR6_13171705.1	0	0	G	A
0	OAR6_13403305.1	0	0	A	G
0	OAR6_21976746.1	0	0	G	A
0	OAR6_29026391.1	0	0	T	C
0	OAR6_29109355.1	0	0	A	C
0	OAR6_29935086.1	0	0	A	G
0	OAR6_36148947.1	0	0	C	A
0	OAR6_41192387.1	0	0	C	A
0	OAR6_52350.1	0	0	T	C
0	OAR6_58294357.1	0	0	T	C
0	OAR6_6060049.1	0	0	G	T
0	OAR6_70425725.1	0	0	T	G
0	OAR6_70913564.1	0	0	T	C
0	OAR6_72227089_X.1	0	0	A	G
0	OAR6_72494859.1	0	0	G	A
0	OAR6_76749789.1	0	0	0	G
0	OAR6_78342938.1	0	0	A	G
0	OAR6_81842519.1	0	0	T	C
0	OAR6_83737333.1	0	0	0	T
0	OAR6_90133705.1	0	0	T	C
0	OAR6_91476645.1	0	0	A	G
0	OAR6_95349948.1	0	0	T	C
0	OAR6_96043806.1	0	0	A	G
0	OAR6_96088929.1	0	0	A	G
0	OAR6_96109226.1	0	0	G	A
0	OAR6_97397109_X.1	0	0	G	A
0	OAR6_99140083.1	0	0	T	C
0	OAR7_101557641.1	0	0	0	0
0	OAR7_102639800.1	0	0	C	A
0	OAR7_103904918.1	0	0	A	G
0	OAR7_106087242.1	0	0	T	C
0	OAR7_28980510.1	0	0	C	G
0	OAR7_45797998.1	0	0	T	C
0	OAR7_46455757.1	0	0	T	C
0	OAR7_58640562.1	0	0	G	A
0	OAR7_59002827.1	0	0	A	C
0	OAR7_59290378.1	0	0	T	G
0	OAR7_60513961.1	0	0	T	G
0	OAR7_60995107.1	0	0	T	C
0	OAR7_63814443.1	0	0	T	C
0	OAR7_715385.1	0	0	C	A
0	OAR7_7644672.1	0	0	G	A
0	OAR7_91277974.1	0	0	G	A
0	OAR7_92327636.1	0	0	T	C
0	OAR8_12664082.1	0	0	G	T
0	OAR8_23751695.1	0	0	0	0
0	OAR8_37666488.1	0	0	A	C
0	OAR8_38699952.1	0	0	T	C
0	OAR8_40493099.1	0	0	T	C
0	OAR8_41510106.1	0	0	G	T
0	OAR8_49366462.1	0	0	G	A
0	OAR8_5706309.1	0	0	C	A
0	OAR8_63727797.1	0	0	G	A
0	OAR8_72220010.1	0	0	G	A
0	OAR8_81030671.1	0	0	A	G
0	OAR8_83142403_X.1	0	0	T	C
0	OAR9_10579525.1	0	0	A	C
0	OAR9_10815788.1	0	0	T	G
0	OAR9_11640310.1	0	0	A	G
0	OAR9_12785073.1	0	0	C	T
0	OAR9_25022978.1	0	0	G	T
0	OAR9_36052313.1	0	0	G	T
0	OAR9_36838731.1	0	0	T	C
0	OAR9_40346483.1	0	0	C	A
0	OAR9_53810695.1	0	0	G	A
0	OAR9_6052659.1	0	0	T	C
0	OAR9_61224285.1	0	0	C	T
0	OAR9_67784889.1	0	0	G	A
0	OAR9_68147190.1	0	0	A	C
0	OAR9_74016375.1	0	0	A	G
0	OAR9_76507081.1	0	0	0	T
0	OAR9_8265670.1	0	0	T	C
0	OAR9_89131063.1	0	0	A	G
0	OAR9_8998922_X.1	0	0	C	T
0	OAR9_93655617.1	0	0	G	A
0	OAR9_97435414.1	0	0	A	G
0	OARUn.1162_15670.1	0	0	0	0
0	OARUn.576_139481.1	0	0	0	T
0	OARX_104046252.1	0	0	A	G
0	OARX_107601299_X.1	0	0	G	T
0	OARX_107723746.1	0	0	C	T
0	OARX_18218115.1	0	0	A	G
0	OARX_35497858.1	0	0	T	C
0	OARX_47386142_X.1	0	0	A	C
0	OARX_56379717.1	0	0	T	C
0	OARX_73657722.1	0	0	C	T
0	OARX_78089621.1	0	0	G	A
0	OARX_78775476.1	0	0	A	G
0	OARX_98101574.1	0	0	0	0
0	OARX_98549010.1	0	0	G	A
0	ilmnseq_rs159636635	0	0	T	C
0	ilmnseq_rs160451408	0	0	C	G
0	ilmnseq_rs162241701	0	0	T	C
0	ilmnseq_rs193633945	0	0	0	A
0	ilmnseq_rs398141253	0	0	0	T
0	ilmnseq_rs398384076	0	0	G	A
0	ilmnseq_rs398649701	0	0	0	A
0	ilmnseq_rs398954807	0	0	0	A
0	ilmnseq_rs398977557	0	0	A	G
0	ilmnseq_rs399021120	0	0	0	0
0	ilmnseq_rs399241562	0	0	T	C
0	ilmnseq_rs399261044	0	0	0	T
0	ilmnseq_rs399349967	0	0	T	G
0	ilmnseq_rs399366453	0	0	0	A
0	ilmnseq_rs399380670	0	0	0	A
0	ilmnseq_rs399414010	0	0	0	C
0	ilmnseq_rs399515321	0	0	0	T
0	ilmnseq_rs399570432	0	0	0	G
0	ilmnseq_rs399703012	0	0	A	G
0	ilmnseq_rs399760269	0	0	0	0
0	ilmnseq_rs399769307	0	0	0	G
0	ilmnseq_rs399987567	0	0	0	0
0	ilmnseq_rs400376358	0	0	0	A
0	ilmnseq_rs400567773	0	0	A	G
0	ilmnseq_rs400676937	0	0	0	A
0	ilmnseq_rs400681784	0	0	0	G
0	ilmnseq_rs400686180	0	0	C	A
0	ilmnseq_rs400930081	0	0	0	C
0	ilmnseq_rs401052637	0	0	C	G
0	ilmnseq_rs401057043	0	0	0	A
0	ilmnseq_rs401101607	0	0	0	A
0	ilmnseq_rs401109561	0	0	G	T
0	ilmnseq_rs401118076	0	0	C	G
0	ilmnseq_rs401200008	0	0	0	G
0	ilmnseq_rs401293300	0	0	0	0
0	ilmnseq_rs401330036	0	0	0	C
0	ilmnseq_rs401558308	0	0	0	C
0	ilmnseq_rs401580539	0	0	0	0
0	ilmnseq_rs401601207	0	0	0	T
0	ilmnseq_rs402090566	0	0	0	0
0	ilmnseq_rs402161538	0	0	0	G
0	ilmnseq_rs402270376	0	0	0	A
0	ilmnseq_rs402692483	0	0	A	C
0	ilmnseq_rs403145802	0	0	0	G
0	ilmnseq_rs403181246	0	0	0	0
0	ilmnseq_rs403185029	0	0	0	0
0	ilmnseq_rs403555783	0	0	G	C
0	ilmnseq_rs403730317	0	0	0	G
0	ilmnseq_rs403733312	0	0	C	T
0	ilmnseq_rs403945095	0	0	C	T
0	ilmnseq_rs403985747	0	0	0	C
0	ilmnseq_rs404015603	0	0	0	A
0	ilmnseq_rs404336866	0	0	T	C
0	ilmnseq_rs404643005	0	0	0	0
0	ilmnseq_rs404671288	0	0	0	G
0	ilmnseq_rs404684630	0	0	A	C
0	ilmnseq_rs404863992	0	0	0	0
0	ilmnseq_rs404869944	0	0	G	T
0	ilmnseq_rs404932135	0	0	0	0
0	ilmnseq_rs405157130	0	0	0	A
0	ilmnseq_rs405168278	0	0	0	A
0	ilmnseq_rs405174728	0	0	0	0
0	ilmnseq_rs405477027	0	0	0	G
0	ilmnseq_rs405513369	0	0	0	0
0	ilmnseq_rs405514951	0	0	0	T
0	ilmnseq_rs405590810	0	0	0	C
0	ilmnseq_rs406041704	0	0	0	G
0	ilmnseq_rs406085007	0	0	G	A
0	ilmnseq_rs406295329	0	0	0	C
0	ilmnseq_rs406693034	0	0	T	C
0	ilmnseq_rs406694897	0	0	0	A
0	ilmnseq_rs406705203	0	0	0	A
0	ilmnseq_rs406839133	0	0	0	0
0	ilmnseq_rs406844935	0	0	A	G
0	ilmnseq_rs406963013	0	0	T	C
0	ilmnseq_rs406964017	0	0	A	G
0	ilmnseq_rs407004461	0	0	0	C
0	ilmnseq_rs407087419	0	0	0	C
0	ilmnseq_rs407257776	0	0	0	0
0	ilmnseq_rs407355170	0	0	A	G
0	ilmnseq_rs407402121	0	0	0	C
0	ilmnseq_rs407615233	0	0	G	T
0	ilmnseq_rs407679942	0	0	0	A
0	ilmnseq_rs407763840	0	0	0	T
0	ilmnseq_rs408176248	0	0	0	C
0	ilmnseq_rs408215121	0	0	0	C
0	ilmnseq_rs408267380	0	0	T	A
0	ilmnseq_rs408292391	0	0	0	T
0	ilmnseq_rs408294131	0	0	0	C
0	ilmnseq_rs408412043	0	0	A	G
0	ilmnseq_rs408416515	0	0	0	G
0	ilmnseq_rs408425143	0	0	0	T
0	ilmnseq_rs408619346	0	0	0	0
0	ilmnseq_rs408633521	0	0	0	G
0	ilmnseq_rs408846264	0	0	0	A
0	ilmnseq_rs408865384	0	0	0	G
0	ilmnseq_rs408967068	0	0	0	C
0	ilmnseq_rs408988424	0	0	0	G
0	ilmnseq_rs409184578	0	0	G	C
0	ilmnseq_rs409197269	0	0	0	C
0	ilmnseq_rs409204858	0	0	0	T
0	ilmnseq_rs409255599	0	0	0	0
0	ilmnseq_rs409344998	0	0	0	T
0	ilmnseq_rs409550377	0	0	0	G
0	ilmnseq_rs409799182	0	0	A	G
0	ilmnseq_rs409830827	0	0	T	C
0	ilmnseq_rs409911497	0	0	0	0
0	ilmnseq_rs409976145	0	0	0	C
0	ilmnseq_rs409981325	0	0	T	C
0	ilmnseq_rs410005575	0	0	0	0
0	ilmnseq_rs410091234	0	0	C	T
0	ilmnseq_rs410369321	0	0	0	G
0	ilmnseq_rs410376388	0	0	A	G
0	ilmnseq_rs410678517	0	0	0	G
0	ilmnseq_rs410689297	0	0	0	0
0	ilmnseq_rs410704364	0	0	G	A
0	ilmnseq_rs410738110	0	0	0	A
0	ilmnseq_rs410894991	0	0	0	T
0	ilmnseq_rs411016017	0	0	T	C
0	ilmnseq_rs411078835	0	0	0	G
0	ilmnseq_rs411169535	0	0	0	C
0	ilmnseq_rs411294549	0	0	0	C
0	ilmnseq_rs411373456	0	0	0	C
0	ilmnseq_rs411732868	0	0	A	G
0	ilmnseq_rs411956271	0	0	A	T
0	ilmnseq_rs412414663	0	0	0	C
0	ilmnseq_rs412545287	0	0	0	A
0	ilmnseq_rs412569573	0	0	A	G
0	ilmnseq_rs412614251	0	0	0	T
0	ilmnseq_rs413156176	0	0	T	C
0	ilmnseq_rs413709947	0	0	0	C
0	ilmnseq_rs413717346	0	0	0	0
0	ilmnseq_rs414069567	0	0	0	0
0	ilmnseq_rs414150598	0	0	0	T
0	ilmnseq_rs414239334	0	0	0	0
0	ilmnseq_rs414372360	0	0	0	A
0	ilmnseq_rs414431854	0	0	0	0
0	ilmnseq_rs414480160	0	0	0	C
0	ilmnseq_rs414523584	0	0	0	0
0	ilmnseq_rs414704462	0	0	0	C
0	ilmnseq_rs414799171	0	0	C	T
0	ilmnseq_rs415247901	0	0	0	A
0	ilmnseq_rs415290871	0	0	A	C
0	ilmnseq_rs415305155	0	0	0	A
0	ilmnseq_rs415432443	0	0	A	G
0	ilmnseq_rs415437782	0	0	0	T
0	ilmnseq_rs415595513	0	0	0	T
0	ilmnseq_rs415818498	0	0	0	0
0	ilmnseq_rs415820566	0	0	0	C
0	ilmnseq_rs415823145	0	0	0	0
0	ilmnseq_rs415887693	0	0	0	A
0	ilmnseq_rs416036768	0	0	0	A
0	ilmnseq_rs416370382	0	0	0	G
0	ilmnseq_rs416432863	0	0	0	C
0	ilmnseq_rs416874115	0	0	0	G
0	ilmnseq_rs417063479	0	0	0	A
0	ilmnseq_rs417299364	0	0	0	0
0	ilmnseq_rs417584858	0	0	0	T
0	ilmnseq_rs417592254	0	0	0	G
0	ilmnseq_rs417775990	0	0	0	C
0	ilmnseq_rs418760033	0	0	0	G
0	ilmnseq_rs418795993	0	0	0	0
0	ilmnseq_rs418808481	0	0	0	G
0	ilmnseq_rs418989133	0	0	C	T
0	ilmnseq_rs419033671	0	0	0	G
0	ilmnseq_rs419202535	0	0	0	T
0	ilmnseq_rs419399754	0	0	0	A
0	ilmnseq_rs419486825	0	0	0	G
0	ilmnseq_rs419541563	0	0	0	0
0	ilmnseq_rs419587387	0	0	0	C
0	ilmnseq_rs419676047	0	0	0	C
0	ilmnseq_rs419858924	0	0	0	T
0	ilmnseq_rs419863123	0	0	A	G
0	ilmnseq_rs419936522	0	0	0	G
0	ilmnseq_rs419936990	0	0	A	G
0	ilmnseq_rs419952855	0	0	0	C
0	ilmnseq_rs420028311	0	0	C	A
0	ilmnseq_rs420298521	0	0	T	C
0	ilmnseq_rs420560845	0	0	0	T
0	ilmnseq_rs420602340	0	0	0	C
0	ilmnseq_rs420661147	0	0	0	C
0	ilmnseq_rs420754121	0	0	0	T
0	ilmnseq_rs420861846	0	0	T	G
0	ilmnseq_rs420994825	0	0	0	0
0	ilmnseq_rs421002977	0	0	0	C
0	ilmnseq_rs421113099	0	0	T	C
0	ilmnseq_rs421300467	0	0	0	A
0	ilmnseq_rs421317676	0	0	0	C
0	ilmnseq_rs421619265	0	0	0	T
0	ilmnseq_rs421750570	0	0	0	C
0	ilmnseq_rs422179410	0	0	0	A
0	ilmnseq_rs422283351	0	0	0	0
0	ilmnseq_rs422319436	0	0	0	0
0	ilmnseq_rs422462597	0	0	0	0
0	ilmnseq_rs422532816	0	0	0	A
0	ilmnseq_rs422557578	0	0	0	T
0	ilmnseq_rs422593398	0	0	0	C
0	ilmnseq_rs422747198	0	0	T	C
0	ilmnseq_rs422939941	0	0	0	C
0	ilmnseq_rs423261153	0	0	0	T
0	ilmnseq_rs423274442	0	0	0	C
0	ilmnseq_rs423344949	0	0	0	T
0	ilmnseq_rs423387613	0	0	0	G
0	ilmnseq_rs423465939	0	0	0	G
0	ilmnseq_rs423470899	0	0	0	T
0	ilmnseq_rs423822750	0	0	0	G
0	ilmnseq_rs423869714	0	0	0	T
0	ilmnseq_rs424195951	0	0	0	C
0	ilmnseq_rs424323505	0	0	C	T
0	ilmnseq_rs424585751	0	0	0	0
0	ilmnseq_rs424734404	0	0	G	A
0	ilmnseq_rs424896646	0	0	0	T
0	ilmnseq_rs424909592	0	0	A	C
0	ilmnseq_rs424932739	0	0	G	C
0	ilmnseq_rs425005119	0	0	0	0
0	ilmnseq_rs425046142	0	0	0	A
0	ilmnseq_rs425252335	0	0	0	C
0	ilmnseq_rs425298557	0	0	G	A
0	ilmnseq_rs425301199	0	0	C	T
0	ilmnseq_rs425471283	0	0	0	A
0	ilmnseq_rs425602491	0	0	0	0
0	ilmnseq_rs426012319	0	0	0	T
0	ilmnseq_rs426071735	0	0	0	G
0	ilmnseq_rs426089796	0	0	0	0
0	ilmnseq_rs426142128	0	0	0	A
0	ilmnseq_rs426304064	0	0	A	G
0	ilmnseq_rs426447285	0	0	A	G
0	ilmnseq_rs426518111	0	0	A	G
0	ilmnseq_rs426603918	0	0	0	0
0	ilmnseq_rs426658430	0	0	T	C
0	ilmnseq_rs426683199	0	0	0	G
0	ilmnseq_rs426747108	0	0	0	C
0	ilmnseq_rs426819566	0	0	0	C
0	ilmnseq_rs427098234	0	0	T	C
0	ilmnseq_rs427186163	0	0	0	C
0	ilmnseq_rs427580042	0	0	0	A
0	ilmnseq_rs427757086	0	0	0	0
0	ilmnseq_rs427844215	0	0	0	0
0	ilmnseq_rs428432532	0	0	0	0
0	ilmnseq_rs428452406	0	0	T	G
0	ilmnseq_rs428691152	0	0	0	A
0	ilmnseq_rs428824834	0	0	0	G
0	ilmnseq_rs428857364	0	0	G	A
0	ilmnseq_rs428930055	0	0	0	G
0	ilmnseq_rs428985745	0	0	0	G
0	ilmnseq_rs429276978	0	0	0	T
0	ilmnseq_rs429331591	0	0	0	G
0	ilmnseq_rs429360996	0	0	G	A
0	ilmnseq_rs429380718	0	0	0	C
0	ilmnseq_rs429426323	0	0	C	G
0	ilmnseq_rs429429212	0	0	0	T
0	ilmnseq_rs429433371	0	0	0	A
0	ilmnseq_rs429523257	0	0	T	C
0	ilmnseq_rs429709168	0	0	C	T
0	ilmnseq_rs429768942	0	0	0	T
0	ilmnseq_rs429895086	0	0	T	C
0	ilmnseq_rs429921680	0	0	0	A
0	ilmnseq_rs429943205	0	0	C	T
0	ilmnseq_rs430125741	0	0	0	A
0	ilmnseq_rs430132011	0	0	0	T
0	ilmnseq_rs430452479	0	0	0	G
0	ilmnseq_rs430617384	0	0	0	A
0	ilmnseq_rs430661945	0	0	0	A
0	ilmnseq_rs588019388	0	0	0	A
0	ilmnseq_rs588331530	0	0	0	C
0	ilmnseq_rs588516465	0	0	0	A
0	ilmnseq_rs588705306	0	0	0	G
0	ilmnseq_rs588742668	0	0	0	T
0	ilmnseq_rs589668970	0	0	G	C
0	ilmnseq_rs589920906	0	0	0	G
0	ilmnseq_rs590002251	0	0	0	0
0	ilmnseq_rs591917719	0	0	T	C
0	ilmnseq_rs592528529	0	0	0	C
0	ilmnseq_rs592906075	0	0	0	0
0	ilmnseq_rs593070108	0	0	0	G
0	ilmnseq_rs594125373	0	0	0	T
0	ilmnseq_rs594195862	0	0	A	G
0	ilmnseq_rs594456267	0	0	0	T
0	ilmnseq_rs594661171	0	0	0	G
0	ilmnseq_rs594663354	0	0	0	T
0	ilmnseq_rs594915884	0	0	0	A
0	ilmnseq_rs595168072	0	0	A	G
0	ilmnseq_rs595468010	0	0	C	T
0	ilmnseq_rs595495069	0	0	0	G
0	ilmnseq_rs595544577	0	0	C	T
0	ilmnseq_rs596015981	0	0	0	G
0	ilmnseq_rs596154368	0	0	G	A
0	ilmnseq_rs597163598	0	0	0	T
0	ilmnseq_rs597411812	0	0	0	0
0	ilmnseq_rs597440229	0	0	G	A
0	ilmnseq_rs598126335	0	0	C	T
0	ilmnseq_rs598273385	0	0	T	A
0	ilmnseq_rs598933981	0	0	0	C
0	ilmnseq_rs600070418	0	0	0	A
0	ilmnseq_rs600382901	0	0	0	A
0	ilmnseq_rs601111940	0	0	0	T
0	ilmnseq_rs601487065	0	0	0	A
0	ilmnseq_rs601499425	0	0	0	A
0	ilmnseq_rs601542536	0	0	A	G
0	ilmnseq_rs602272619	0	0	0	A
0	ilmnseq_rs602675909	0	0	A	G
0	ilmnseq_rs602757338	0	0	0	C
0	ilmnseq_rs603095548	0	0	0	0
0	ilmnseq_rs603287575	0	0	0	A
0	ilmnseq_rs603308882	0	0	0	G
0	ilmnseq_rs604403328	0	0	0	0
0	ilmnseq_rs605003490	0	0	0	0
0	ilmnseq_rs605865562	0	0	T	C
0	ilmnseq_rs605925239	0	0	0	A
0	mt_5800.1	0	0	0	C
0	oY1.1	0	0	A	G
0	oar3_OAR23_31337727	0	0	A	G
0	s00915.1	0	0	G	A
0	s01009.1	0	0	G	C
0	s01156.1	0	0	A	G
0	s01225.1	0	0	A	G
0	s01804.1	0	0	C	T
0	s02463.1	0	0	T	C
0	s03876.1	0	0	A	G
0	s04203.1	0	0	C	T
0	s04217.1	0	0	G	A
0	s04588.1	0	0	C	A
0	s04597.1	0	0	A	G
0	s04801.1	0	0	C	T
0	s04979.1	0	0	0	A
0	s05257.1	0	0	0	C
0	s05622.1	0	0	C	T
0	s05987.1	0	0	A	G
0	s06012.1	0	0	A	G
0	s06037.1	0	0	G	A
0	s06058.1	0	0	A	G
0	s06150.1	0	0	T	C
0	s06334.1	0	0	0	C
0	s06388.1	0	0	T	C
0	s06827.1	0	0	T	C
0	s06846.1	0	0	C	A
0	s07094.1	0	0	C	T
0	s07247.1	0	0	C	T
0	s07333.1	0	0	G	A
0	s07422.1	0	0	G	A
0	s07440.1	0	0	A	G
0	s07865.1	0	0	G	A
0	s07967.1	0	0	T	G
0	s08528.1	0	0	G	A
0	s08542.1	0	0	0	0
0	s09083.1	0	0	A	G
0	s09248.1	0	0	T	C
0	s09767.1	0	0	C	A
0	s10196.1	0	0	C	T
0	s10223.1	0	0	0	0
0	s10354.1	0	0	G	A
0	s11303.1	0	0	0	G
0	s11521.1	0	0	G	T
0	s12173.1	0	0	G	A
0	s12354.1	0	0	A	G
0	s12374.1	0	0	G	A
0	s12542.1	0	0	0	G
0	s12831.1	0	0	T	C
0	s13080.1	0	0	C	T
0	s13794.1	0	0	G	T
0	s13795.1	0	0	A	C
0	s13795.1_F2BT	0	0	A	C
0	s13940.1	0	0	C	T
0	s14236.1	0	0	T	G
0	s14758.1	0	0	T	C
0	s15067.1	0	0	G	A
0	s15089.1	0	0	A	G
0	s15499.1	0	0	A	G
0	s15853.1	0	0	G	A
0	s15970.1	0	0	G	A
0	s16306.1	0	0	T	G
0	s16412.1	0	0	T	C
0	s16790.1	0	0	C	T
0	s16921.1	0	0	G	A
0	s17174.1	0	0	G	A
0	s17387.1	0	0	A	G
0	s17408.1	0	0	T	C
0	s17944.1	0	0	G	A
0	s18110.1	0	0	G	A
0	s18185.1	0	0	C	T
0	s18654.1	0	0	T	C
0	s18731.1	0	0	C	T
0	s18956.1	0	0	T	C
0	s19188.1	0	0	T	C
0	s19637.1	0	0	T	C
0	s19669.1	0	0	A	G
0	s19848.1	0	0	C	T
0	s20217.1	0	0	G	A
0	s20395.1	0	0	T	G
0	s20395.1_F2BT	0	0	T	G
0	s20612.1	0	0	G	A
0	s20992.1	0	0	C	T
0	s21187.1	0	0	G	A
0	s21259.1	0	0	A	G
0	s21318.1	0	0	T	G
0	s21668.1	0	0	C	T
0	s21683.1	0	0	T	C
0	s21929.1	0	0	C	G
0	s22020.1	0	0	A	G
0	s22025.1	0	0	G	T
0	s22205.1	0	0	T	C
0	s22476.1	0	0	A	G
0	s22905.1	0	0	A	G
0	s23046.1	0	0	T	C
0	s23335.1	0	0	G	A
0	s23412.1	0	0	A	G
0	s23436.1	0	0	A	G
0	s23479.1	0	0	A	G
0	s23527.1	0	0	C	T
0	s23535.1	0	0	A	C
0	s24405.1	0	0	G	A
0	s24503.1	0	0	A	G
0	s24503.1_F2BT	0	0	A	G
0	s24506.1	0	0	G	A
0	s25268.1	0	0	G	A
0	s25361.1	0	0	C	T
0	s25724.1	0	0	A	G
0	s26061.1	0	0	C	T
0	s26613.1	0	0	T	C
0	s26614.1	0	0	C	T
0	s26801.1	0	0	T	C
0	s26969.1	0	0	A	G
0	s26995.1	0	0	T	C
0	s27029.1	0	0	C	T
0	s27043.1	0	0	T	C
0	s27261.1	0	0	T	C
0	s27314.1	0	0	T	C
0	s27919.1	0	0	C	G
0	s27954.1	0	0	T	C
0	s28053.1	0	0	A	G
0	s28960.1	0	0	T	C
0	s29049.1	0	0	T	C
0	s29092.1	0	0	C	T
0	s29695.1	0	0	A	G
0	s29753.1	0	0	T	C
0	s30688.1	0	0	C	A
0	s31275.1	0	0	A	C
0	s31348.1	0	0	T	C
0	s31423.1	0	0	A	G
0	s31554.1	0	0	G	A
0	s31685.1	0	0	G	A
0	s32249.1	0	0	A	G
0	s32469.1	0	0	C	T
0	s32829.1	0	0	C	T
0	s33117.1	0	0	C	T
0	s33132.1	0	0	C	T
0	s33498.1	0	0	G	A
0	s33543.1	0	0	C	T
0	s33675.1	0	0	A	C
0	s33952.1	0	0	T	C
0	s34643.1	0	0	0	C
0	s34796.1	0	0	A	C
0	s35185.1	0	0	A	G
0	s35302.1	0	0	T	C
0	s35536.1	0	0	G	A
0	s35704.1	0	0	T	C
0	s36718.1	0	0	A	C
0	s37421.1	0	0	A	G
0	s37484.1	0	0	A	G
0	s37607.1	0	0	A	G
0	s37920.1	0	0	T	C
0	s37956.1	0	0	A	G
0	s38352.1	0	0	T	A
0	s38683.1	0	0	C	T
0	s38716.1	0	0	T	C
0	s38830.1	0	0	T	C
0	s39084.1	0	0	0	T
0	s39291.1	0	0	C	A
0	s39314.1	0	0	T	C
0	s39479.1	0	0	C	A
0	s39791.1	0	0	T	G
0	s41211.1	0	0	T	C
0	s41242.1	0	0	C	T
0	s41568.1	0	0	A	G
0	s41869.1	0	0	C	T
0	s41869.1_F2BT	0	0	C	T
0	s41989.1	0	0	C	T
0	s42402.1	0	0	C	T
0	s42512.1	0	0	0	C
0	s43586.1	0	0	A	G
0	s43786.1	0	0	0	0
0	s43889.1	0	0	A	C
0	s44012.1	0	0	G	A
0	s44786.1	0	0	T	C
0	s44822.1	0	0	A	G
0	s44857.1	0	0	C	T
0	s45307.1	0	0	T	C
0	s45413.1	0	0	G	A
0	s45439.1	0	0	0	A
0	s45705.1	0	0	A	C
0	s46406.1	0	0	A	G
0	s46871.1	0	0	0	G
0	s48008.1	0	0	A	G
0	s48215.1	0	0	T	C
0	s48515.1	0	0	T	G
0	s48588.1	0	0	C	T
0	s49127.1	0	0	T	C
0	s49200.1	0	0	T	C
0	s49668.1	0	0	T	G
0	s50601.1	0	0	0	C
0	s50920.1	0	0	C	A
0	s51062.1	0	0	G	A
0	s51096.1	0	0	T	C
0	s51315.1	0	0	C	A
0	s51366.1	0	0	A	G
0	s51748.1	0	0	A	G
0	s51991.1	0	0	0	0
0	s52235.1	0	0	A	C
0	s52389.1	0	0	A	G
0	s52652.1	0	0	A	G
0	s53116.1	0	0	T	C
0	s53235.1	0	0	T	C
0	s53431.1	0	0	C	T
0	s53625.1	0	0	C	T
0	s53828.1	0	0	T	C
0	s53919.1	0	0	C	T
0	s53937.1	0	0	T	G
0	s54010.1	0	0	G	A
0	s54264.1	0	0	A	G
0	s54386.1	0	0	A	G
0	s55376.1	0	0	T	C
0	s56580.1	0	0	G	A
0	s56581.1	0	0	T	C
0	s57004.1	0	0	A	G
0	s57071.1	0	0	0	C
0	s57248.1	0	0	T	C
0	s57655.1	0	0	A	G
0	s58245.1	0	0	T	C
0	s58435.1	0	0	T	C
0	s58653.1	0	0	C	G
0	s58710.1	0	0	G	A
0	s59419.1	0	0	A	G
0	s59566.1	0	0	A	G
0	s59705.1	0	0	A	G
0	s59905.1	0	0	G	A
0	s60343.1	0	0	G	A
0	s60427.1	0	0	T	C
0	s60578.1	0	0	G	A
0	s60771.1	0	0	T	C
0	s61096.1	0	0	G	A
0	s61144.1	0	0	G	A
0	s61560.1	0	0	A	C
0	s62462.1	0	0	T	C
0	s62514.1	0	0	G	T
0	s62594.1	0	0	T	C
0	s62854.1	0	0	A	G
0	s63164.1	0	0	A	G
0	s63285.1	0	0	C	T
0	s63355.1	0	0	C	T
0	s63451.1	0	0	G	A
0	s63465.1	0	0	T	C
0	s64061.1	0	0	T	C
0	s64257.1	0	0	C	A
0	s64442.1	0	0	A	G
0	s65133.1	0	0	A	G
0	s65560.1	0	0	A	G
0	s65572.1	0	0	A	G
0	s65907.1	0	0	A	C
0	s66388.1	0	0	A	G
0	s67117.1	0	0	T	A
0	s67209.1	0	0	A	G
0	s67314.1	0	0	0	0
0	s67567.1	0	0	T	G
0	s67841.1	0	0	T	G
0	s67926.1	0	0	C	G
0	s67963.1	0	0	C	T
0	s68128.1	0	0	G	A
0	s68239.1	0	0	0	0
0	s68372.1	0	0	T	C
0	s68394.1	0	0	T	C
0	s68607.1	0	0	C	T
0	s68889.1	0	0	G	A
0	s70024.1	0	0	A	T
0	s70500.1	0	0	G	A
0	s70529.1	0	0	G	A
0	s70605.1	0	0	T	C
0	s70618.1	0	0	C	T
0	s70634.1	0	0	T	C
0	s71003.1	0	0	C	T
0	s71179.1	0	0	0	0
0	s71389.1	0	0	0	G
0	s71579.1	0	0	A	C
0	s72650.1	0	0	G	A
0	s72739.1	0	0	C	T
0	s72764.1	0	0	A	G
0	s73045.1	0	0	A	C
0	s73083.1	0	0	C	T
0	s73166.1	0	0	G	A
0	s73227.1	0	0	G	A
0	s73257.1	0	0	C	T
0	s73535.1	0	0	C	T
0	s73802.1	0	0	C	T
0	s73955.1	0	0	G	T
0	s74247.1	0	0	G	A
0	s74624.1	0	0	C	A
0	s74860.1	0	0	A	G
0	s74886.1	0	0	C	G
0	s75129.1	0	0	C	A
0	s75788.1	0	0	T	G
1	s57123.1	0	7495	0	0
1	s64199.1	0	52854	G	A
1	OAR19_64675012.1	0	81978	C	G
1	OAR19_64715327.1	0	120098	A	G
1	OAR19_64803054.1	0	204694	C	T
1	Chr1:258878	0	258878	A	G
1	DU281551_498.1	0	315497	G	A
1	s18939.1	0	357652	G	A
1	OAR1_88143.1	0	401196	A	G
1	s21131.1	0	468268	0	C
1	s09912.1	0	489045	C	G
1	ilmnseq_rs412617752	0	499545	T	C
1	Chr1:503266	0	503266	G	A
1	Chr1:503306	0	503306	G	A
1	ilmnseq_rs400271451	0	509193	C	T
1	ilmnseq_rs603739615	0	509276	C	T
1	s36301.1	0	580814	A	G
1	ilmnseq_rs398688466	0	642311	A	G
1	s34880.1	0	643628	G	A
1	Chr1:733757	0	733757	C	T
1	s64747.1	0	748143	A	C
1	s68493.1	0	785434	C	T
1	OAR1_420114.1	0	792698	A	G
1	ilmnseq_rs404040034	0	901078	G	A
1	OAR1_537224_X.1	0	912507	G	A
1	s43636.1	0	954073	A	G
1	Chr1:996528	0	996528	0	G
1	s35460.1	0	999877	C	G
1	s48804.1	0	1155400	C	T
1	s41127.1	0	1180263	A	C
1	s18466.1	0	1193562	T	C
1	ilmnseq_rs419537374	0	1245049	G	C
1	s40172.1	0	1245222	G	A
1	s26718.1	0	1390945	G	T
1	s31488.1	0	1406764	G	C
1	s46222.1	0	1513820	C	T
1	s00523.1	0	1563484	T	C
1	s38369.1	0	1618342	G	A
1	s09524.1	0	1675087	G	A
1	s43961.1	0	1738285	T	C
1	s43961.1_F2BT	0	1738285	T	C
1	s22577.1	0	1815740	A	C
1	s48510.1	0	1883334	G	A
1	s51465.1	0	1904126	A	C
1	s64926.1	0	1949413	T	C
1	ilmnseq_rs428393015	0	1949684	T	C
1	s32855.1	0	2002117	A	G
1	s44902.1	0	2038137	A	G
1	s05397.1	0	2104223	T	C
1	s39783.1	0.00191093	2147622	A	G
1	ilmnseq_rs400182189	0.00247574	2147825	A	G
1	s49245.1	0.0542085	2166422	C	T
1	s74937.1	0.132508	2194569	T	C
1	s09433.1	0.158637	2203962	T	C
1	s09433.1_F2BT	0.158637	2203962	T	C
1	OAR1_1447599.1	0.219054	2225681	T	C
1	OAR1_1492710.1	0.339525	2268988	G	A
1	s41716.1	0.473813	2317262	T	C
1	s43513.1	0.578633	2354943	G	A
1	s55450.1	0.724863	2407510	T	C
1	s55450.1_F2BT	0.724863	2407510	T	C
1	ilmnseq_rs401168208	0.775261	2425627	T	C
1	s46580.1	0.940274	2484946	T	G
1	OAR1_1762874.1	1.09626	2541019	A	G
1	s47644.1	1.42112	2657803	T	C
1	s68534.1	1.53408	2698407	C	A
1	s01629.1	1.59853	2721576	G	T
1	OAR1_1898903.1	1.70555	2760050	C	T
1	s63837.1	1.84157	2808944	C	T
1	s18439.1	1.92249	2838035	A	C
1	s41913.1	2.01246	2870378	C	A
1	s32107.1	2.11212	2906205	A	G
1	ilmnseq_rs420638301	2.17303	2928099	T	C
1	ilmnseq_rs401181663	2.17307	2928115	T	C
1	ilmnseq_rs592487079	2.18637	2932894	T	C
1	ilmnseq_rs402479986	2.18916	2933899	G	C
1	ilmnseq_rs404327554	2.19024	2934286	A	G
1	Chr1:2947112	2.22592	2947112	T	C
1	s16836.1	2.26421	2960877	G	A
1	Chr1:2967841	2.28358	2967841	0	0
1	Chr1:2972066	2.29534	2972066	C	G
1	s47703.1	2.5154	3051176	C	T
1	s11984.1	2.62138	3089274	A	G
1	DU441304_232.1	2.72007	3124748	C	T
1	DU441304_232.1_F2BT	2.72007	3124748	C	T
1	s50787.1	2.74076	3132186	C	T
1	s72449.1	3.07805	3253438	A	G
1	s32559.1	3.24905	3314910	C	T
1	s04088.1	3.3103	3336925	A	G
1	s10771.1	3.48081	3398222	A	C
1	s01515.1	3.54415	3420990	A	C
1	ilmnseq_rs414604935	3.59776	3440263	G	T
1	s56011.1	3.65393	3460454	G	T
1	s30529.1	3.80009	3512999	C	T
1	s22855.1	3.82004	3520169	G	T
1	Chr1:3574675	3.97166	3574675	0	G
1	s40377.1	4.00263	3585807	C	T
1	s25860.1	4.03986	3599190	T	G
1	s11250.1	4.19862	3656263	C	T
1	s47513.1	4.22715	3666516	C	T
1	OAR1_2921089.1	4.28751	3688215	A	C
1	OAR1_2968995.1	4.4183	3735231	C	A
1	s07618.1	4.5001	3764637	T	G
1	s30369.1	4.64052	3815116	C	T
1	s30369.1_F2BT	4.64052	3815116	C	T
1	OAR1_3066756.1	4.70818	3839440	C	T
1	OAR1_3102603.1	4.81021	3876116	T	C
1	ilmnseq_rs404808585	4.83142	3883741	G	C
1	s53777.1	4.95964	3929834	0	C
1	s52352.1	5.09815	3979626	T	C
1	s21404.1	5.16052	4002045	A	G
1	s32601.1	5.34288	4067600	A	G
1	s16211.1	5.42755	4098040	A	G
1	s38787.1	5.58474	4154546	A	G
1	OAR1_3412866.1	5.64136	4174901	G	A
1	s11992.1	5.84094	4246644	A	G
1	s50475.1	5.86141	4254004	A	C
1	s45085.1	5.88683	4263142	C	T
1	s03153.1	5.96636	4291733	G	A
1	s63511.1	5.9931	4301344	T	C
1	s00019.1	6.16731	4363968	A	G
1	s08980.1	6.23171	4387121	T	C
1	OAR1_3702014.1	6.34068	4426292	A	G
1	DU299578_392.1	6.43	4561875	T	C
1	DU299578_392.1_F2BT	6.43	4561875	T	C
1	OAR1_3903520.1	6.45718	4600417	T	C
1	OAR1_3909359.1	6.47406	4605863	G	A
1	OAR1_3934952.1	6.55555	4632159	A	G
1	OAR1_4003461.1	6.77788	4703905	G	A
1	OAR1_4068504.1	6.99035	4772466	G	T
1	OAR1_4068504.1_F2BT	6.99035	4772466	G	T
1	s40352.1	7.099	4807696	C	A
1	s65509.1	7.33324	4887716	G	A
1	ilmnseq_rs403353788	7.51225	4948866	A	G
1	s15090.1	7.52107	4951877	G	A
1	s15090.1_F2BT	7.52107	4951877	G	A
1	OAR1_4285092.1	7.65649	4998140	C	T
1	OAR1_4303667.1	7.71102	5016766	T	C
1	s03424.1	7.89044	5078059	G	A
1	s09057.1	8.08145	5145828	C	T
1	ilmnseq_rs407391100	8.09087	5150157	T	G
1	OAR1_4467432.1	8.16539	5184375	A	G
1	Chr1:5204541	8.2093	5204541	0	A
1	s05524.1	8.26868	5231809	A	G
1	OAR1_4523214.1	8.28349	5238612	C	T
1	s51981.1	8.32656	5258389	A	C
1	s45048.1	8.35761	5272648	A	G
1	ilmnseq_rs418594602	8.39368	5289212	C	T
1	ilmnseq_rs407010028	8.45233	5316144	G	A
1	s08276.1	8.49715	5336729	G	C
1	s05306.1	8.63865	5401708	G	T
1	s40431.1	8.67435	5418102	A	G
1	s73618.1	8.7957	5473827	A	G
1	s35298.1	8.91753	5529775	G	A
1	OAR1_4935598.1	8.98915	5562664	C	T
1	DU393582_347.1	9.08225	5605415	T	C
1	DU393582_347.1_F2BT	9.08225	5605415	T	C
1	OAR1_5058639.1	9.24944	5682196	T	C
1	OAR1_5058639.1_F2BT	9.24944	5682196	T	C
1	ilmnseq_rs418974791	9.32828	5718398	C	G
1	Chr1:5718440	9.32837	5718440	0	0
1	OAR1_5106728.1	9.3535	5729978	T	C
1	s60381.1	9.39766	5750260	T	C
1	OAR1_5206930.1	9.47045	5783685	C	T
1	ilmnseq_rs409036980	9.58197	5834898	C	T
1	s62307.1	9.60002	5843188	C	T
1	ilmnseq_rs416463300	9.71402	5895536	T	G
1	s71625.1	9.73054	5903125	G	A
1	OAR1_5355855.1	9.80787	5938634	G	A
1	s24029.1	9.88616	5974588	A	G
1	OAR1_5436991.1	9.99534	6024724	A	G
1	OAR1_5481707.1	10.0911	6068719	C	T
1	OAR1_5509605.1	10.2123	6094606	A	G
1	ilmnseq_rs420430181	10.4793	6139576	0	C
1	s35058.1	10.5335	6148701	T	C
1	s57929.1	10.7313	6182033	T	C
1	ilmnseq_rs400011934	10.8151	6196141	G	A
1	s62012.1	11.0236	6231252	A	G
1	s23238.1	11.3513	6286448	G	A
1	Chr1:6342222	11.4505	6342222	0	T
1	DU453866_552.1	11.4874	6366323	G	A
1	DU453866_552.1_F2BT	11.4874	6366323	G	A
1	s61127.1	11.5519	6408448	G	A
1	s01591.1	11.6435	6468322	T	C
1	s23059.1	11.6621	6480529	A	G
1	OAR1_5950376.1	11.6981	6504031	T	C
1	s43563.1	11.777	6555570	A	G
1	OAR1_6050410.1	11.839	6596126	C	T
1	s09379.1	11.8837	6625308	C	T
1	s22471.1	11.9907	6695233	C	T
1	s67547.1	12	6708911	C	T
1	s61167.1	12	6716374	C	A
1	ilmnseq_rs424859086	12	6743046	G	C
1	ilmnseq_rs409193885	12	6752269	0	G
1	ilmnseq_rs410167159	12	6787494	A	G
1	s20120.1	12	6803550	T	C
1	s52761.1	12	6810500	A	G
1	s58937.1	12	6816172	T	C
1	s49628.1	12	6832517	G	A
1	ilmnseq_rs425625846	12.002	6854557	T	C
1	OAR1_6316082.1	12.0084	6867954	G	A
1	OAR1_6373388.1	12.0358	6925078	A	G
1	OAR1_6410322.1	12.0554	6965862	C	T
1	s13861.1	12.0751	7007092	C	T
1	Chr1:7025445	12.0839	7025445	0	A
1	Chr1:7026065	12.0842	7026065	0	0
1	ilmnseq_rs403469751	12.0843	7026140	0	C
1	OAR1_6444725_X.1	12.0868	7031409	A	G
1	OAR1_6531315.1	12.1103	7080496	G	T
1	ilmnseq_rs417151091	12.1281	7117536	C	T
1	Chr1:7143614	12.1473	7143614	A	G
1	Chr1:7143888	12.149	7143888	0	G
1	s30581.1	12.3189	7171846	T	G
1	OAR1_6722309.1	12.4426	7192190	T	C
1	OAR1_6744659.1	12.5796	7214735	C	T
1	OAR1_6888977.1	12.9367	7362347	T	C
1	OAR1_6901051.1	12.9587	7374669	A	G
1	OAR1_6968054.1	13.08	7444909	A	G
1	OAR1_7018250.1	13.2076	7494503	G	A
1	Chr1:7546487	13.3745	7546487	A	G
1	s24646.1	13.4073	7556697	A	G
1	s03149.1	13.459	7572815	A	G
1	OAR1_7104917.1	13.4767	7578311	G	A
1	s74740.1	13.6202	7709936	A	G
1	s53274.1	13.639	7748239	C	T
1	OAR1_7376329.1	13.648	7766706	A	C
1	OAR1_7428857.1	13.6753	7822385	G	T
1	ilmnseq_rs409275445	13.6898	7851921	T	C
1	s31458.1	13.7008	7874458	A	G
1	OAR1_7546163.1	13.7325	7939149	C	T
1	ilmnseq_rs398812296	13.7334	7941031	T	G
1	OAR1_7563736.1	13.7412	7956997	T	C
1	DU290101_408.1	13.7915	8059661	T	C
1	OAR1_7717464.1	13.7957	8068287	C	T
1	OAR1_7776185.1	13.8345	8128844	T	C
1	ilmnseq_rs425939618	13.8564	8145487	G	A
1	s54948.1	13.9481	8215106	G	T
1	OAR1_7897015.1	13.9958	8251348	G	A
1	ilmnseq_rs401177587	14.0215	8270888	T	C
1	s38038.1	14.0515	8293625	A	G
1	s29615.1	14.0875	8320942	G	A
1	s18895.1	14.1021	8332050	G	A
1	s05493.1	14.1452	8364799	C	T
1	ilmnseq_rs411883184	14.1677	8381895	A	G
1	Chr1:8411935	14.2073	8411935	G	A
1	OAR1_8082265.1	14.2301	8429256	T	C
1	OAR1_8123245.1	14.2829	8469331	A	C
1	s63488.1	14.3289	8504278	T	C
1	s39567.1	14.4427	8590717	G	A
1	s49872.1	14.4972	8632095	G	A
1	s18552.1	14.552	8673690	C	T
1	s47936.1	14.6036	8712926	T	C
1	s37400.1	14.6315	8734126	T	C
1	s05140.1	14.7131	8796040	T	C
1	s61237.1	14.7533	8826615	A	G
1	s68090.1	14.7647	8835276	C	A
1	OAR1_8530247.1	14.8152	8873587	G	T
1	s00447.1	14.8689	8914372	A	G
1	ilmnseq_rs419380837	14.9059	8942493	C	T
1	s26362.1	14.9528	8978097	A	G
1	s54418.1	15.0129	9023748	A	G
1	s68509.1	15.0596	9059225	C	T
1	s56679.1	15.1504	9128107	T	C
1	s54247.1	15.1971	9163620	A	G
1	s71926.1	15.2091	9172683	0	C
1	s73085.1	15.2522	9205489	A	C
1	s67178.1	15.2671	9216738	A	G
1	OAR1_8918549.1	15.2788	9225672	A	G
1	OAR1_8932175.1	15.3	9241769	A	G
1	ilmnseq_rs427256757	15.3588	9286414	A	G
1	s68925.1	15.3679	9293276	T	C
1	OAR1_9020566.1	15.4095	9324949	T	C
1	s12854.1	15.4959	9390496	T	C
1	s52639.1	15.721	9441381	G	A
1	s52639.1_F2BT	15.721	9441381	G	A
1	OAR1_9179437_X.1	16.042	9493388	C	T
1	s30516.1	16.1747	9514890	A	G
1	s11687.1	16.4432	9558392	A	G
1	OAR1_9265710.1	16.5634	9577866	T	C
1	s60303.1	16.6189	9636590	A	G
1	OAR1_9339043.1	16.6215	9651298	A	G
1	s59084.1	16.6327	9715560	G	A
1	s22866.1	16.6456	9789228	C	T
1	s10625.1	16.6526	9829472	G	A
1	s10625.1_F2BT	16.6526	9829472	G	A
1	ilmnseq_rs430691830	16.6561	9849512	0	A
1	OAR1_9563208.1	16.6591	9866329	C	A
1	Chr1:9942629	16.6724	9942629	0	T
1	s18647.1	16.675	9957541	C	T
1	OAR1_9739146_X.1	16.6847	10012668	0	T
1	OAR1_9747314.1	16.6865	10023298	G	A
1	OAR1_9804499.1	16.6972	10084179	G	A
1	OAR1_9822302.1	16.7005	10103593	A	G
1	OAR1_9881817.1	16.7101	10158329	G	T
1	OAR1_9944815.1	16.7221	10227224	A	G
1	ilmnseq_rs595408893	16.7356	10304285	T	C
1	s35616.1	16.742	10341090	C	T
1	s09058.1	16.7475	10372472	C	A
1	OAR1_10097556.1	16.7491	10381628	G	A
1	s13591.1	16.7586	10436009	G	T
1	s38983.1	16.7676	10487594	G	A
1	OAR1_10275031.1	16.7779	10546581	T	C
1	s05797.1	16.7799	10557584	A	G
1	OAR1_10344180.1	16.8161	10622983	T	C
1	OAR1_10362883.1	16.8831	10641864	C	A
1	OAR1_10454967.1	17.1895	10728279	C	T
1	ilmnseq_rs425182149	17.2218	10737380	0	T
1	s62349.1	17.3581	10775824	C	T
1	s62349.1_F2BT	17.3581	10775824	C	T
1	s41093.1	17.451	10802010	A	G
1	OAR1_10554666.1	17.5345	10825577	G	A
1	OAR1_10582459.1	17.6333	10853425	T	C
1	OAR1_10627827.1	17.7919	10898148	C	T
1	s40611.1	18.0302	10965335	A	G
1	s32343.1	18.1778	11006964	0	G
1	s63019.1	18.3835	11064957	C	T
1	s08485.1	18.5291	11106023	G	A
1	s07460.1	18.6091	11128584	G	A
1	s44128.1	18.703	11155061	G	A
1	s64317.1	18.8408	11193919	C	T
1	s50136.1	18.9816	11233635	G	A
1	s54667.1	19.0057	11240410	T	C
1	OAR1_10940722_X.1	19.1358	11277100	C	T
1	OAR1_10974811.1	19.2366	11305521	C	T
1	s55981.1	19.3866	11347838	A	G
1	s04683.1	19.5087	11382274	A	G
1	s27280.1	19.5604	11396852	T	C
1	OAR1_11087132.1	19.614	11411955	T	C
1	ilmnseq_rs603983236	19.6734	11428700	C	T
1	s53592.1	19.9534	11513707	G	A
1	s57753.1	19.9905	11527242	C	T
1	s62446.1	20.1054	11569144	G	A
1	s68301.1	20.1983	11603004	G	A
1	s62112.1	20.2419	11618911	T	C
1	s36441.1	20.3781	11668576	A	G
1	s45518.1	20.5258	11722412	G	A
1	s18449.1	20.595	11747642	T	C
1	s18875.1	20.6515	11768264	G	T
1	s01320.1	20.8211	11830112	A	C
1	OAR1_11563293.1	20.8819	11852254	G	A
1	s60471.1	21.054	11914995	C	T
1	s68370.1	21.1076	11941633	A	G
1	ilmnseq_rs403106015	21.1094	11942643	A	G
1	OAR1_11691321.1	21.1812	11982306	C	T
1	s74534.1	21.2805	12037166	T	C
1	ilmnseq_rs410529698	21.2841	12039151	C	T
1	OAR1_11766718.1	21.3003	12057574	C	T
1	OAR1_11780663.1	21.3008	12071038	C	T
1	ilmnseq_rs411008471	21.3015	12090530	G	T
1	s08257.1	21.3046	12178419	T	C
1	s15481.1	21.3059	12216650	G	A
1	Chr1:12258059	21.3074	12258059	0	C
1	s58882.1	21.3075	12259952	C	T
1	s00977.1	21.3089	12301645	G	A
1	s76021.1	21.31	12330774	G	T
1	OAR1_12120651.1	21.3863	12388712	T	C
1	ilmnseq_rs159729831	21.439	12427761	T	C
1	OAR1_12153898.1	21.442	12429989	C	T
1	ilmnseq_rs398583716	21.4828	12460193	T	C
1	s26666.1	21.504	12475934	T	C
1	s29002.1	21.5666	12522260	A	C
1	ilmnseq_rs427068963	21.6016	12548218	C	T
1	s45057.1	21.6045	12550378	A	G
1	s70737.1	21.6725	12600754	A	G
1	s70576.1	21.8146	12706004	C	T
1	OAR1_12451373.1	21.8285	12716280	T	C
1	s64523.1	21.9086	12775585	C	A
1	s60191.1	21.9231	12786356	G	C
1	OAR1_12656583.1	21.9731	12823388	G	A
1	OAR1_12656583.1_F2BT	21.9731	12823388	G	A
1	s37833.1	22.0075	12848870	T	C
1	s68421.1	22.0439	12875848	C	T
1	OAR1_12803672.1	22.1251	12935982	T	C
1	ilmnseq_rs425990083	22.1626	12963806	A	T
1	s73231.1	22.1941	12987139	A	G
1	OAR1_12889517.1	22.2305	13014104	T	C
1	OAR1_12937617.1	22.2957	13062345	A	G
1	s62610.1	22.3729	13119585	A	C
1	OAR1_13026908.1	22.4159	13151409	A	G
1	OAR1_13033760.1	22.426	13158858	C	T
1	OAR1_13042261.1	22.4374	13167313	A	G
1	s62110.1	22.5178	13226888	A	G
1	s38971.1	22.5604	13258435	T	C
1	s07985.1	22.6294	13309608	C	A
1	DU400167_253.1	22.6951	13358209	T	G
1	DU400167_253.1_F2BT	22.6951	13358209	T	G
1	s08475.1	22.7848	13424665	A	G
1	OAR1_13329814.1	22.8241	13453818	0	0
1	OAR1_13365877.1	22.8586	13479337	C	T
1	OAR1_13393044.1	22.8897	13502382	T	A
1	s22157.1	22.9832	13571665	A	G
1	s02503.1	23.0269	13604065	G	A
1	s51453.1	23.0617	13629822	C	T
1	Chr1:13660268	23.1028	13660268	C	T
1	OAR1_13574541.1	23.134	13683389	G	A
1	OAR1_13582660.1	23.1444	13691064	G	A
1	OAR1_13627234.1	23.1783	13716153	A	C
1	s14277.1	23.2394	13761431	T	C
1	s66530.1	23.2839	13787866	G	A
1	OAR1_13714304.1	23.3493	13805495	G	A
1	OAR1_13772761.1	23.5633	13863183	C	A
1	OAR1_13790348.1	23.6293	13880999	T	G
1	s52117.1	23.9075	13955997	G	A
1	s58309.1	24.0766	14017062	C	T
1	s61250.1	24.1563	14060408	C	T
1	s45194.1	24.1709	14068312	T	C
1	OAR1_13964618.1	24.2167	14093224	G	A
1	OAR1_13970060.1	24.2277	14099180	T	A
1	s41432.1	24.4922	14242876	A	C
1	OAR1_14131916.1	24.5629	14281316	G	A
1	DU518561_359.1	24.6281	14316730	A	G
1	s57394.1	24.6897	14350183	A	G
1	s45720.1	24.7303	14372243	G	T
1	OAR1_14273769.1	24.8203	14421144	G	A
1	OAR1_14315581.1	24.8815	14454422	T	C
1	OAR1_14361732.1	24.9982	14505823	0	C
1	ilmnseq_rs401129575	25.0341	14520942	T	A
1	OAR1_14414267.1	25.1316	14562006	C	T
1	OAR1_14544239.1	25.4393	14691551	G	A
1	s43849.1	25.5125	14722371	T	C
1	OAR1_14614448.1	25.6127	14764585	T	C
1	OAR1_14620644.1	25.6293	14771579	A	G
1	OAR1_14688836.1	25.7117	14806278	C	T
1	OAR1_14717841.1	25.8018	14844219	T	C
1	OAR1_14777475.1	25.9313	14898732	C	T
1	ilmnseq_rs402132294	25.9647	14912797	C	G
1	s70168.1	26.0188	14935560	G	A
1	s71739.1	26.1023	14970746	A	G
1	OAR1_14973022.1	26.2136	15017620	A	G
1	ilmnseq_rs159723932	26.5945	15110506	G	T
1	s55606.1	26.6231	15117118	G	T
1	s49207.1	26.7022	15135359	T	C
1	s01338.1	26.7368	15143338	G	A
1	OAR1_15188542.1	27.0772	15237402	C	T
1	OAR1_15228673.1	27.2048	15274271	T	G
1	ilmnseq_rs428668652	27.2632	15302881	T	C
1	OAR1_15256499.1	27.2694	15306352	A	G
1	OAR1_15256499.1_F2BT	27.2694	15306352	A	G
1	ilmnseq_rs423917939	27.2847	15314965	C	A
1	OAR1_15307955.1	27.3603	15357384	G	A
1	ilmnseq_rs592912440	27.3684	15361939	C	G
1	s37755.1	27.3855	15371516	A	G
1	OAR1_15399182.1	27.5213	15447703	G	A
1	OAR1_15484095.1	27.6631	15527286	C	T
1	OAR1_15525913.1	27.7321	15566031	A	G
1	OAR1_15578534.1	27.8265	15619006	G	A
1	s02521.1	27.922	15672557	A	G
1	s19593.1	27.9669	15697768	A	G
1	OAR1_15670251.1	27.9918	15711727	0	A
1	OAR1_15762141.1	28.0883	15765887	A	G
1	s52476.1	28.1878	15821739	T	C
1	s00481.1	28.2444	15853511	C	T
1	s44894.1	28.2951	15881949	T	C
1	s04753.1	28.3086	15889525	G	A
1	s28376.1	28.4141	15948720	C	G
1	s05916.1	28.5209	16008656	C	T
1	s49722.1	28.6202	16064349	G	A
1	OAR1_16098841.1	28.6841	16100207	T	C
1	s27971.1	28.7679	16147225	T	C
1	oar3_OAR1_16174597	28.8166	16174597	A	C
1	s01031.1	28.8209	16176988	A	G
1	s71517.1	28.9137	16229069	A	G
1	OAR1_16274081.1	28.9917	16272811	A	G
1	OAR1_16348823_X.1	29.1169	16343115	G	A
1	OAR1_16391522.1	29.1809	16378991	C	T
1	s46756.1	29.3346	16465248	G	A
1	OAR1_16480770.1	29.3507	16474302	C	A
1	OAR1_16572940.1	29.5507	16586526	G	A
1	OAR1_16635393.1	29.6656	16650999	A	G
1	OAR1_16697706.1	29.7748	16712240	T	C
1	s67593.1	29.7919	16721832	G	A
1	OAR1_16750809.1	29.8711	16766315	C	T
1	OAR1_16786326.1	29.9341	16801673	A	G
1	OAR1_16795469.1	29.9506	16810918	G	A
1	OAR1_16889964.1	30.0307	16855865	C	A
1	OAR1_16852861.1	30.1077	16899077	T	C
1	ilmnseq_rs428965702	30.1872	16943656	0	A
1	OAR1_16975351.1	30.1954	16948266	G	A
1	s62022.1	30.2939	17003571	G	A
1	ilmnseq_rs428419394	30.3459	17032736	G	A
1	s23433.1	30.3567	17038771	C	T
1	OAR1_17163931.1	30.462	17097896	G	A
1	s38279.1	30.557	17151167	C	T
1	s60080.1	30.6087	17180199	T	C
1	s58391.1	30.7837	17278400	T	C
1	OAR1_17351278.1	30.7933	17283773	G	A
1	OAR1_17421390.1	30.9189	17354256	T	C
1	ilmnseq_rs601895507	30.923	17356579	G	T
1	OAR1_17426826.1	30.9313	17361209	T	C
1	OAR1_17466323.1	31.0072	17403806	A	G
1	s25913.1	31.131	17473274	T	G
1	s02685.1	31.1849	17503500	G	A
1	OAR1_17755700.1	31.384	17615257	G	A
1	OAR1_17787735_X.1	31.4386	17645866	A	G
1	Chr1:17646130	31.439	17646130	0	G
1	Chr1:17646191	31.4391	17646191	T	C
1	s04684.1	31.5379	17701635	A	G
1	s54037.1	31.5873	17729311	T	C
1	s50514.1	31.6713	17776437	G	T
1	s35095.1	31.8639	17884528	A	G
1	OAR1_18052854.1	31.8989	17904198	C	T
1	s61691.1	32.0072	17964972	T	C
1	s21944.1	32.0412	17984045	G	A
1	Chr1:18038605	32.1384	18038605	0	0
1	s62337.1	32.1583	18049756	G	A
1	ilmnseq_rs416505484	32.1613	18051414	A	G
1	s58659.1	32.2553	18097028	C	T
1	OAR1_18293636.1	32.3402	18135356	G	A
1	OAR1_18300122.1	32.3546	18141837	T	A
1	Chr1:18213789	32.514	18213789	0	G
1	s74275.1	32.5723	18240132	G	A
1	ilmnseq_rs594332947	32.6342	18268062	T	C
1	OAR1_18449705.1	32.701	18298255	A	G
1	OAR1_18512294.1	32.7513	18320945	C	T
1	s06310.1	32.8384	18360283	A	G
1	OAR1_18664902.1	33.1554	18469241	G	A
1	OAR1_18691972.1	33.2629	18494158	T	C
1	s20207.1	33.3852	18522490	A	T
1	s14459.1	33.6452	18582753	T	C
1	s72347.1	33.8601	18632538	C	A
1	s00086.1	34.0139	18668192	T	C
1	s32983.1	34.1318	18695502	T	C
1	s26398.1	34.3978	18757147	T	C
1	OAR1_18966270.1	34.4667	18773114	A	G
1	s11269.1	34.585	18800532	G	C
1	DU202534_254.1	34.5966	18803224	G	A
1	DU202534_254.1_F2BT	34.5966	18803224	G	A
1	s21409.1	34.784	18846651	T	C
1	s40222.1	35.051	18908522	A	T
1	s54068.1	35.2769	18960866	A	G
1	s10307.1	35.4625	19003874	A	G
1	OAR1_19152280.1	35.5668	19027134	C	A
1	OAR1_19174177.1	35.7843	19048510	C	T
1	OAR1_19214328_X.1	36.1824	19087646	T	C
1	s27712.1	36.7474	19146157	A	C
1	s68238.1	36.8841	19214192	G	A
1	ilmnseq_rs406084308	37.1688	19254917	C	T
1	s29702.1	37.3035	19277933	C	A
1	OAR1_19425357.1	37.3087	19294016	T	C
1	OAR1_19444938.1	37.3168	19319317	G	C
1	OAR1_19517811.1	37.3412	19395411	A	G
1	s36898.1	37.3666	19474701	T	C
1	OAR1_19651513.1	37.3859	19534848	C	A
1	OAR1_19651513.1_F2BT	37.3859	19534848	C	A
1	OAR1_19710996.1	37.4068	19600047	C	T
1	OAR1_19750493.1	37.4204	19642265	T	C
1	OAR1_19761666.1	37.4245	19654996	C	T
1	OAR1_19817567.1	37.4443	19716867	C	T
1	s32787.1	37.4524	19742061	T	G
1	OAR1_19875829.1	37.4629	19774888	C	T
1	OAR1_19945652.1	37.48	19882225	T	C
1	OAR1_20007545.1	37.48	19939524	G	T
1	ilmnseq_rs159714428	37.5115	19970729	A	G
1	OAR1_20035449.1	37.5116	19970769	T	C
1	s05208.1	37.613	20014904	C	T
1	ilmnseq_rs429258981	37.6186	20017363	A	C
1	OAR1_20118195.1	37.6926	20049561	C	A
1	OAR1_20180147_X.1	37.8079	20099767	C	T
1	s37676.1	37.8777	20130161	G	C
1	OAR1_20375019.1	38.1549	20250859	T	C
1	OAR1_20432933.1	38.2798	20305262	G	A
1	s06490.1	39.1407	20737305	T	C
1	ilmnseq_rs421861240	39.1671	20763896	T	C
1	OAR1_20926901.1	39.1954	20792252	C	T
1	ilmnseq_rs406664344	39.2483	20845288	A	G
1	s31459.1	39.2637	20860757	A	G
1	OAR1_21078445.1	39.351	20948352	A	G
1	OAR1_21094354.1	39.3654	20962782	0	C
1	s53426.1	39.4364	21034048	C	T
1	s72819.1	39.4877	21085565	T	G
1	s68037.1	39.5342	21132185	A	G
1	Chr1:21199140	39.6009	21199140	0	T
1	ilmnseq_rs398307279	39.6412	21239590	0	0
1	Chr1:21271930	39.6735	21271930	0	A
1	OAR1_21408870.1	39.7393	21338000	A	G
1	ilmnseq_rs417711544	39.7716	21370427	C	G
1	OAR1_21439660.1	39.8815	21480663	G	T
1	s21134.1	39.8864	21485616	G	A
1	s14078.1	39.9213	21520656	T	G
1	OAR1_21607699.1	39.9577	21557161	T	C
1	ilmnseq_rs404153268	39.9641	21563556	T	C
1	OAR1_21646425.1	39.9989	21598497	T	C
1	OAR1_21703182.1	40.0602	21654955	T	C
1	OAR1_21703182.1_F2BT	40.0602	21654955	T	C
1	Chr1:21706525	40.1162	21706525	0	T
1	Chr1:21706623	40.1163	21706623	0	C
1	s34237.1	40.3503	21837886	A	G
1	s33844.1	40.5198	21899028	A	G
1	s07849.1	40.6443	21950469	G	A
1	s05262.1	40.6493	21959783	T	C
1	s05262.1_F2BT	40.6493	21959783	T	C
1	s19691.1	40.6568	21973809	T	C
1	s61132.1	40.7088	22071304	A	C
1	s72342.1	40.7277	22106683	A	G
1	s01249.1	40.7363	22122845	A	G
1	OAR1_22183990.1	40.7437	22136099	C	A
1	OAR1_22189406.1	40.7468	22141488	G	A
1	s75232.1	40.7905	22217108	T	C
1	s13809.1	40.7945	22224050	C	T
1	OAR1_22330907.1	40.827	22280192	T	C
1	s73188.1	40.8472	22314998	A	G
1	s11844.1	40.8831	22377080	T	C
1	s33540.1	40.9214	22443318	A	G
1	ilmnseq_rs414913166	40.9516	22495469	C	T
1	ilmnseq_rs402260770	40.9532	22498174	A	G
1	ilmnseq_rs424554461	40.9536	22498825	C	G
1	s00707.1	40.9666	22521412	T	G
1	s75089.1	40.9714	22529742	T	C
1	s63953.1	40.9799	22544268	T	C
1	OAR1_22656259.1	40.9935	22567752	T	C
1	OAR1_22697949.1	41.0123	22600348	G	A
1	OAR1_22710021.1	41.019	22611877	T	C
1	OAR1_22739177.1	41.0365	22642211	A	C
1	OAR1_22803831.1	41.0755	22709544	A	G
1	s26645.1	41.0919	22737885	T	C
1	s27454.1	41.1174	22782029	A	G
1	s65534.1	41.1493	22837032	T	C
1	OAR1_22985927.1	41.2597	22895020	A	G
1	ilmnseq_rs417862908	41.3812	22925083	G	A
1	s26299.1	41.5734	22972628	A	G
1	s32095.1	41.6826	22999661	C	T
1	s10605.1	41.7913	23026552	G	A
1	OAR1_23123932.1	41.864	23044548	A	G
1	ilmnseq_rs410623807	41.8828	23049193	0	A
1	s67590.1	42.0961	23101966	G	A
1	OAR1_23195620.1	42.157	23117038	C	T
1	OAR1_23240676.1	42.3429	23163034	C	T
1	OAR1_23240676.1_F2BT	42.3429	23163034	C	T
1	OAR1_23288187.1	42.5461	23213302	T	C
1	s43410.1	42.746	23262754	G	A
1	OAR1_23369763.1	42.77	23294379	G	T
1	OAR1_23412198.1	42.77	23335525	C	T
1	OAR1_23447504.1	42.77	23376407	C	T
1	s02131.1	42.7706	23438825	T	C
1	OAR1_23560552.1	42.7848	23486511	T	C
1	OAR1_23607883.1	42.7975	23529383	A	C
1	OAR1_23620328.1	42.801	23540948	C	T
1	OAR1_23632541.1	42.8045	23552875	G	A
1	OAR1_23724877.1	42.8313	23642725	C	T
1	OAR1_23734999.1	42.8339	23651580	A	G
1	OAR1_23794443.1	42.8486	23700883	T	C
1	OAR1_23804013_X.1	42.8513	23709900	C	T
1	OAR1_23837231.1	42.86	23739280	T	G
1	OAR1_23937981.1	42.89	23846290	T	C
1	OAR1_23977779.1	42.9089	23878767	C	T
1	OAR1_23990063.1	42.9216	23888952	T	C
1	DU379505_529.1	43.0005	23952498	G	T
1	DU379505_529.1_F2BT	43.0005	23952498	G	T
1	OAR1_24089462.1	43.0789	24015521	C	T
1	OAR1_24165388.1	43.1898	24104855	T	G
1	OAR1_24228078.1	43.2283	24135839	T	C
1	OAR1_24242896.1	43.2452	24149451	T	C
1	OAR1_24326418.1	43.2846	24181124	A	T
1	OAR1_24546509.1	43.4721	24332025	G	T
1	OAR1_24574732.1	43.5098	24362394	C	T
1	OAR1_24633611.1	43.585	24422906	A	G
1	OAR1_24663779.1	43.6226	24453219	G	T
1	s21860.1	43.728	24538073	T	G
1	OAR1_24797111.1	43.7786	24578785	T	C
1	OAR1_24812678.1	43.7967	24593299	T	C
1	s72632.1	43.8706	24652810	A	G
1	Chr1:24678547	43.9025	24678547	0	C
1	OAR1_25052307.1	44.0942	24832808	A	G
1	OAR1_25075310.1	44.1238	24856670	G	C
1	OAR1_25121292.1	44.1792	24901207	A	T
1	OAR1_25426384.1	44.5057	25190083	A	G
1	OAR1_25442521.1	44.5123	25206423	A	G
1	OAR1_25604801.1	44.5583	25319915	T	C
1	OAR1_25728954.1	44.6142	25458108	A	G
1	s00731.1	44.6394	25520349	A	G
1	OAR1_25834328.1	44.6526	25552735	G	A
1	OAR1_25842722.1	44.656	25561238	A	G
1	OAR1_25922572.1	44.6893	25643415	T	C
1	OAR1_25947606.1	44.6987	25666754	A	C
1	OAR1_26031175.1	44.7326	25750178	T	C
1	ilmnseq_rs405695643	44.7352	25756685	A	C
1	OAR1_26064552.1	44.746	25783422	A	G
1	OAR1_26088084.1	44.7556	25807080	C	T
1	OAR1_26129820.1	44.773	25850121	A	G
1	OAR1_26135770.1	44.7749	25854799	A	G
1	OAR1_26340680.1	44.7847	25879029	A	G
1	OAR1_26198156.1	44.8035	25925373	G	A
1	s31015.1	44.8063	25932152	G	T
1	Chr1:25973918	44.8232	25973918	0	A
1	Chr1:25973971	44.8232	25973971	0	G
1	OAR1_26268431.1	44.8315	25994480	A	G
1	s61544.1	44.9697	26222577	G	A
1	OAR1_26667396.1	45.1341	26395324	C	T
1	OAR1_26705881.1	45.1687	26431692	A	G
1	OAR1_26716186.1	45.1782	26441707	A	G
1	s69439.1	45.2517	26518912	0	G
1	OAR1_26833075.1	45.2898	26558958	C	T
1	OAR1_26910607.1	45.3661	26639102	C	T
1	OAR1_26961444.1	45.3884	26662513	T	C
1	OAR1_27060195.1	45.473	26751408	G	A
1	s74202.1	45.5307	26812077	T	G
1	OAR1_27161849.1	45.5665	26849693	T	C
1	OAR1_27200925.1	45.6041	26889226	C	A
1	OAR1_27215234.1	45.6162	26901948	C	T
1	OAR1_27269648.1	45.6648	26952987	C	A
1	OAR1_27291243.1	45.6863	26975517	T	G
1	OAR1_27347434.1	45.8098	27039579	A	G
1	ilmnseq_rs409014894	45.8098	27039579	A	G
1	ilmnseq_rs398754199	45.8867	27078175	G	A
1	OAR1_27431644.1	45.9713	27120678	C	T
1	OAR1_27460193.1	46.0402	27155241	A	G
1	s29707.1	46.1013	27185908	G	A
1	s71356.1	46.2407	27255901	C	T
1	OAR1_27539263.1	46.2805	27275897	G	A
1	OAR1_27632403.1	46.3037	27287535	C	T
1	s02259.1	46.336	27333681	T	C
1	s58336.1	46.3549	27378677	0	A
1	s71629.1	46.3631	27398178	A	C
1	OAR1_27815024.1	46.3925	27468042	G	A
1	OAR1_27947371.1	46.449	27602180	A	T
1	s57436.1	46.4706	27653531	C	T
1	s69885.1	46.4959	27713751	A	G
1	s02497.1	46.5011	27726177	T	G
1	s46623.1	46.5235	27779337	A	G
1	s50354.1	46.5304	27795693	A	G
1	s43900.1	46.5554	27855241	A	G
1	s61441.1	46.5725	27895772	C	T
1	s47478.1	46.59	27998157	T	C
1	OAR1_28497973.1	46.59	28039980	A	G
1	OAR1_28512428.1	46.59	28053649	A	C
1	OAR1_28575856.1	46.59	28117547	C	T
1	s03528.1	46.59	28125498	A	G
1	OAR1_28632121.1	46.59	28171796	C	T
1	OAR1_28670724.1	46.59	28191610	T	C
1	OAR1_28678534.1	46.59	28221350	T	C
1	s38237.1	46.59	28318326	A	C
1	s38237.1_F2BT	46.59	28318326	A	C
1	s43026.1	46.59	28342811	G	A
1	OAR1_28807538.1	46.59	28351421	G	A
1	OAR1_28982601.1	46.59	28392308	A	G
1	s03859.1	46.59	28442294	A	G
1	s52292.1	46.59	28475105	A	G
1	s48867.1	46.59	28513856	T	C
[truncated: 62,734 more rows]
