# Supplementary material for: Inbreeding patterns and genetic diversity under selection in Teha sheep
Source: Front Genet. 2025 Jun 27;16:1576125. doi: 10.3389/fgene.2025.1576125 (PMC12245786; doi:10.3389/fgene.2025.1576125)
Supplement: Supplementary file 1 [file DataSheet1.zip › Raw data/tk1347.fam]

tk_18-1200 tk_18-1200 0 0 1 -9
tk_18-2315 tk_18-2315 0 0 1 -9
tk_18-2360 tk_18-2360 0 0 1 -9
tk_19-0834 tk_19-0834 0 0 1 -9
tk_19-1023 tk_19-1023 0 0 1 -9
tk_19-1062 tk_19-1062 0 0 1 -9
tk_19-1170 tk_19-1170 0 0 1 -9
tk_19-1206 tk_19-1206 0 0 1 -9
tk_19-1260 tk_19-1260 0 0 1 -9
tk_19-1790 tk_19-1790 0 0 1 -9
tk_19-2101 tk_19-2101 0 0 1 -9
tk_19-2105 tk_19-2105 0 0 1 -9
tk_19-2118 tk_19-2118 0 0 1 -9
tk_20-0007 tk_20-0007 0 0 1 -9
tk_20-0051 tk_20-0051 0 0 1 -9
tk_20-0056 tk_20-0056 0 0 1 -9
tk_20-0060 tk_20-0060 0 0 1 -9
tk_20-0161 tk_20-0161 0 0 1 -9
tk_20-0187 tk_20-0187 0 0 1 -9
tk_20-0235 tk_20-0235 0 0 1 -9
tk_20-0350 tk_20-0350 0 0 1 -9
tk_20-0383 tk_20-0383 0 0 1 -9
tk_20-0458 tk_20-0458 0 0 1 -9
tk_20-0471 tk_20-0471 0 0 1 -9
tk_20-0496 tk_20-0496 0 0 1 -9
tk_20-0510 tk_20-0510 0 0 1 -9
tk_20-0531 tk_20-0531 0 0 1 -9
tk_20-0708 tk_20-0708 0 0 1 -9
tk_20-2025 tk_20-2025 0 0 1 -9
tk_20-2141 tk_20-2141 0 0 1 -9
tk_20-2235 tk_20-2235 0 0 1 -9
tk_20-2921 tk_20-2921 0 0 1 -9
tk_20-2934 tk_20-2934 0 0 1 -9
tk_21-1444 tk_21-1444 0 0 1 -9
tk_21-1446 tk_21-1446 0 0 1 -9
tk_21-1454 tk_21-1454 0 0 1 -9
tk_21-1455 tk_21-1455 0 0 1 -9
tk_21-1482 tk_21-1482 0 0 1 -9
tk_21-1484 tk_21-1484 0 0 1 -9
tk_21-1492 tk_21-1492 0 0 1 -9
tk_21-1493 tk_21-1493 0 0 1 -9
tk_21-1747 tk_21-1747 0 0 1 -9
tk_21-1769 tk_21-1769 0 0 1 -9
tk_652021000000001 tk_652021000000001 0 0 2 -9
tk_652021000000002 tk_652021000000002 0 0 2 -9
tk_652021000000003 tk_652021000000003 0 0 2 -9
tk_652021000000004 tk_652021000000004 0 0 1 -9
tk_652021000000005 tk_652021000000005 0 0 1 -9
tk_652021000000012 tk_652021000000012 0 0 1 -9
tk_652021000000014 tk_652021000000014 0 0 1 -9
tk_652021000000017 tk_652021000000017 0 0 1 -9
tk_652021000000019 tk_652021000000019 0 0 1 -9
tk_652021000000024 tk_652021000000024 0 0 1 -9
tk_652021000000025 tk_652021000000025 0 0 1 -9
tk_652021000000027 tk_652021000000027 0 0 2 -9
tk_652021000000028 tk_652021000000028 0 0 1 -9
tk_652021000000030 tk_652021000000030 0 0 1 -9
tk_652021000000031 tk_652021000000031 0 0 1 -9
tk_652021000000032 tk_652021000000032 0 0 1 -9
tk_652021000000033 tk_652021000000033 0 0 2 -9
tk_652021000000034 tk_652021000000034 0 0 2 -9
tk_652021000000037 tk_652021000000037 0 0 2 -9
tk_652021000000038 tk_652021000000038 0 0 2 -9
tk_652021000000040 tk_652021000000040 0 0 2 -9
tk_652021000000042 tk_652021000000042 0 0 2 -9
tk_652021000000045 tk_652021000000045 0 0 2 -9
tk_652021000000046 tk_652021000000046 0 0 2 -9
tk_652021000000047 tk_652021000000047 0 0 1 -9
tk_652021000000049 tk_652021000000049 0 0 1 -9
tk_652021000000052 tk_652021000000052 0 0 2 -9
tk_652021000000053 tk_652021000000053 0 0 2 -9
tk_652021000000054 tk_652021000000054 0 0 2 -9
tk_652021000000059 tk_652021000000059 0 0 2 -9
tk_652021000000060 tk_652021000000060 0 0 2 -9
tk_652021000000061 tk_652021000000061 0 0 2 -9
tk_652021000000063 tk_652021000000063 0 0 2 -9
tk_652021000000064 tk_652021000000064 0 0 2 -9
tk_652021000000065 tk_652021000000065 0 0 1 -9
tk_652021000000066 tk_652021000000066 0 0 2 -9
tk_652021000000068 tk_652021000000068 0 0 2 -9
tk_652021000000069 tk_652021000000069 0 0 2 -9
tk_652021000000070 tk_652021000000070 0 0 2 -9
tk_652021000000071 tk_652021000000071 0 0 2 -9
tk_652021000000073 tk_652021000000073 0 0 1 -9
tk_652021000000074 tk_652021000000074 0 0 1 -9
tk_652021000000075 tk_652021000000075 0 0 1 -9
tk_652021000000076 tk_652021000000076 0 0 1 -9
tk_652021000000081 tk_652021000000081 0 0 1 -9
tk_652021000000082 tk_652021000000082 0 0 2 -9
tk_652021000000086 tk_652021000000086 0 0 1 -9
tk_652021000000088 tk_652021000000088 0 0 2 -9
tk_652021000000089 tk_652021000000089 0 0 2 -9
tk_652021000000095 tk_652021000000095 0 0 1 -9
tk_652021000000097 tk_652021000000097 0 0 2 -9
tk_652021000000100 tk_652021000000100 0 0 2 -9
tk_652021000000101 tk_652021000000101 0 0 2 -9
tk_652021000000106 tk_652021000000106 0 0 2 -9
tk_652021000000110 tk_652021000000110 0 0 1 -9
tk_652021000000111 tk_652021000000111 0 0 2 -9
tk_652021000000113 tk_652021000000113 0 0 1 -9
tk_652021000000118 tk_652021000000118 0 0 2 -9
tk_652021000000121 tk_652021000000121 0 0 2 -9
tk_652021000000122 tk_652021000000122 0 0 1 -9
tk_652021000000123 tk_652021000000123 0 0 2 -9
tk_652021000000126 tk_652021000000126 0 0 1 -9
tk_652021000000128 tk_652021000000128 0 0 1 -9
tk_652021000000130 tk_652021000000130 0 0 1 -9
tk_652021000000131 tk_652021000000131 0 0 1 -9
tk_652021000000133 tk_652021000000133 0 0 2 -9
tk_652021000000136 tk_652021000000136 0 0 2 -9
tk_652021000000139 tk_652021000000139 0 0 2 -9
tk_652021000000143 tk_652021000000143 0 0 2 -9
tk_652021000000147 tk_652021000000147 0 0 2 -9
tk_652021000000150 tk_652021000000150 0 0 1 -9
tk_652021000000152 tk_652021000000152 0 0 1 -9
tk_652021000000153 tk_652021000000153 0 0 1 -9
tk_652021000000164 tk_652021000000164 0 0 2 -9
tk_652021000000165 tk_652021000000165 0 0 2 -9
tk_652021000000167 tk_652021000000167 0 0 1 -9
tk_652021000000169 tk_652021000000169 0 0 2 -9
tk_652021000000171 tk_652021000000171 0 0 2 -9
tk_652021000000175 tk_652021000000175 0 0 2 -9
tk_652021000000179 tk_652021000000179 0 0 2 -9
tk_652021000000185 tk_652021000000185 0 0 2 -9
tk_652021000000187 tk_652021000000187 0 0 1 -9
tk_652021000000188 tk_652021000000188 0 0 2 -9
tk_652021000000189 tk_652021000000189 0 0 2 -9
tk_652021000000191 tk_652021000000191 0 0 1 -9
tk_652021000000194 tk_652021000000194 0 0 2 -9
tk_652021000000196 tk_652021000000196 0 0 1 -9
tk_652021000000202 tk_652021000000202 0 0 1 -9
tk_652021000000206 tk_652021000000206 0 0 2 -9
tk_652021000000208 tk_652021000000208 0 0 2 -9
tk_652021000000219 tk_652021000000219 0 0 2 -9
tk_652021000000220 tk_652021000000220 0 0 1 -9
tk_652021000000224 tk_652021000000224 0 0 2 -9
tk_652021000000226 tk_652021000000226 0 0 1 -9
tk_652021000000233 tk_652021000000233 0 0 2 -9
tk_652021000000247 tk_652021000000247 0 0 2 -9
tk_652021000000251 tk_652021000000251 0 0 2 -9
tk_652021000000252 tk_652021000000252 0 0 2 -9
tk_652021000000256 tk_652021000000256 0 0 1 -9
tk_652021000000264 tk_652021000000264 0 0 1 -9
tk_652021000000266 tk_652021000000266 0 0 2 -9
tk_652021000000269 tk_652021000000269 0 0 2 -9
tk_652021000000273 tk_652021000000273 0 0 1 -9
tk_652021000000282 tk_652021000000282 0 0 1 -9
tk_652021000000287 tk_652021000000287 0 0 1 -9
tk_652021000000288 tk_652021000000288 0 0 1 -9
tk_652021000000289 tk_652021000000289 0 0 2 -9
tk_652021000000292 tk_652021000000292 0 0 2 -9
tk_652021000000293 tk_652021000000293 0 0 2 -9
tk_652021000000300 tk_652021000000300 0 0 2 -9
tk_652021000000307 tk_652021000000307 0 0 2 -9
tk_652021000000308 tk_652021000000308 0 0 2 -9
tk_652021000000311 tk_652021000000311 0 0 1 -9
tk_652021000000312 tk_652021000000312 0 0 2 -9
tk_652021000000319 tk_652021000000319 0 0 2 -9
tk_652021000000328 tk_652021000000328 0 0 1 -9
tk_652021000000333 tk_652021000000333 0 0 1 -9
tk_652021000000336 tk_652021000000336 0 0 1 -9
tk_652021000000341 tk_652021000000341 0 0 2 -9
tk_652021000000346 tk_652021000000346 0 0 2 -9
tk_652021000000361 tk_652021000000361 0 0 2 -9
tk_652021000000365 tk_652021000000365 0 0 2 -9
tk_652021000000366 tk_652021000000366 0 0 1 -9
tk_652021000000376 tk_652021000000376 0 0 1 -9
tk_652021000000377 tk_652021000000377 0 0 1 -9
tk_652021000000378 tk_652021000000378 0 0 2 -9
tk_652021000000379 tk_652021000000379 0 0 2 -9
tk_652021000000383 tk_652021000000383 0 0 2 -9
tk_652021000000393 tk_652021000000393 0 0 2 -9
tk_652021000000396 tk_652021000000396 0 0 1 -9
tk_652021000000397 tk_652021000000397 0 0 1 -9
tk_652021000000398 tk_652021000000398 0 0 2 -9
tk_652021000000401 tk_652021000000401 0 0 2 -9
tk_652021000000423 tk_652021000000423 0 0 2 -9
tk_652021000000436 tk_652021000000436 0 0 1 -9
tk_652021000000437 tk_652021000000437 0 0 2 -9
tk_652021000000445 tk_652021000000445 0 0 2 -9
tk_652021000000485 tk_652021000000485 0 0 1 -9
tk_652021000000495 tk_652021000000495 0 0 2 -9
tk_652021000000508 tk_652021000000508 0 0 1 -9
tk_652021000000513 tk_652021000000513 0 0 2 -9
tk_652021000000533 tk_652021000000533 0 0 2 -9
tk_652021000000540 tk_652021000000540 0 0 1 -9
tk_652021000000542 tk_652021000000542 0 0 1 -9
tk_652021000000545 tk_652021000000545 0 0 1 -9
tk_652021000000562 tk_652021000000562 0 0 1 -9
tk_652021000000564 tk_652021000000564 0 0 2 -9
tk_652021000000566 tk_652021000000566 0 0 1 -9
tk_652021000000572 tk_652021000000572 0 0 1 -9
tk_652021000000585 tk_652021000000585 0 0 2 -9
tk_652021000000594 tk_652021000000594 0 0 2 -9
tk_652021000000601 tk_652021000000601 0 0 1 -9
tk_652021000000602 tk_652021000000602 0 0 2 -9
tk_652021000000604 tk_652021000000604 0 0 2 -9
tk_652021000000607 tk_652021000000607 0 0 1 -9
tk_652021000000610 tk_652021000000610 0 0 1 -9
tk_652021000000612 tk_652021000000612 0 0 2 -9
tk_652021000000614 tk_652021000000614 0 0 2 -9
tk_652021000000615 tk_652021000000615 0 0 1 -9
tk_652021000000617 tk_652021000000617 0 0 2 -9
tk_652021000000618 tk_652021000000618 0 0 1 -9
tk_652021000000619 tk_652021000000619 0 0 2 -9
tk_652021000000620 tk_652021000000620 0 0 2 -9
tk_652021000000621 tk_652021000000621 0 0 1 -9
tk_652021000000622 tk_652021000000622 0 0 2 -9
tk_652021000000623 tk_652021000000623 0 0 2 -9
tk_652021000000624 tk_652021000000624 0 0 1 -9
tk_652021000000625 tk_652021000000625 0 0 1 -9
tk_652021000000627 tk_652021000000627 0 0 1 -9
tk_652021000000631 tk_652021000000631 0 0 2 -9
tk_652021000000633 tk_652021000000633 0 0 2 -9
tk_652021000000634 tk_652021000000634 0 0 1 -9
tk_652021000000636 tk_652021000000636 0 0 2 -9
tk_652021000000637 tk_652021000000637 0 0 1 -9
tk_652021000000638 tk_652021000000638 0 0 2 -9
tk_652021000000639 tk_652021000000639 0 0 1 -9
tk_652021000000645 tk_652021000000645 0 0 2 -9
tk_652021000000646 tk_652021000000646 0 0 1 -9
tk_652021000000647 tk_652021000000647 0 0 1 -9
tk_652021000000649 tk_652021000000649 0 0 2 -9
tk_652021000000651 tk_652021000000651 0 0 2 -9
tk_652021000000656 tk_652021000000656 0 0 2 -9
tk_652021000000657 tk_652021000000657 0 0 1 -9
tk_652021000000658 tk_652021000000658 0 0 1 -9
tk_652021000000659 tk_652021000000659 0 0 2 -9
tk_652021000000661 tk_652021000000661 0 0 1 -9
tk_652021000000662 tk_652021000000662 0 0 2 -9
tk_652021000000663 tk_652021000000663 0 0 2 -9
tk_652021000000665 tk_652021000000665 0 0 1 -9
tk_652021000000668 tk_652021000000668 0 0 1 -9
tk_652021000000669 tk_652021000000669 0 0 1 -9
tk_652021000000670 tk_652021000000670 0 0 2 -9
tk_652021000000671 tk_652021000000671 0 0 1 -9
tk_652021000000673 tk_652021000000673 0 0 2 -9
tk_652021000000677 tk_652021000000677 0 0 1 -9
tk_652021000000678 tk_652021000000678 0 0 2 -9
tk_652021000000679 tk_652021000000679 0 0 1 -9
tk_652021000000680 tk_652021000000680 0 0 2 -9
tk_652021000000684 tk_652021000000684 0 0 1 -9
tk_652021000000686 tk_652021000000686 0 0 1 -9
tk_652021000000689 tk_652021000000689 0 0 2 -9
tk_652021000000690 tk_652021000000690 0 0 1 -9
tk_652021000000694 tk_652021000000694 0 0 2 -9
tk_652021000000696 tk_652021000000696 0 0 2 -9
tk_652021000000698 tk_652021000000698 0 0 1 -9
tk_652021000000705 tk_652021000000705 0 0 1 -9
tk_652021000000707 tk_652021000000707 0 0 2 -9
tk_652021000000710 tk_652021000000710 0 0 2 -9
tk_652021000000712 tk_652021000000712 0 0 1 -9
tk_652021000000713 tk_652021000000713 0 0 1 -9
tk_652021000000716 tk_652021000000716 0 0 2 -9
tk_652021000000718 tk_652021000000718 0 0 1 -9
tk_652021000000722 tk_652021000000722 0 0 2 -9
tk_652021000000726 tk_652021000000726 0 0 2 -9
tk_652021000000731 tk_652021000000731 0 0 2 -9
tk_652021000000745 tk_652021000000745 0 0 2 -9
tk_652021000000748 tk_652021000000748 0 0 2 -9
tk_652021000000750 tk_652021000000750 0 0 2 -9
tk_652021000000756 tk_652021000000756 0 0 2 -9
tk_652021000000757 tk_652021000000757 0 0 2 -9
tk_652021000000762 tk_652021000000762 0 0 1 -9
tk_652021000000764 tk_652021000000764 0 0 2 -9
tk_652021000000769 tk_652021000000769 0 0 2 -9
tk_652021000000770 tk_652021000000770 0 0 1 -9
tk_652021000000772 tk_652021000000772 0 0 1 -9
tk_652021000000773 tk_652021000000773 0 0 2 -9
tk_652021000000776 tk_652021000000776 0 0 2 -9
tk_652021000000778 tk_652021000000778 0 0 2 -9
tk_652021000000779 tk_652021000000779 0 0 2 -9
tk_652021000000780 tk_652021000000780 0 0 1 -9
tk_652021000000786 tk_652021000000786 0 0 1 -9
tk_652021000000788 tk_652021000000788 0 0 2 -9
tk_652021000000793 tk_652021000000793 0 0 2 -9
tk_652021000000795 tk_652021000000795 0 0 2 -9
tk_652021000000796 tk_652021000000796 0 0 2 -9
tk_652021000000799 tk_652021000000799 0 0 2 -9
tk_652021000000800 tk_652021000000800 0 0 2 -9
tk_652021000000802 tk_652021000000802 0 0 2 -9
tk_652021000000821 tk_652021000000821 0 0 1 -9
tk_652021000000836 tk_652021000000836 0 0 2 -9
tk_652021000000838 tk_652021000000838 0 0 1 -9
tk_652021000000840 tk_652021000000840 0 0 2 -9
tk_652021000000855 tk_652021000000855 0 0 2 -9
tk_652021000000863 tk_652021000000863 0 0 1 -9
tk_652021000000864 tk_652021000000864 0 0 1 -9
tk_652021000000868 tk_652021000000868 0 0 1 -9
tk_652021000000871 tk_652021000000871 0 0 2 -9
tk_652021000000881 tk_652021000000881 0 0 2 -9
tk_652021000000883 tk_652021000000883 0 0 2 -9
tk_652021000000888 tk_652021000000888 0 0 2 -9
tk_652021000000889 tk_652021000000889 0 0 2 -9
tk_652021000000891 tk_652021000000891 0 0 1 -9
tk_652021000000894 tk_652021000000894 0 0 2 -9
tk_652021000000898 tk_652021000000898 0 0 1 -9
tk_652021000000902 tk_652021000000902 0 0 2 -9
tk_652021000000904 tk_652021000000904 0 0 2 -9
tk_652021000000906 tk_652021000000906 0 0 1 -9
tk_652021000000908 tk_652021000000908 0 0 1 -9
tk_652021000000910 tk_652021000000910 0 0 1 -9
tk_652021000000912 tk_652021000000912 0 0 2 -9
tk_652021000000913 tk_652021000000913 0 0 2 -9
tk_652021000000914 tk_652021000000914 0 0 1 -9
tk_652021000000917 tk_652021000000917 0 0 2 -9
tk_652021000000920 tk_652021000000920 0 0 1 -9
tk_652021000000925 tk_652021000000925 0 0 2 -9
tk_652021000000928 tk_652021000000928 0 0 1 -9
tk_652021000000930 tk_652021000000930 0 0 1 -9
tk_652021000000948 tk_652021000000948 0 0 1 -9
tk_652021000000951 tk_652021000000951 0 0 1 -9
tk_652021000000953 tk_652021000000953 0 0 1 -9
tk_652021000000955 tk_652021000000955 0 0 2 -9
tk_652021000000957 tk_652021000000957 0 0 2 -9
tk_652021000000962 tk_652021000000962 0 0 2 -9
tk_652021000000964 tk_652021000000964 0 0 2 -9
tk_652021000000968 tk_652021000000968 0 0 2 -9
tk_652021000000970 tk_652021000000970 0 0 2 -9
tk_652021000000972 tk_652021000000972 0 0 2 -9
tk_652021000000974 tk_652021000000974 0 0 2 -9
tk_652021000000975 tk_652021000000975 0 0 2 -9
tk_652021000000976 tk_652021000000976 0 0 2 -9
tk_652021000000979 tk_652021000000979 0 0 1 -9
tk_652021000000984 tk_652021000000984 0 0 2 -9
tk_652021000000989 tk_652021000000989 0 0 1 -9
tk_652021000000991 tk_652021000000991 0 0 2 -9
tk_652021000000994 tk_652021000000994 0 0 2 -9
tk_652021000001001 tk_652021000001001 0 0 1 -9
tk_652021000001004 tk_652021000001004 0 0 2 -9
tk_652021000001005 tk_652021000001005 0 0 1 -9
tk_652021000001010 tk_652021000001010 0 0 2 -9
tk_652021000001013 tk_652021000001013 0 0 1 -9
tk_652021000001024 tk_652021000001024 0 0 2 -9
tk_652021000001025 tk_652021000001025 0 0 1 -9
tk_652021000001034 tk_652021000001034 0 0 2 -9
tk_652021000001041 tk_652021000001041 0 0 1 -9
tk_652021000001053 tk_652021000001053 0 0 2 -9
tk_652021000001054 tk_652021000001054 0 0 1 -9
tk_652021000001055 tk_652021000001055 0 0 1 -9
tk_652021000001064 tk_652021000001064 0 0 1 -9
tk_652021000001074 tk_652021000001074 0 0 1 -9
tk_652021000001088 tk_652021000001088 0 0 2 -9
tk_652021000001090 tk_652021000001090 0 0 2 -9
tk_652021000001111 tk_652021000001111 0 0 2 -9
tk_652021000001143 tk_652021000001143 0 0 2 -9
tk_652021000001144 tk_652021000001144 0 0 1 -9
tk_652021000001148 tk_652021000001148 0 0 1 -9
tk_652021000001154 tk_652021000001154 0 0 1 -9
tk_652021000001157 tk_652021000001157 0 0 1 -9
tk_652021000001179 tk_652021000001179 0 0 2 -9
tk_652021000001200 tk_652021000001200 0 0 2 -9
tk_652021000001202 tk_652021000001202 0 0 1 -9
tk_652021000001210 tk_652021000001210 0 0 1 -9
tk_652021000001211 tk_652021000001211 0 0 1 -9
tk_652021000001213 tk_652021000001213 0 0 2 -9
tk_652021000001218 tk_652021000001218 0 0 2 -9
tk_652021000001221 tk_652021000001221 0 0 2 -9
tk_652021000001227 tk_652021000001227 0 0 2 -9
tk_652021000001228 tk_652021000001228 0 0 2 -9
tk_652021000001232 tk_652021000001232 0 0 1 -9
tk_652021000001234 tk_652021000001234 0 0 2 -9
tk_652021000001240 tk_652021000001240 0 0 1 -9
tk_652021000001241 tk_652021000001241 0 0 2 -9
tk_652021000001247 tk_652021000001247 0 0 1 -9
tk_652021000001248 tk_652021000001248 0 0 1 -9
tk_652021000001249 tk_652021000001249 0 0 1 -9
tk_652021000001251 tk_652021000001251 0 0 2 -9
tk_652021000001252 tk_652021000001252 0 0 1 -9
tk_652021000001258 tk_652021000001258 0 0 2 -9
tk_652021000001259 tk_652021000001259 0 0 2 -9
tk_652021000001261 tk_652021000001261 0 0 2 -9
tk_652021000001262 tk_652021000001262 0 0 2 -9
tk_652021000001267 tk_652021000001267 0 0 2 -9
tk_652021000001269 tk_652021000001269 0 0 2 -9
tk_652021000001278 tk_652021000001278 0 0 2 -9
tk_652021000001281 tk_652021000001281 0 0 1 -9
tk_652021000001285 tk_652021000001285 0 0 1 -9
tk_652021000001289 tk_652021000001289 0 0 2 -9
tk_652021000001290 tk_652021000001290 0 0 1 -9
tk_652021000001291 tk_652021000001291 0 0 1 -9
tk_652021000001295 tk_652021000001295 0 0 1 -9
tk_652021000001297 tk_652021000001297 0 0 2 -9
tk_652021000001298 tk_652021000001298 0 0 2 -9
tk_652021000001301 tk_652021000001301 0 0 2 -9
tk_652021000001307 tk_652021000001307 0 0 2 -9
tk_652021000001309 tk_652021000001309 0 0 2 -9
tk_652021000001310 tk_652021000001310 0 0 2 -9
tk_652021000001319 tk_652021000001319 0 0 1 -9
tk_652021000001320 tk_652021000001320 0 0 1 -9
tk_652021000001324 tk_652021000001324 0 0 2 -9
tk_652021000001325 tk_652021000001325 0 0 2 -9
tk_652021000001326 tk_652021000001326 0 0 2 -9
tk_652021000001328 tk_652021000001328 0 0 1 -9
tk_652021000001334 tk_652021000001334 0 0 2 -9
tk_652021000001336 tk_652021000001336 0 0 2 -9
tk_652021000001342 tk_652021000001342 0 0 2 -9
tk_652021000001344 tk_652021000001344 0 0 2 -9
tk_652021000001346 tk_652021000001346 0 0 2 -9
tk_652021000001349 tk_652021000001349 0 0 1 -9
tk_652021000001350 tk_652021000001350 0 0 2 -9
tk_652021000001353 tk_652021000001353 0 0 1 -9
tk_652021000001366 tk_652021000001366 0 0 1 -9
tk_652021000001374 tk_652021000001374 0 0 2 -9
tk_652021000001376 tk_652021000001376 0 0 1 -9
tk_652021000001381 tk_652021000001381 0 0 2 -9
tk_652021000001388 tk_652021000001388 0 0 1 -9
tk_652021000001391 tk_652021000001391 0 0 2 -9
tk_652021000001392 tk_652021000001392 0 0 2 -9
tk_652021000001397 tk_652021000001397 0 0 1 -9
tk_652021000001402 tk_652021000001402 0 0 1 -9
tk_652021000001430 tk_652021000001430 0 0 2 -9
tk_652021000001435 tk_652021000001435 0 0 1 -9
tk_652021000001437 tk_652021000001437 0 0 2 -9
tk_652021000001441 tk_652021000001441 0 0 2 -9
tk_652021000001461 tk_652021000001461 0 0 1 -9
tk_652021000001471 tk_652021000001471 0 0 2 -9
tk_652021000001502 tk_652021000001502 0 0 2 -9
tk_652021000001504 tk_652021000001504 0 0 1 -9
tk_652021000001505 tk_652021000001505 0 0 1 -9
tk_652021000001508 tk_652021000001508 0 0 2 -9
tk_652021000001510 tk_652021000001510 0 0 2 -9
tk_652021000001511 tk_652021000001511 0 0 1 -9
tk_652021000001513 tk_652021000001513 0 0 1 -9
tk_652021000001514 tk_652021000001514 0 0 1 -9
tk_652021000001516 tk_652021000001516 0 0 1 -9
tk_652021000001517 tk_652021000001517 0 0 1 -9
tk_652021000001522 tk_652021000001522 0 0 2 -9
tk_652021000001523 tk_652021000001523 0 0 2 -9
tk_652021000001528 tk_652021000001528 0 0 2 -9
tk_652021000001529 tk_652021000001529 0 0 2 -9
tk_652021000001536 tk_652021000001536 0 0 1 -9
tk_652021000001538 tk_652021000001538 0 0 1 -9
tk_652021000001540 tk_652021000001540 0 0 1 -9
tk_652021000001542 tk_652021000001542 0 0 2 -9
tk_652021000001543 tk_652021000001543 0 0 2 -9
tk_652021000001549 tk_652021000001549 0 0 2 -9
tk_652021000001550 tk_652021000001550 0 0 1 -9
tk_652021000001552 tk_652021000001552 0 0 2 -9
tk_652021000001553 tk_652021000001553 0 0 1 -9
tk_652021000001554 tk_652021000001554 0 0 1 -9
tk_652021000001561 tk_652021000001561 0 0 2 -9
tk_652021000001564 tk_652021000001564 0 0 1 -9
tk_652021000001566 tk_652021000001566 0 0 2 -9
tk_652021000001567 tk_652021000001567 0 0 1 -9
tk_652021000001575 tk_652021000001575 0 0 1 -9
tk_652021000001579 tk_652021000001579 0 0 1 -9
tk_652021000001582 tk_652021000001582 0 0 2 -9
tk_652021000001593 tk_652021000001593 0 0 2 -9
tk_652021000001596 tk_652021000001596 0 0 2 -9
tk_652021000001600 tk_652021000001600 0 0 2 -9
tk_652021000001601 tk_652021000001601 0 0 2 -9
tk_652021000001606 tk_652021000001606 0 0 2 -9
tk_652021000001612 tk_652021000001612 0 0 2 -9
tk_652021000001621 tk_652021000001621 0 0 2 -9
tk_652021000001625 tk_652021000001625 0 0 1 -9
tk_652021000001627 tk_652021000001627 0 0 1 -9
tk_652021000001635 tk_652021000001635 0 0 2 -9
tk_652021000001636 tk_652021000001636 0 0 1 -9
tk_652021000001640 tk_652021000001640 0 0 2 -9
tk_652021000001671 tk_652021000001671 0 0 2 -9
tk_652021000001675 tk_652021000001675 0 0 1 -9
tk_652021000001677 tk_652021000001677 0 0 2 -9
tk_652021000001679 tk_652021000001679 0 0 2 -9
tk_652021000001681 tk_652021000001681 0 0 2 -9
tk_652021000001692 tk_652021000001692 0 0 2 -9
tk_652021000001697 tk_652021000001697 0 0 1 -9
tk_652021000001740 tk_652021000001740 0 0 2 -9
tk_652021000001742 tk_652021000001742 0 0 2 -9
tk_652021000001773 tk_652021000001773 0 0 2 -9
tk_652021000001779 tk_652021000001779 0 0 1 -9
tk_652021000001782 tk_652021000001782 0 0 2 -9
tk_652021000001793 tk_652021000001793 0 0 2 -9
tk_652021000001801 tk_652021000001801 0 0 1 -9
tk_652021000001803 tk_652021000001803 0 0 1 -9
tk_652021000001804 tk_652021000001804 0 0 1 -9
tk_652021000001806 tk_652021000001806 0 0 1 -9
tk_652021000001807 tk_652021000001807 0 0 1 -9
tk_652021000001810 tk_652021000001810 0 0 1 -9
tk_652021000001814 tk_652021000001814 0 0 2 -9
tk_652021000001823 tk_652021000001823 0 0 1 -9
tk_652021000001825 tk_652021000001825 0 0 1 -9
tk_652021000001827 tk_652021000001827 0 0 2 -9
tk_652021000001830 tk_652021000001830 0 0 2 -9
tk_652021000001832 tk_652021000001832 0 0 2 -9
tk_652021000001835 tk_652021000001835 0 0 1 -9
tk_652021000001836 tk_652021000001836 0 0 2 -9
tk_652021000001840 tk_652021000001840 0 0 2 -9
tk_652021000001841 tk_652021000001841 0 0 2 -9
tk_652021000001844 tk_652021000001844 0 0 1 -9
tk_652021000001845 tk_652021000001845 0 0 2 -9
tk_652021000001850 tk_652021000001850 0 0 2 -9
tk_652021000001854 tk_652021000001854 0 0 1 -9
tk_652021000001855 tk_652021000001855 0 0 1 -9
tk_652021000001856 tk_652021000001856 0 0 1 -9
tk_652021000001861 tk_652021000001861 0 0 1 -9
tk_652021000001865 tk_652021000001865 0 0 2 -9
tk_652021000001866 tk_652021000001866 0 0 2 -9
tk_652021000001868 tk_652021000001868 0 0 2 -9
tk_652021000001870 tk_652021000001870 0 0 1 -9
tk_652021000001872 tk_652021000001872 0 0 2 -9
tk_652021000001873 tk_652021000001873 0 0 1 -9
tk_652021000001874 tk_652021000001874 0 0 2 -9
tk_652021000001875 tk_652021000001875 0 0 1 -9
tk_652021000001879 tk_652021000001879 0 0 2 -9
tk_652021000001881 tk_652021000001881 0 0 1 -9
tk_652021000001882 tk_652021000001882 0 0 2 -9
tk_652021000001884 tk_652021000001884 0 0 2 -9
tk_652021000001885 tk_652021000001885 0 0 2 -9
tk_652021000001888 tk_652021000001888 0 0 2 -9
tk_652021000001891 tk_652021000001891 0 0 1 -9
tk_652021000001892 tk_652021000001892 0 0 2 -9
tk_652021000001898 tk_652021000001898 0 0 1 -9
tk_652021000001899 tk_652021000001899 0 0 2 -9
tk_652021000001902 tk_652021000001902 0 0 1 -9
tk_652021000001910 tk_652021000001910 0 0 1 -9
tk_652021000001912 tk_652021000001912 0 0 1 -9
tk_652021000001916 tk_652021000001916 0 0 2 -9
tk_652021000001918 tk_652021000001918 0 0 1 -9
tk_652021000001919 tk_652021000001919 0 0 1 -9
tk_652021000001927 tk_652021000001927 0 0 2 -9
tk_652021000001931 tk_652021000001931 0 0 2 -9
tk_652021000001936 tk_652021000001936 0 0 2 -9
tk_652021000001942 tk_652021000001942 0 0 2 -9
tk_652021000001943 tk_652021000001943 0 0 2 -9
tk_652021000001944 tk_652021000001944 0 0 1 -9
tk_652021000001945 tk_652021000001945 0 0 1 -9
tk_652021000001946 tk_652021000001946 0 0 1 -9
tk_652021000001947 tk_652021000001947 0 0 1 -9
tk_652021000001955 tk_652021000001955 0 0 2 -9
tk_652021000001956 tk_652021000001956 0 0 2 -9
tk_652021000001968 tk_652021000001968 0 0 2 -9
tk_652021000001969 tk_652021000001969 0 0 2 -9
tk_652021000001971 tk_652021000001971 0 0 1 -9
tk_652021000001972 tk_652021000001972 0 0 1 -9
tk_652021000001973 tk_652021000001973 0 0 2 -9
tk_652021000001975 tk_652021000001975 0 0 2 -9
tk_652021000001976 tk_652021000001976 0 0 2 -9
tk_652021000001978 tk_652021000001978 0 0 2 -9
tk_652021000001980 tk_652021000001980 0 0 1 -9
tk_652021000001981 tk_652021000001981 0 0 2 -9
tk_652021000001982 tk_652021000001982 0 0 1 -9
tk_652021000001983 tk_652021000001983 0 0 2 -9
tk_652021000001988 tk_652021000001988 0 0 1 -9
tk_652021000001991 tk_652021000001991 0 0 2 -9
tk_652021000001993 tk_652021000001993 0 0 2 -9
tk_652021000001994 tk_652021000001994 0 0 2 -9
TK_652022000000004 TK_652022000000004 0 0 0 -9
TK_652022000000006 TK_652022000000006 0 0 0 -9
TK_652022000000007 TK_652022000000007 0 0 0 -9
TK_652022000000010 TK_652022000000010 0 0 0 -9
TK_652022000000012 TK_652022000000012 0 0 0 -9
TK_652022000000013 TK_652022000000013 0 0 0 -9
TK_652022000000016 TK_652022000000016 0 0 0 -9
TK_652022000000017 TK_652022000000017 0 0 0 -9
TK_652022000000018 TK_652022000000018 0 0 0 -9
TK_652022000000021 TK_652022000000021 0 0 0 -9
TK_652022000000022 TK_652022000000022 0 0 0 -9
TK_652022000000023 TK_652022000000023 0 0 0 -9
TK_652022000000024 TK_652022000000024 0 0 0 -9
TK_652022000000025 TK_652022000000025 0 0 0 -9
TK_652022000000033 TK_652022000000033 0 0 0 -9
TK_652022000000035 TK_652022000000035 0 0 0 -9
TK_652022000000037 TK_652022000000037 0 0 0 -9
TK_652022000000038 TK_652022000000038 0 0 0 -9
TK_652022000000039 TK_652022000000039 0 0 0 -9
TK_652022000000041 TK_652022000000041 0 0 0 -9
TK_652022000000043 TK_652022000000043 0 0 0 -9
TK_652022000000044 TK_652022000000044 0 0 0 -9
TK_652022000000049 TK_652022000000049 0 0 0 -9
TK_652022000000051 TK_652022000000051 0 0 0 -9
TK_652022000000053 TK_652022000000053 0 0 0 -9
TK_652022000000054 TK_652022000000054 0 0 0 -9
TK_652022000000056 TK_652022000000056 0 0 0 -9
TK_652022000000057 TK_652022000000057 0 0 0 -9
TK_652022000000058 TK_652022000000058 0 0 0 -9
TK_652022000000059 TK_652022000000059 0 0 0 -9
TK_652022000000060 TK_652022000000060 0 0 0 -9
TK_652022000000062 TK_652022000000062 0 0 0 -9
TK_652022000000063 TK_652022000000063 0 0 0 -9
TK_652022000000064 TK_652022000000064 0 0 0 -9
TK_652022000000065 TK_652022000000065 0 0 0 -9
TK_652022000000067 TK_652022000000067 0 0 0 -9
TK_652022000000068 TK_652022000000068 0 0 0 -9
TK_652022000000069 TK_652022000000069 0 0 0 -9
TK_652022000000071 TK_652022000000071 0 0 0 -9
TK_652022000000072 TK_652022000000072 0 0 0 -9
TK_652022000000075 TK_652022000000075 0 0 0 -9
TK_652022000000079 TK_652022000000079 0 0 0 -9
TK_652022000000082 TK_652022000000082 0 0 0 -9
TK_652022000000083 TK_652022000000083 0 0 0 -9
TK_652022000000084 TK_652022000000084 0 0 0 -9
TK_652022000000085 TK_652022000000085 0 0 0 -9
TK_652022000000086 TK_652022000000086 0 0 0 -9
TK_652022000000087 TK_652022000000087 0 0 0 -9
TK_652022000000093 TK_652022000000093 0 0 0 -9
TK_652022000000094 TK_652022000000094 0 0 0 -9
TK_652022000000095 TK_652022000000095 0 0 0 -9
TK_652022000000099 TK_652022000000099 0 0 0 -9
TK_652022000000100 TK_652022000000100 0 0 0 -9
TK_652022000000101 TK_652022000000101 0 0 0 -9
TK_652022000000106 TK_652022000000106 0 0 0 -9
TK_652022000000111 TK_652022000000111 0 0 0 -9
TK_652022000000116 TK_652022000000116 0 0 0 -9
TK_652022000000117 TK_652022000000117 0 0 0 -9
TK_652022000000119 TK_652022000000119 0 0 0 -9
TK_652022000000122 TK_652022000000122 0 0 0 -9
TK_652022000000126 TK_652022000000126 0 0 0 -9
TK_652022000000127 TK_652022000000127 0 0 0 -9
TK_652022000000128 TK_652022000000128 0 0 0 -9
TK_652022000000129 TK_652022000000129 0 0 0 -9
TK_652022000000130 TK_652022000000130 0 0 0 -9
TK_652022000000133 TK_652022000000133 0 0 0 -9
TK_652022000000136 TK_652022000000136 0 0 0 -9
TK_652022000000137 TK_652022000000137 0 0 0 -9
TK_652022000000138 TK_652022000000138 0 0 0 -9
TK_652022000000139 TK_652022000000139 0 0 0 -9
TK_652022000000140 TK_652022000000140 0 0 0 -9
TK_652022000000141 TK_652022000000141 0 0 0 -9
TK_652022000000142 TK_652022000000142 0 0 0 -9
TK_652022000000143 TK_652022000000143 0 0 0 -9
TK_652022000000144 TK_652022000000144 0 0 0 -9
TK_652022000000157 TK_652022000000157 0 0 0 -9
TK_652022000000158 TK_652022000000158 0 0 0 -9
TK_652022000000159 TK_652022000000159 0 0 0 -9
TK_652022000000161 TK_652022000000161 0 0 0 -9
TK_652022000000163 TK_652022000000163 0 0 0 -9
TK_652022000000169 TK_652022000000169 0 0 0 -9
TK_652022000000171 TK_652022000000171 0 0 0 -9
TK_652022000000174 TK_652022000000174 0 0 0 -9
TK_652022000000176 TK_652022000000176 0 0 0 -9
TK_652022000000183 TK_652022000000183 0 0 0 -9
TK_652022000000184 TK_652022000000184 0 0 0 -9
TK_652022000000187 TK_652022000000187 0 0 0 -9
TK_652022000000189 TK_652022000000189 0 0 0 -9
TK_652022000000191 TK_652022000000191 0 0 0 -9
TK_652022000000192 TK_652022000000192 0 0 0 -9
TK_652022000000194 TK_652022000000194 0 0 0 -9
TK_652022000000195 TK_652022000000195 0 0 0 -9
TK_652022000000200 TK_652022000000200 0 0 0 -9
TK_652022000000202 TK_652022000000202 0 0 0 -9
TK_652022000000207 TK_652022000000207 0 0 0 -9
TK_652022000000208 TK_652022000000208 0 0 0 -9
TK_652022000000209 TK_652022000000209 0 0 0 -9
TK_652022000000210 TK_652022000000210 0 0 0 -9
TK_652022000000212 TK_652022000000212 0 0 0 -9
TK_652022000000217 TK_652022000000217 0 0 0 -9
TK_652022000000219 TK_652022000000219 0 0 0 -9
TK_652022000000220 TK_652022000000220 0 0 0 -9
TK_652022000000226 TK_652022000000226 0 0 0 -9
TK_652022000000231 TK_652022000000231 0 0 0 -9
TK_652022000000232 TK_652022000000232 0 0 0 -9
TK_652022000000252 TK_652022000000252 0 0 0 -9
TK_652022000000257 TK_652022000000257 0 0 0 -9
TK_652022000000304 TK_652022000000304 0 0 0 -9
TK_652022000000308 TK_652022000000308 0 0 0 -9
TK_652022000000310 TK_652022000000310 0 0 0 -9
TK_652022000000317 TK_652022000000317 0 0 0 -9
TK_652022000000320 TK_652022000000320 0 0 0 -9
TK_652022000000325 TK_652022000000325 0 0 0 -9
TK_652022000000326 TK_652022000000326 0 0 0 -9
TK_652022000000327 TK_652022000000327 0 0 0 -9
TK_652022000000328 TK_652022000000328 0 0 0 -9
TK_652022000000329 TK_652022000000329 0 0 0 -9
TK_652022000000331 TK_652022000000331 0 0 0 -9
TK_652022000000332 TK_652022000000332 0 0 0 -9
TK_652022000000334 TK_652022000000334 0 0 0 -9
TK_652022000000336 TK_652022000000336 0 0 0 -9
TK_652022000000337 TK_652022000000337 0 0 0 -9
TK_652022000000343 TK_652022000000343 0 0 0 -9
TK_652022000000344 TK_652022000000344 0 0 0 -9
TK_652022000000345 TK_652022000000345 0 0 0 -9
TK_652022000000348 TK_652022000000348 0 0 0 -9
TK_652022000000353 TK_652022000000353 0 0 0 -9
TK_652022000000357 TK_652022000000357 0 0 0 -9
TK_652022000000360 TK_652022000000360 0 0 0 -9
TK_652022000000362 TK_652022000000362 0 0 0 -9
TK_652022000000365 TK_652022000000365 0 0 0 -9
TK_652022000000370 TK_652022000000370 0 0 0 -9
TK_652022000000375 TK_652022000000375 0 0 0 -9
TK_652022000000377 TK_652022000000377 0 0 0 -9
TK_652022000000378 TK_652022000000378 0 0 0 -9
TK_652022000000379 TK_652022000000379 0 0 0 -9
TK_652022000000380 TK_652022000000380 0 0 0 -9
TK_652022000000383 TK_652022000000383 0 0 0 -9
TK_652022000000384 TK_652022000000384 0 0 0 -9
TK_652022000000389 TK_652022000000389 0 0 0 -9
TK_652022000000390 TK_652022000000390 0 0 0 -9
TK_652022000000392 TK_652022000000392 0 0 0 -9
TK_652022000000394 TK_652022000000394 0 0 0 -9
TK_652022000000401 TK_652022000000401 0 0 0 -9
TK_652022000000403 TK_652022000000403 0 0 0 -9
TK_652022000000405 TK_652022000000405 0 0 0 -9
TK_652022000000406 TK_652022000000406 0 0 0 -9
TK_652022000000407 TK_652022000000407 0 0 0 -9
TK_652022000000409 TK_652022000000409 0 0 0 -9
TK_652022000000410 TK_652022000000410 0 0 0 -9
TK_652022000000412 TK_652022000000412 0 0 0 -9
TK_652022000000413 TK_652022000000413 0 0 0 -9
TK_652022000000415 TK_652022000000415 0 0 0 -9
TK_652022000000420 TK_652022000000420 0 0 0 -9
TK_652022000000421 TK_652022000000421 0 0 0 -9
TK_652022000000428 TK_652022000000428 0 0 0 -9
TK_652022000000429 TK_652022000000429 0 0 0 -9
TK_652022000000432 TK_652022000000432 0 0 0 -9
TK_652022000000433 TK_652022000000433 0 0 0 -9
TK_652022000000434 TK_652022000000434 0 0 0 -9
TK_652022000000436 TK_652022000000436 0 0 0 -9
TK_652022000000438 TK_652022000000438 0 0 0 -9
TK_652022000000440 TK_652022000000440 0 0 0 -9
TK_652022000000443 TK_652022000000443 0 0 0 -9
TK_652022000000448 TK_652022000000448 0 0 0 -9
TK_652022000000449 TK_652022000000449 0 0 0 -9
TK_652022000000452 TK_652022000000452 0 0 0 -9
TK_652022000000455 TK_652022000000455 0 0 0 -9
TK_652022000000456 TK_652022000000456 0 0 0 -9
TK_652022000000457 TK_652022000000457 0 0 0 -9
TK_652022000000458 TK_652022000000458 0 0 0 -9
TK_652022000000459 TK_652022000000459 0 0 0 -9
TK_652022000000463 TK_652022000000463 0 0 0 -9
TK_652022000000466 TK_652022000000466 0 0 0 -9
TK_652022000000469 TK_652022000000469 0 0 0 -9
TK_652022000000470 TK_652022000000470 0 0 0 -9
TK_652022000000471 TK_652022000000471 0 0 0 -9
TK_652022000000473 TK_652022000000473 0 0 0 -9
TK_652022000000475 TK_652022000000475 0 0 0 -9
TK_652022000000479 TK_652022000000479 0 0 0 -9
TK_652022000000481 TK_652022000000481 0 0 0 -9
TK_652022000000483 TK_652022000000483 0 0 0 -9
TK_652022000000484 TK_652022000000484 0 0 0 -9
TK_652022000000485 TK_652022000000485 0 0 0 -9
TK_652022000000486 TK_652022000000486 0 0 0 -9
TK_652022000000487 TK_652022000000487 0 0 0 -9
TK_652022000000489 TK_652022000000489 0 0 0 -9
TK_652022000000490 TK_652022000000490 0 0 0 -9
TK_652022000000491 TK_652022000000491 0 0 0 -9
TK_652022000000493 TK_652022000000493 0 0 0 -9
TK_652022000000496 TK_652022000000496 0 0 0 -9
TK_652022000000498 TK_652022000000498 0 0 0 -9
TK_652022000000499 TK_652022000000499 0 0 0 -9
TK_652022000000500 TK_652022000000500 0 0 0 -9
TK_652022000000502 TK_652022000000502 0 0 0 -9
TK_652022000000503 TK_652022000000503 0 0 0 -9
TK_652022000000508 TK_652022000000508 0 0 0 -9
TK_652022000000510 TK_652022000000510 0 0 0 -9
TK_652022000000512 TK_652022000000512 0 0 0 -9
TK_652022000000515 TK_652022000000515 0 0 0 -9
TK_652022000000582 TK_652022000000582 0 0 0 -9
TK_652022000000587 TK_652022000000587 0 0 0 -9
TK_652022000000593 TK_652022000000593 0 0 0 -9
TK_652022000000594 TK_652022000000594 0 0 0 -9
TK_652022000000595 TK_652022000000595 0 0 0 -9
TK_652022000000601 TK_652022000000601 0 0 0 -9
TK_652022000000607 TK_652022000000607 0 0 0 -9
TK_652022000000613 TK_652022000000613 0 0 0 -9
TK_652022000000617 TK_652022000000617 0 0 0 -9
TK_652022000000618 TK_652022000000618 0 0 0 -9
TK_652022000000620 TK_652022000000620 0 0 0 -9
TK_652022000000621 TK_652022000000621 0 0 0 -9
TK_652022000000622 TK_652022000000622 0 0 0 -9
TK_652022000000628 TK_652022000000628 0 0 0 -9
TK_652022000000629 TK_652022000000629 0 0 0 -9
TK_652022000000630 TK_652022000000630 0 0 0 -9
TK_652022000000631 TK_652022000000631 0 0 0 -9
TK_652022000000632 TK_652022000000632 0 0 0 -9
TK_652022000000639 TK_652022000000639 0 0 0 -9
TK_652022000000640 TK_652022000000640 0 0 0 -9
TK_652022000000641 TK_652022000000641 0 0 0 -9
TK_652022000000642 TK_652022000000642 0 0 0 -9
TK_652022000000650 TK_652022000000650 0 0 0 -9
TK_652022000000652 TK_652022000000652 0 0 0 -9
TK_652022000000653 TK_652022000000653 0 0 0 -9
TK_652022000000654 TK_652022000000654 0 0 0 -9
TK_652022000000656 TK_652022000000656 0 0 0 -9
TK_652022000000660 TK_652022000000660 0 0 0 -9
TK_652022000000662 TK_652022000000662 0 0 0 -9
TK_652022000000663 TK_652022000000663 0 0 0 -9
TK_652022000000664 TK_652022000000664 0 0 0 -9
TK_652022000000666 TK_652022000000666 0 0 0 -9
TK_652022000000667 TK_652022000000667 0 0 0 -9
TK_652022000000669 TK_652022000000669 0 0 0 -9
TK_652022000000672 TK_652022000000672 0 0 0 -9
TK_652022000000673 TK_652022000000673 0 0 0 -9
TK_652022000000674 TK_652022000000674 0 0 0 -9
TK_652022000000679 TK_652022000000679 0 0 0 -9
TK_652022000000682 TK_652022000000682 0 0 0 -9
TK_652022000000684 TK_652022000000684 0 0 0 -9
TK_652022000000685 TK_652022000000685 0 0 0 -9
TK_652022000000686 TK_652022000000686 0 0 0 -9
TK_652022000000687 TK_652022000000687 0 0 0 -9
TK_652022000000688 TK_652022000000688 0 0 0 -9
TK_652022000000690 TK_652022000000690 0 0 0 -9
TK_652022000000691 TK_652022000000691 0 0 0 -9
TK_652022000000700 TK_652022000000700 0 0 0 -9
TK_652022000000705 TK_652022000000705 0 0 0 -9
TK_652022000000709 TK_652022000000709 0 0 0 -9
TK_652022000000711 TK_652022000000711 0 0 0 -9
TK_652022000000714 TK_652022000000714 0 0 0 -9
TK_652022000000718 TK_652022000000718 0 0 0 -9
TK_652022000000723 TK_652022000000723 0 0 0 -9
TK_652022000000734 TK_652022000000734 0 0 0 -9
TK_652022000000743 TK_652022000000743 0 0 0 -9
TK_652022000000745 TK_652022000000745 0 0 0 -9
TK_652022000000754 TK_652022000000754 0 0 0 -9
TK_652022000000757 TK_652022000000757 0 0 0 -9
TK_652022000000758 TK_652022000000758 0 0 0 -9
TK_652022000000781 TK_652022000000781 0 0 0 -9
TK_652022000000782 TK_652022000000782 0 0 0 -9
TK_652022000000784 TK_652022000000784 0 0 0 -9
TK_652022000000785 TK_652022000000785 0 0 0 -9
TK_652022000000791 TK_652022000000791 0 0 0 -9
TK_652022000000799 TK_652022000000799 0 0 0 -9
TK_652022000000802 TK_652022000000802 0 0 0 -9
TK_652022000000804 TK_652022000000804 0 0 0 -9
TK_652022000000809 TK_652022000000809 0 0 0 -9
TK_652022000000816 TK_652022000000816 0 0 0 -9
TK_652022000000818 TK_652022000000818 0 0 0 -9
TK_652022000000822 TK_652022000000822 0 0 0 -9
TK_652022000000825 TK_652022000000825 0 0 0 -9
TK_652022000000826 TK_652022000000826 0 0 0 -9
TK_652022000000827 TK_652022000000827 0 0 0 -9
TK_652022000000829 TK_652022000000829 0 0 0 -9
TK_652022000000831 TK_652022000000831 0 0 0 -9
TK_652022000000834 TK_652022000000834 0 0 0 -9
TK_652022000000836 TK_652022000000836 0 0 0 -9
TK_652022000000837 TK_652022000000837 0 0 0 -9
TK_652022000000841 TK_652022000000841 0 0 0 -9
TK_652022000000843 TK_652022000000843 0 0 0 -9
TK_652022000000844 TK_652022000000844 0 0 0 -9
TK_652022000000849 TK_652022000000849 0 0 0 -9
TK_652022000000853 TK_652022000000853 0 0 0 -9
TK_652022000000854 TK_652022000000854 0 0 0 -9
TK_652022000000859 TK_652022000000859 0 0 0 -9
TK_652022000000901 TK_652022000000901 0 0 0 -9
TK_652022000000903 TK_652022000000903 0 0 0 -9
TK_652022000000906 TK_652022000000906 0 0 0 -9
TK_652022000000909 TK_652022000000909 0 0 0 -9
TK_652022000000913 TK_652022000000913 0 0 0 -9
TK_652022000000916 TK_652022000000916 0 0 0 -9
TK_652022000000917 TK_652022000000917 0 0 0 -9
TK_652022000000922 TK_652022000000922 0 0 0 -9
TK_652022000000926 TK_652022000000926 0 0 0 -9
TK_652022000000927 TK_652022000000927 0 0 0 -9
TK_652022000000928 TK_652022000000928 0 0 0 -9
TK_652022000000929 TK_652022000000929 0 0 0 -9
TK_652022000000934 TK_652022000000934 0 0 0 -9
TK_652022000000935 TK_652022000000935 0 0 0 -9
TK_652022000000937 TK_652022000000937 0 0 0 -9
TK_652022000000939 TK_652022000000939 0 0 0 -9
TK_652022000000942 TK_652022000000942 0 0 0 -9
TK_652022000000945 TK_652022000000945 0 0 0 -9
TK_652022000000947 TK_652022000000947 0 0 0 -9
TK_652022000000948 TK_652022000000948 0 0 0 -9
TK_652022000000949 TK_652022000000949 0 0 0 -9
TK_652022000000950 TK_652022000000950 0 0 0 -9
TK_652022000000953 TK_652022000000953 0 0 0 -9
TK_652022000000955 TK_652022000000955 0 0 0 -9
TK_652022000000959 TK_652022000000959 0 0 0 -9
TK_652022000000961 TK_652022000000961 0 0 0 -9
TK_652022000000962 TK_652022000000962 0 0 0 -9
TK_652022000000963 TK_652022000000963 0 0 0 -9
TK_652022000000964 TK_652022000000964 0 0 0 -9
TK_652022000000966 TK_652022000000966 0 0 0 -9
TK_652022000000971 TK_652022000000971 0 0 0 -9
TK_652022000000972 TK_652022000000972 0 0 0 -9
TK_652022000000973 TK_652022000000973 0 0 0 -9
TK_652022000000974 TK_652022000000974 0 0 0 -9
TK_652022000000976 TK_652022000000976 0 0 0 -9
TK_652022000000977 TK_652022000000977 0 0 0 -9
TK_652022000000981 TK_652022000000981 0 0 0 -9
TK_652022000000985 TK_652022000000985 0 0 0 -9
TK_652022000000986 TK_652022000000986 0 0 0 -9
TK_652022000000987 TK_652022000000987 0 0 0 -9
TK_652022000000988 TK_652022000000988 0 0 0 -9
TK_652022000000989 TK_652022000000989 0 0 0 -9
TK_652022000000992 TK_652022000000992 0 0 0 -9
TK_652022000000993 TK_652022000000993 0 0 0 -9
TK_652022000000994 TK_652022000000994 0 0 0 -9
TK_652022000000995 TK_652022000000995 0 0 0 -9
TK_652022000000996 TK_652022000000996 0 0 0 -9
TK_652022000000997 TK_652022000000997 0 0 0 -9
TK_652022000000998 TK_652022000000998 0 0 0 -9
TK_652022000001001 TK_652022000001001 0 0 0 -9
TK_652022000001002 TK_652022000001002 0 0 0 -9
TK_652022000001003 TK_652022000001003 0 0 0 -9
TK_652022000001004 TK_652022000001004 0 0 0 -9
TK_652022000001006 TK_652022000001006 0 0 0 -9
TK_652022000001007 TK_652022000001007 0 0 0 -9
TK_652022000001012 TK_652022000001012 0 0 0 -9
TK_652022000001019 TK_652022000001019 0 0 0 -9
TK_652022000001020 TK_652022000001020 0 0 0 -9
TK_652022000001023 TK_652022000001023 0 0 0 -9
TK_652022000001025 TK_652022000001025 0 0 0 -9
TK_652022000001026 TK_652022000001026 0 0 0 -9
TK_652022000001028 TK_652022000001028 0 0 0 -9
TK_652022000001029 TK_652022000001029 0 0 0 -9
TK_652022000001030 TK_652022000001030 0 0 0 -9
TK_652022000001031 TK_652022000001031 0 0 0 -9
TK_652022000001032 TK_652022000001032 0 0 0 -9
TK_652022000001035 TK_652022000001035 0 0 0 -9
TK_652022000001038 TK_652022000001038 0 0 0 -9
TK_652022000001039 TK_652022000001039 0 0 0 -9
TK_652022000001045 TK_652022000001045 0 0 0 -9
TK_652022000001047 TK_652022000001047 0 0 0 -9
TK_652022000001048 TK_652022000001048 0 0 0 -9
TK_652022000001051 TK_652022000001051 0 0 0 -9
TK_652022000001052 TK_652022000001052 0 0 0 -9
TK_652022000001054 TK_652022000001054 0 0 0 -9
TK_652022000001055 TK_652022000001055 0 0 0 -9
TK_652022000001057 TK_652022000001057 0 0 0 -9
TK_652022000001060 TK_652022000001060 0 0 0 -9
TK_652022000001064 TK_652022000001064 0 0 0 -9
TK_652022000001065 TK_652022000001065 0 0 0 -9
TK_652022000001071 TK_652022000001071 0 0 0 -9
TK_652022000001072 TK_652022000001072 0 0 0 -9
TK_652022000001074 TK_652022000001074 0 0 0 -9
TK_652022000001075 TK_652022000001075 0 0 0 -9
TK_652022000001076 TK_652022000001076 0 0 0 -9
TK_652022000001077 TK_652022000001077 0 0 0 -9
TK_652022000001078 TK_652022000001078 0 0 0 -9
TK_652022000001089 TK_652022000001089 0 0 0 -9
TK_652022000001097 TK_652022000001097 0 0 0 -9
TK_652022000001101 TK_652022000001101 0 0 0 -9
TK_652022000001104 TK_652022000001104 0 0 0 -9
TK_652022000001110 TK_652022000001110 0 0 0 -9
TK_652022000001111 TK_652022000001111 0 0 0 -9
TK_652022000001116 TK_652022000001116 0 0 0 -9
TK_652022000001117 TK_652022000001117 0 0 0 -9
TK_652022000001119 TK_652022000001119 0 0 0 -9
TK_652022000001125 TK_652022000001125 0 0 0 -9
TK_652022000001126 TK_652022000001126 0 0 0 -9
TK_652022000001127 TK_652022000001127 0 0 0 -9
TK_652022000001128 TK_652022000001128 0 0 0 -9
TK_652022000001129 TK_652022000001129 0 0 0 -9
TK_652022000001130 TK_652022000001130 0 0 0 -9
TK_652022000001131 TK_652022000001131 0 0 0 -9
TK_652022000001132 TK_652022000001132 0 0 0 -9
TK_652022000001137 TK_652022000001137 0 0 0 -9
TK_652022000001140 TK_652022000001140 0 0 0 -9
TK_652022000001203 TK_652022000001203 0 0 0 -9
TK_652022000001209 TK_652022000001209 0 0 0 -9
TK_652022000001216 TK_652022000001216 0 0 0 -9
TK_652022000001217 TK_652022000001217 0 0 0 -9
TK_652022000001218 TK_652022000001218 0 0 0 -9
TK_652022000001219 TK_652022000001219 0 0 0 -9
TK_652022000001223 TK_652022000001223 0 0 0 -9
TK_652022000001225 TK_652022000001225 0 0 0 -9
TK_652022000001226 TK_652022000001226 0 0 0 -9
TK_652022000001227 TK_652022000001227 0 0 0 -9
TK_652022000001228 TK_652022000001228 0 0 0 -9
TK_652022000001230 TK_652022000001230 0 0 0 -9
TK_652022000001231 TK_652022000001231 0 0 0 -9
TK_652022000001233 TK_652022000001233 0 0 0 -9
TK_652022000001234 TK_652022000001234 0 0 0 -9
TK_652022000001235 TK_652022000001235 0 0 0 -9
TK_652022000001236 TK_652022000001236 0 0 0 -9
TK_652022000001240 TK_652022000001240 0 0 0 -9
TK_652022000001242 TK_652022000001242 0 0 0 -9
TK_652022000001247 TK_652022000001247 0 0 0 -9
TK_652022000001249 TK_652022000001249 0 0 0 -9
TK_652022000001250 TK_652022000001250 0 0 0 -9
TK_652022000001254 TK_652022000001254 0 0 0 -9
TK_652022000001257 TK_652022000001257 0 0 0 -9
TK_652022000001260 TK_652022000001260 0 0 0 -9
TK_652022000001264 TK_652022000001264 0 0 0 -9
TK_652022000001268 TK_652022000001268 0 0 0 -9
TK_652022000001269 TK_652022000001269 0 0 0 -9
TK_652022000001270 TK_652022000001270 0 0 0 -9
TK_652022000001271 TK_652022000001271 0 0 0 -9
TK_652022000001275 TK_652022000001275 0 0 0 -9
TK_652022000001279 TK_652022000001279 0 0 0 -9
TK_652022000001281 TK_652022000001281 0 0 0 -9
TK_652022000001284 TK_652022000001284 0 0 0 -9
TK_652022000001285 TK_652022000001285 0 0 0 -9
TK_652022000001286 TK_652022000001286 0 0 0 -9
TK_652022000001287 TK_652022000001287 0 0 0 -9
TK_652022000001289 TK_652022000001289 0 0 0 -9
TK_652022000001290 TK_652022000001290 0 0 0 -9
TK_652022000001293 TK_652022000001293 0 0 0 -9
TK_652022000001294 TK_652022000001294 0 0 0 -9
TK_652022000001295 TK_652022000001295 0 0 0 -9
TK_652022000001297 TK_652022000001297 0 0 0 -9
TK_652022000001298 TK_652022000001298 0 0 0 -9
TK_652022000001302 TK_652022000001302 0 0 0 -9
TK_652022000001305 TK_652022000001305 0 0 0 -9
TK_652022000001306 TK_652022000001306 0 0 0 -9
TK_652022000001308 TK_652022000001308 0 0 0 -9
TK_652022000001309 TK_652022000001309 0 0 0 -9
TK_652022000001313 TK_652022000001313 0 0 0 -9
TK_652022000001317 TK_652022000001317 0 0 0 -9
TK_652022000001318 TK_652022000001318 0 0 0 -9
TK_652022000001325 TK_652022000001325 0 0 0 -9
TK_652022000001328 TK_652022000001328 0 0 0 -9
TK_652022000001331 TK_652022000001331 0 0 0 -9
TK_652022000001353 TK_652022000001353 0 0 0 -9
TK_652022000001359 TK_652022000001359 0 0 0 -9
TK_652022000001362 TK_652022000001362 0 0 0 -9
TK_652022000001363 TK_652022000001363 0 0 0 -9
TK_652022000001373 TK_652022000001373 0 0 0 -9
TK_652022000001384 TK_652022000001384 0 0 0 -9
TK_652022000001388 TK_652022000001388 0 0 0 -9
TK_652022000001397 TK_652022000001397 0 0 0 -9
TK_652022000001398 TK_652022000001398 0 0 0 -9
TK_652022000001399 TK_652022000001399 0 0 0 -9
TK_652022000001406 TK_652022000001406 0 0 0 -9
TK_652022000001408 TK_652022000001408 0 0 0 -9
TK_652022000001410 TK_652022000001410 0 0 0 -9
TK_652022000001415 TK_652022000001415 0 0 0 -9
TK_652022000001418 TK_652022000001418 0 0 0 -9
TK_652022000001420 TK_652022000001420 0 0 0 -9
TK_652022000001501 TK_652022000001501 0 0 0 -9
TK_652022000001504 TK_652022000001504 0 0 0 -9
TK_652022000001505 TK_652022000001505 0 0 0 -9
TK_652022000001506 TK_652022000001506 0 0 0 -9
TK_652022000001512 TK_652022000001512 0 0 0 -9
TK_652022000001513 TK_652022000001513 0 0 0 -9
TK_652022000001516 TK_652022000001516 0 0 0 -9
TK_652022000001518 TK_652022000001518 0 0 0 -9
TK_652022000001519 TK_652022000001519 0 0 0 -9
TK_652022000001521 TK_652022000001521 0 0 0 -9
TK_652022000001522 TK_652022000001522 0 0 0 -9
TK_652022000001524 TK_652022000001524 0 0 0 -9
TK_652022000001525 TK_652022000001525 0 0 0 -9
TK_652022000001527 TK_652022000001527 0 0 0 -9
TK_652022000001528 TK_652022000001528 0 0 0 -9
TK_652022000001529 TK_652022000001529 0 0 0 -9
TK_652022000001532 TK_652022000001532 0 0 0 -9
TK_652022000001533 TK_652022000001533 0 0 0 -9
TK_652022000001536 TK_652022000001536 0 0 0 -9
TK_652022000001538 TK_652022000001538 0 0 0 -9
TK_652022000001542 TK_652022000001542 0 0 0 -9
TK_652022000001543 TK_652022000001543 0 0 0 -9
TK_652022000001545 TK_652022000001545 0 0 0 -9
TK_652022000001546 TK_652022000001546 0 0 0 -9
TK_652022000001550 TK_652022000001550 0 0 0 -9
TK_652022000001551 TK_652022000001551 0 0 0 -9
TK_652022000001552 TK_652022000001552 0 0 0 -9
TK_652022000001553 TK_652022000001553 0 0 0 -9
TK_652022000001555 TK_652022000001555 0 0 0 -9
TK_652022000001557 TK_652022000001557 0 0 0 -9
TK_652022000001562 TK_652022000001562 0 0 0 -9
TK_652022000001564 TK_652022000001564 0 0 0 -9
TK_652022000001565 TK_652022000001565 0 0 0 -9
TK_652022000001567 TK_652022000001567 0 0 0 -9
TK_652022000001569 TK_652022000001569 0 0 0 -9
TK_652022000001580 TK_652022000001580 0 0 0 -9
TK_652022000001581 TK_652022000001581 0 0 0 -9
TK_652022000001582 TK_652022000001582 0 0 0 -9
TK_652022000001583 TK_652022000001583 0 0 0 -9
TK_652022000001586 TK_652022000001586 0 0 0 -9
TK_652022000001592 TK_652022000001592 0 0 0 -9
TK_652022000001594 TK_652022000001594 0 0 0 -9
TK_652022000001597 TK_652022000001597 0 0 0 -9
TK_652022000001598 TK_652022000001598 0 0 0 -9
TK_652022000001599 TK_652022000001599 0 0 0 -9
TK_652022000001601 TK_652022000001601 0 0 0 -9
TK_652022000001603 TK_652022000001603 0 0 0 -9
TK_652022000001606 TK_652022000001606 0 0 0 -9
TK_652022000001611 TK_652022000001611 0 0 0 -9
TK_652022000001613 TK_652022000001613 0 0 0 -9
TK_652022000001614 TK_652022000001614 0 0 0 -9
TK_652022000001615 TK_652022000001615 0 0 0 -9
TK_652022000001617 TK_652022000001617 0 0 0 -9
TK_652022000001619 TK_652022000001619 0 0 0 -9
TK_652022000001621 TK_652022000001621 0 0 0 -9
TK_652022000001623 TK_652022000001623 0 0 0 -9
TK_652022000001625 TK_652022000001625 0 0 0 -9
TK_652022000001627 TK_652022000001627 0 0 0 -9
TK_652022000001629 TK_652022000001629 0 0 0 -9
TK_652022000001630 TK_652022000001630 0 0 0 -9
TK_652022000001631 TK_652022000001631 0 0 0 -9
TK_652022000001633 TK_652022000001633 0 0 0 -9
TK_652022000001637 TK_652022000001637 0 0 0 -9
TK_652022000001638 TK_652022000001638 0 0 0 -9
TK_652022000001639 TK_652022000001639 0 0 0 -9
TK_652022000001648 TK_652022000001648 0 0 0 -9
TK_652022000001650 TK_652022000001650 0 0 0 -9
TK_652022000001654 TK_652022000001654 0 0 0 -9
TK_652022000001660 TK_652022000001660 0 0 0 -9
TK_652022000001661 TK_652022000001661 0 0 0 -9
TK_652022000001663 TK_652022000001663 0 0 0 -9
TK_652022000001664 TK_652022000001664 0 0 0 -9
TK_652022000001665 TK_652022000001665 0 0 0 -9
TK_652022000001667 TK_652022000001667 0 0 0 -9
TK_652022000001672 TK_652022000001672 0 0 0 -9
TK_652022000001673 TK_652022000001673 0 0 0 -9
TK_652022000001675 TK_652022000001675 0 0 0 -9
TK_652022000001680 TK_652022000001680 0 0 0 -9
TK_652022000001685 TK_652022000001685 0 0 0 -9
TK_652022000001692 TK_652022000001692 0 0 0 -9
TK_652022000001718 TK_652022000001718 0 0 0 -9
TK_652022000001762 TK_652022000001762 0 0 0 -9
TK_652022000001766 TK_652022000001766 0 0 0 -9
TK_652022000001769 TK_652022000001769 0 0 0 -9
TK_652022000001770 TK_652022000001770 0 0 0 -9
TK_652022000001772 TK_652022000001772 0 0 0 -9
TK_652022000001775 TK_652022000001775 0 0 0 -9
TK_652022000001786 TK_652022000001786 0 0 0 -9
TK_652022000001790 TK_652022000001790 0 0 0 -9
TK_652022000001796 TK_652022000001796 0 0 0 -9
TK_652022000001801 TK_652022000001801 0 0 0 -9
TK_652022000001802 TK_652022000001802 0 0 0 -9
TK_652022000001804 TK_652022000001804 0 0 0 -9
TK_652022000001806 TK_652022000001806 0 0 0 -9
TK_652022000001808 TK_652022000001808 0 0 0 -9
TK_652022000001809 TK_652022000001809 0 0 0 -9
TK_652022000001810 TK_652022000001810 0 0 0 -9
TK_652022000001811 TK_652022000001811 0 0 0 -9
TK_652022000001819 TK_652022000001819 0 0 0 -9
TK_652022000001823 TK_652022000001823 0 0 0 -9
TK_652022000001828 TK_652022000001828 0 0 0 -9
TK_652022000001830 TK_652022000001830 0 0 0 -9
TK_652022000001831 TK_652022000001831 0 0 0 -9
TK_652022000001832 TK_652022000001832 0 0 0 -9
TK_652022000001833 TK_652022000001833 0 0 0 -9
TK_652022000001835 TK_652022000001835 0 0 0 -9
TK_652022000001838 TK_652022000001838 0 0 0 -9
TK_652022000001840 TK_652022000001840 0 0 0 -9
TK_652022000001841 TK_652022000001841 0 0 0 -9
TK_652022000001845 TK_652022000001845 0 0 0 -9
TK_652022000001847 TK_652022000001847 0 0 0 -9
TK_652022000001848 TK_652022000001848 0 0 0 -9
TK_652022000001849 TK_652022000001849 0 0 0 -9
TK_652022000001850 TK_652022000001850 0 0 0 -9
TK_652022000001853 TK_652022000001853 0 0 0 -9
TK_652022000001856 TK_652022000001856 0 0 0 -9
TK_652022000001857 TK_652022000001857 0 0 0 -9
TK_652022000001859 TK_652022000001859 0 0 0 -9
TK_652022000001860 TK_652022000001860 0 0 0 -9
TK_652022000001862 TK_652022000001862 0 0 0 -9
TK_652022000001864 TK_652022000001864 0 0 0 -9
TK_652022000001865 TK_652022000001865 0 0 0 -9
TK_652022000001867 TK_652022000001867 0 0 0 -9
TK_652022000001868 TK_652022000001868 0 0 0 -9
TK_652022000001875 TK_652022000001875 0 0 0 -9
TK_652022000001877 TK_652022000001877 0 0 0 -9
TK_652022000001880 TK_652022000001880 0 0 0 -9
TK_652022000001882 TK_652022000001882 0 0 0 -9
TK_652022000001883 TK_652022000001883 0 0 0 -9
TK_652022000001885 TK_652022000001885 0 0 0 -9
TK_652022000001886 TK_652022000001886 0 0 0 -9
TK_652022000001892 TK_652022000001892 0 0 0 -9
TK_652022000001894 TK_652022000001894 0 0 0 -9
TK_652022000001895 TK_652022000001895 0 0 0 -9
TK_652022000001896 TK_652022000001896 0 0 0 -9
TK_652022000001897 TK_652022000001897 0 0 0 -9
TK_652022000001898 TK_652022000001898 0 0 0 -9
TK_652022000001899 TK_652022000001899 0 0 0 -9
TK_652022000001900 TK_652022000001900 0 0 0 -9
TK_652022000001901 TK_652022000001901 0 0 0 -9
TK_652022000001903 TK_652022000001903 0 0 0 -9
TK_652022000001906 TK_652022000001906 0 0 0 -9
TK_652022000001907 TK_652022000001907 0 0 0 -9
TK_652022000001909 TK_652022000001909 0 0 0 -9
TK_652022000001910 TK_652022000001910 0 0 0 -9
TK_652022000001912 TK_652022000001912 0 0 0 -9
TK_652022000001914 TK_652022000001914 0 0 0 -9
TK_652022000001916 TK_652022000001916 0 0 0 -9
TK_652022000001917 TK_652022000001917 0 0 0 -9
TK_652022000001920 TK_652022000001920 0 0 0 -9
TK_652022000001921 TK_652022000001921 0 0 0 -9
TK_652022000001922 TK_652022000001922 0 0 0 -9
TK_652022000001925 TK_652022000001925 0 0 0 -9
TK_652022000001926 TK_652022000001926 0 0 0 -9
TK_652022000001927 TK_652022000001927 0 0 0 -9
TK_652022000001928 TK_652022000001928 0 0 0 -9
TK_652022000001929 TK_652022000001929 0 0 0 -9
TK_652022000001932 TK_652022000001932 0 0 0 -9
TK_652022000001935 TK_652022000001935 0 0 0 -9
TK_652022000001936 TK_652022000001936 0 0 0 -9
TK_652022000001940 TK_652022000001940 0 0 0 -9
TK_652022000001944 TK_652022000001944 0 0 0 -9
TK_652022000001946 TK_652022000001946 0 0 0 -9
TK_652022000001947 TK_652022000001947 0 0 0 -9
TK_652022000001950 TK_652022000001950 0 0 0 -9
TK_652022000001951 TK_652022000001951 0 0 0 -9
TK_652022000001953 TK_652022000001953 0 0 0 -9
TK_652022000001955 TK_652022000001955 0 0 0 -9
TK_652022000001957 TK_652022000001957 0 0 0 -9
TK_652022000001959 TK_652022000001959 0 0 0 -9
TK_652022000001963 TK_652022000001963 0 0 0 -9
TK_652022000001981 TK_652022000001981 0 0 0 -9
TK_652022000001985 TK_652022000001985 0 0 0 -9
TK_652022000001987 TK_652022000001987 0 0 0 -9
TK_652022000001989 TK_652022000001989 0 0 0 -9
TK_652022000001991 TK_652022000001991 0 0 0 -9
TK_652022000002004 TK_652022000002004 0 0 0 -9
TK_652022000002005 TK_652022000002005 0 0 0 -9
TK_652022000002015 TK_652022000002015 0 0 0 -9
TK_652022000002023 TK_652022000002023 0 0 0 -9
TK_652022000002035 TK_652022000002035 0 0 0 -9
TK_652022000002041 TK_652022000002041 0 0 0 -9
TK_652022000002042 TK_652022000002042 0 0 0 -9
TK_652022000002047 TK_652022000002047 0 0 0 -9
TK_652022000002054 TK_652022000002054 0 0 0 -9
TK_652022000002055 TK_652022000002055 0 0 0 -9
TK_652022000002056 TK_652022000002056 0 0 0 -9
TK_652022000002060 TK_652022000002060 0 0 0 -9
TK_652022000002078 TK_652022000002078 0 0 0 -9
TK_652022000002103 TK_652022000002103 0 0 0 -9
TK_652022000002104 TK_652022000002104 0 0 0 -9
TK_652022000002106 TK_652022000002106 0 0 0 -9
TK_652022000002108 TK_652022000002108 0 0 0 -9
TK_652022000002109 TK_652022000002109 0 0 0 -9
TK_652022000002110 TK_652022000002110 0 0 0 -9
TK_652022000002111 TK_652022000002111 0 0 0 -9
TK_652022000002113 TK_652022000002113 0 0 0 -9
TK_652022000002115 TK_652022000002115 0 0 0 -9
TK_652022000002116 TK_652022000002116 0 0 0 -9
TK_652022000002117 TK_652022000002117 0 0 0 -9
TK_652022000002118 TK_652022000002118 0 0 0 -9
TK_652022000002119 TK_652022000002119 0 0 0 -9
TK_652022000002121 TK_652022000002121 0 0 0 -9
TK_652022000002122 TK_652022000002122 0 0 0 -9
TK_652022000002123 TK_652022000002123 0 0 0 -9
TK_652022000002124 TK_652022000002124 0 0 0 -9
TK_652022000002126 TK_652022000002126 0 0 0 -9
TK_652022000002130 TK_652022000002130 0 0 0 -9
TK_652022000002131 TK_652022000002131 0 0 0 -9
TK_652022000002133 TK_652022000002133 0 0 0 -9
TK_652022000002134 TK_652022000002134 0 0 0 -9
TK_652022000002137 TK_652022000002137 0 0 0 -9
TK_652022000002138 TK_652022000002138 0 0 0 -9
TK_652022000002139 TK_652022000002139 0 0 0 -9
TK_652022000002140 TK_652022000002140 0 0 0 -9
TK_652022000002141 TK_652022000002141 0 0 0 -9
TK_652022000002143 TK_652022000002143 0 0 0 -9
TK_652022000002144 TK_652022000002144 0 0 0 -9
TK_652022000002145 TK_652022000002145 0 0 0 -9
TK_652022000002147 TK_652022000002147 0 0 0 -9
TK_652022000002148 TK_652022000002148 0 0 0 -9
TK_652022000002149 TK_652022000002149 0 0 0 -9
TK_652022000002150 TK_652022000002150 0 0 0 -9
TK_652022000002151 TK_652022000002151 0 0 0 -9
TK_652022000002152 TK_652022000002152 0 0 0 -9
TK_652022000002153 TK_652022000002153 0 0 0 -9
TK_652022000002154 TK_652022000002154 0 0 0 -9
TK_652022000002155 TK_652022000002155 0 0 0 -9
TK_652022000002156 TK_652022000002156 0 0 0 -9
TK_652022000002157 TK_652022000002157 0 0 0 -9
TK_652022000002158 TK_652022000002158 0 0 0 -9
TK_652022000002160 TK_652022000002160 0 0 0 -9
TK_652022000002161 TK_652022000002161 0 0 0 -9
TK_652022000002162 TK_652022000002162 0 0 0 -9
TK_652022000002167 TK_652022000002167 0 0 0 -9
TK_652022000002169 TK_652022000002169 0 0 0 -9
TK_652022000002171 TK_652022000002171 0 0 0 -9
TK_652022000002173 TK_652022000002173 0 0 0 -9
TK_652022000002174 TK_652022000002174 0 0 0 -9
TK_652022000002175 TK_652022000002175 0 0 0 -9
TK_652022000002176 TK_652022000002176 0 0 0 -9
TK_652022000002177 TK_652022000002177 0 0 0 -9
TK_652022000002178 TK_652022000002178 0 0 0 -9
TK_652022000002179 TK_652022000002179 0 0 0 -9
TK_652022000002180 TK_652022000002180 0 0 0 -9
TK_652022000002181 TK_652022000002181 0 0 0 -9
TK_652022000002182 TK_652022000002182 0 0 0 -9
TK_652022000002183 TK_652022000002183 0 0 0 -9
TK_652022000002184 TK_652022000002184 0 0 0 -9
TK_652022000002185 TK_652022000002185 0 0 0 -9
TK_652022000002187 TK_652022000002187 0 0 0 -9
TK_652022000002188 TK_652022000002188 0 0 0 -9
TK_652022000002190 TK_652022000002190 0 0 0 -9
TK_652022000002191 TK_652022000002191 0 0 0 -9
TK_652022000002192 TK_652022000002192 0 0 0 -9
TK_652022000002193 TK_652022000002193 0 0 0 -9
TK_652022000002194 TK_652022000002194 0 0 0 -9
TK_652022000002196 TK_652022000002196 0 0 0 -9
TK_652022000002197 TK_652022000002197 0 0 0 -9
TK_652022000002199 TK_652022000002199 0 0 0 -9
TK_652022000002202 TK_652022000002202 0 0 0 -9
TK_652022000002204 TK_652022000002204 0 0 0 -9
TK_652022000002205 TK_652022000002205 0 0 0 -9
TK_652022000002207 TK_652022000002207 0 0 0 -9
TK_652022000002208 TK_652022000002208 0 0 0 -9
TK_652022000002209 TK_652022000002209 0 0 0 -9
TK_652022000002210 TK_652022000002210 0 0 0 -9
TK_652022000002211 TK_652022000002211 0 0 0 -9
TK_652022000002212 TK_652022000002212 0 0 0 -9
TK_652022000002215 TK_652022000002215 0 0 0 -9
TK_652022000002216 TK_652022000002216 0 0 0 -9
TK_652022000002217 TK_652022000002217 0 0 0 -9
TK_652022000002219 TK_652022000002219 0 0 0 -9
TK_652022000002221 TK_652022000002221 0 0 0 -9
TK_652022000002222 TK_652022000002222 0 0 0 -9
TK_652022000002223 TK_652022000002223 0 0 0 -9
TK_652022000002225 TK_652022000002225 0 0 0 -9
TK_652022000002226 TK_652022000002226 0 0 0 -9
TK_652022000002227 TK_652022000002227 0 0 0 -9
TK_652022000002228 TK_652022000002228 0 0 0 -9
TK_652022000002229 TK_652022000002229 0 0 0 -9
TK_652022000002230 TK_652022000002230 0 0 0 -9
TK_652022000002231 TK_652022000002231 0 0 0 -9
TK_652022000002233 TK_652022000002233 0 0 0 -9
TK_652022000002235 TK_652022000002235 0 0 0 -9
TK_652022000002236 TK_652022000002236 0 0 0 -9
TK_652022000002237 TK_652022000002237 0 0 0 -9
TK_652022000002238 TK_652022000002238 0 0 0 -9
TK_652022000002240 TK_652022000002240 0 0 0 -9
TK_652022000002242 TK_652022000002242 0 0 0 -9
TK_652022000002244 TK_652022000002244 0 0 0 -9
TK_652022000002246 TK_652022000002246 0 0 0 -9
TK_652022000002247 TK_652022000002247 0 0 0 -9
TK_652022000002248 TK_652022000002248 0 0 0 -9
TK_652022000002253 TK_652022000002253 0 0 0 -9
TK_652022000002254 TK_652022000002254 0 0 0 -9
TK_652022000002257 TK_652022000002257 0 0 0 -9
TK_652022000002258 TK_652022000002258 0 0 0 -9
TK_652022000002259 TK_652022000002259 0 0 0 -9
TK_652022000002260 TK_652022000002260 0 0 0 -9
TK_652022000002263 TK_652022000002263 0 0 0 -9
TK_652022000002265 TK_652022000002265 0 0 0 -9
TK_652022000002266 TK_652022000002266 0 0 0 -9
TK_652022000002267 TK_652022000002267 0 0 0 -9
TK_652022000002268 TK_652022000002268 0 0 0 -9
TK_652022000002270 TK_652022000002270 0 0 0 -9
TK_652022000002272 TK_652022000002272 0 0 0 -9
TK_652022000002273 TK_652022000002273 0 0 0 -9
TK_652022000002274 TK_652022000002274 0 0 0 -9
TK_652022000002275 TK_652022000002275 0 0 0 -9
TK_652022000002278 TK_652022000002278 0 0 0 -9
TK_652022000002280 TK_652022000002280 0 0 0 -9
TK_652022000002281 TK_652022000002281 0 0 0 -9
TK_652022000002286 TK_652022000002286 0 0 0 -9
TK_652022000002290 TK_652022000002290 0 0 0 -9
TK_652022000002291 TK_652022000002291 0 0 0 -9
TK_652022000002292 TK_652022000002292 0 0 0 -9
TK_652022000002293 TK_652022000002293 0 0 0 -9
TK_652022000002295 TK_652022000002295 0 0 0 -9
TK_652022000002296 TK_652022000002296 0 0 0 -9
TK_652022000002300 TK_652022000002300 0 0 0 -9
TK_652022000002302 TK_652022000002302 0 0 0 -9
TK_652022000002303 TK_652022000002303 0 0 0 -9
TK_652022000002304 TK_652022000002304 0 0 0 -9
TK_652022000002305 TK_652022000002305 0 0 0 -9
TK_652022000002306 TK_652022000002306 0 0 0 -9
TK_652022000002307 TK_652022000002307 0 0 0 -9
TK_652022000002308 TK_652022000002308 0 0 0 -9
TK_652022000002309 TK_652022000002309 0 0 0 -9
TK_652022000002310 TK_652022000002310 0 0 0 -9
TK_652022000002311 TK_652022000002311 0 0 0 -9
TK_652022000002312 TK_652022000002312 0 0 0 -9
TK_652022000002313 TK_652022000002313 0 0 0 -9
TK_652022000002320 TK_652022000002320 0 0 0 -9
TK_652022000002385 TK_652022000002385 0 0 0 -9
TK_652022000002391 TK_652022000002391 0 0 0 -9
tk__652021000001054 tk__652021000001054 0 0 1 -9
